# Supplementary material for: Cardiometabolic adaptations in the cave nectar bat Eonycteris spelaea
Source: Commun Biol. 2026 Mar 10;9:569. doi: 10.1038/s42003-026-09792-8 (PMC13106829; doi:10.1038/s42003-026-09792-8)
Supplement: Supplementary file 3 — Supplementary Data 1 [file 42003_2026_9792_MOESM3_ESM.xlsx]

## Sheet: Figure 1A
Bat						Human						Mouse
gene_id	gene_name	ES126	ES128	ES130		gene_id	gene_name	SRX4297606	SRX4297613	SRX4297614		gene_id	gene_name	MHeart3	MHeart4	MHeart5
AADAC_s3.169	AADAC_s3.169	0	0	0		ENSG00000000003.16	TSPAN6	1.25673	1.58069	1.34947		ENSMUSG00000000001.4	Gnai3	5.73611	2.82515	7.15713
AADAC_s3.170	AADAC_s3.170	0	0	0		ENSG00000000005.6	TNMD	0.048203	0.043577	0.026036		ENSMUSG00000000003.15	Pbsn	0	0	0
AADAC_s3.171	AADAC_s3.171	0	0.370762	0		ENSG00000000419.14	DPM1	12.2262	16.9906	15.7564		ENSMUSG00000000028.15	Cdc45	0.066706	0.032813	0.483068
C11orf80_s4.1479	C11orf80_s4.1479	0.395827	0	0		ENSG00000000457.14	SCYL3	1.22905	0.956685	1.14907		ENSMUSG00000000031.16	H19	4.17095	1.43516	5.07077
C19orf48_s14.218	C19orf48_s14.218	0.690581	0.866298	2.25334		ENSG00000000460.17	FIRRM	0.306105	0.276204	0.391595		ENSMUSG00000000037.17	Scml2	0.110209	0.106415	0.449292
C5AR2_s14.305	C5AR2_s14.305	0	0	0		ENSG00000000938.13	FGR	0.821289	1.97898	0.583811		ENSMUSG00000000049.11	Apoh	0.187982	0	0.200157
CASP16_s8.140	CASP16_s8.140	0	1.18902	0		ENSG00000000971.17	CFH	11.7906	6.68183	9.06714		ENSMUSG00000000056.7	Narf	14.1437	6.97044	21.458
CRYGD_s1.187	CRYGD_s1.187	0	0	0		ENSG00000001036.14	FUCA2	10.6137	7.12958	9.1887		ENSMUSG00000000058.6	Cav2	32.5003	29.5905	38.1452
CRYGD_s1.193	CRYGD_s1.193	0	0	0		ENSG00000001084.13	GCLC	8.00552	7.71392	7.12241		ENSMUSG00000000078.7	Klf6	24.3822	14.3454	31.6544
CUTA_s7.240	CUTA_s7.240	2.59384	3.06226	1.85859		ENSG00000001167.15	NFYA	1.49848	1.59715	1.91683		ENSMUSG00000000085.16	Scmh1	7.28685	1.87449	12.4299
DMDCP5_s6.201	DMDCP5_s6.201	0	0	0		ENSG00000001460.18	STPG1	0.605877	0.713676	0.694601		ENSMUSG00000000088.7	Cox5a	237.631	162.61	342.308
EIF4G2_s4.922	EIF4G2_s4.922	281.264	182.495	255.004		ENSG00000001461.17	NIPAL3	3.58501	3.98729	3.90755		ENSMUSG00000000093.6	Tbx2	0.246911	0.027657	0.335388
ENSG00000000003	TSPAN6	17.532	13.9143	16.4324		ENSG00000001497.18	LAS1L	3.18605	2.65544	2.13359		ENSMUSG00000000094.12	Tbx4	0	0	0.01741
ENSG00000000005	TNMD	0.416111	0	0		ENSG00000001561.7	ENPP4	3.75063	3.63372	3.42066		ENSMUSG00000000103.12	Zfy2	0.00973	0	0
ENSG00000000419	DPM1	23.423	16.5116	23.5442		ENSG00000001617.12	SEMA3F	3.19083	1.50272	2.01401		ENSMUSG00000000120.6	Ngfr	0	0.004868	0.029521
ENSG00000000457	SCYL3	0.930977	1.40993	0.499413		ENSG00000001626.18	CFTR	1.94054	0.116083	0.017843		ENSMUSG00000000125.5	Wnt3	0	0	0
ENSG00000000460	C1orf112	0.180951	0.3438	0.18701		ENSG00000001629.10	ANKIB1	3.32573	3.41676	3.96089		ENSMUSG00000000126.11	Wnt9a	0.913874	0.370169	1.04554
ENSG00000000938	FGR	0.595743	0.304633	0.198845		ENSG00000001630.18	CYP51A1	3.40059	2.16581	2.55228		ENSMUSG00000000127.15	Fer	5.98224	2.39534	7.53515
ENSG00000001036	FUCA2	14.8624	13.0011	10.3201		ENSG00000001631.17	KRIT1	4.65737	4.75539	4.44714		ENSMUSG00000000131.15	Xpo6	6.08136	0.837217	11.9239
ENSG00000001084	GCLC	11.2354	7.76361	9.22618		ENSG00000002016.18	RAD52	2.77037	2.4293	4.05084		ENSMUSG00000000134.17	Tfe3	1.14913	0.235848	2.2933
ENSG00000001167	NFYA	5.53729	3.40506	5.00697		ENSG00000002079.15	MYH16	0.002064	0.010093	0.005939		ENSMUSG00000000142.15	Axin2	0.504054	0.155229	0.51016
ENSG00000001460	STPG1	0.047629	0	0		ENSG00000002330.14	BAD	10.4651	12.9272	10.0751		ENSMUSG00000000148.17	Brat1	0.530414	0.027446	0.965368
ENSG00000001461	NIPAL3	8.41128	5.48756	4.83122		ENSG00000002549.13	LAP3	16.057	18.333	29.3057		ENSMUSG00000000149.10	Gna12	11.4893	2.24584	18.0442
ENSG00000001497	LAS1L	0.655005	0.769801	1.22923		ENSG00000002586.20	CD99	42.1269	55.9426	40.1982		ENSMUSG00000000154.16	Slc22a18	0.044567	0	0.036932
ENSG00000001561	ENPP4	3.88441	2.17197	1.87246		ENSG00000002587.10	HS3ST1	0.114919	0.0803	0.243469		ENSMUSG00000000157.16	Itgb2l	0	0	0
ENSG00000001617	SEMA3F	0.285781	0.108629	0.16545		ENSG00000002726.21	AOC1	0.010816	0.033658	0.011287		ENSMUSG00000000159.16	Igsf5	0	0	0
ENSG00000001626	CFTR	0	0.155446	0.187581		ENSG00000002745.13	WNT16	0.007937	0	0		ENSMUSG00000000167.14	Pih1d2	0.270158	0.086978	0
ENSG00000001629	ANKIB1	8.84694	9.04803	8.32702		ENSG00000002746.15	HECW1	0	0.00846	0		ENSMUSG00000000168.9	Dlat	47.4182	20.9093	71.2732
ENSG00000001630	CYP51A1	208.964	91.5536	101.371		ENSG00000002822.16	MAD1L1	2.39075	2.25059	1.43218		ENSMUSG00000000171.5	Sdhd	93.1797	48.5384	127.659
ENSG00000001631	KRIT1	22.8334	16.1859	20.3269		ENSG00000002834.19	LASP1	6.23503	5.57022	4.4475		ENSMUSG00000000182.9	Fgf23	0	0	0
ENSG00000002016	RAD52	3.69215	2.5673	3.34491		ENSG00000002919.15	SNX11	2.11546	2.13439	1.67917		ENSMUSG00000000183.6	Fgf6	0.091713	0.007067	0.128497
ENSG00000002330	BAD	34.1798	36.1928	14.8804		ENSG00000002933.9	TMEM176A	1.95247	3.01187	1.46375		ENSMUSG00000000184.12	Ccnd2	12.2992	4.31405	16.527
ENSG00000002549	LAP3	44.2109	36.427	37.0146		ENSG00000003056.8	M6PR	25.2053	32.7669	22.7154		ENSMUSG00000000194.13	Gpr107	5.89571	1.20166	9.02408
ENSG00000002586	CD99	7.72312	5.03732	3.48581		ENSG00000003096.15	KLHL13	0.924686	4.26353	1.89233		ENSMUSG00000000197.8	Nalcn	0.415174	0.167481	0.495835
ENSG00000002587	HS3ST1	0.355806	0.211719	0.193488		ENSG00000003137.9	CYP26B1	0.475515	0.112172	0.158794		ENSMUSG00000000202.9	Btbd17	0	0	0
ENSG00000002726	AOC1	0	0	0		ENSG00000003147.19	ICA1	14.4153	9.89366	9.85351		ENSMUSG00000000204.16	Slfn4	0.036577	0.009014	0.054653
ENSG00000002745	WNT16	0.10964	0	0		ENSG00000003249.15	DBNDD1	1.41154	1.13314	0.722083		ENSMUSG00000000214.11	Th	0	0	0
ENSG00000002746	HECW1	0	0	0		ENSG00000003393.16	ALS2	6.35933	5.8143	6.82474		ENSMUSG00000000215.11	Ins2	0	0	0
ENSG00000002822	MAD1L1	2.63317	2.69691	1.13544		ENSG00000003400.16	CASP10	1.19483	1.21084	1.06803		ENSMUSG00000000216.8	Scnn1g	0	0	0
ENSG00000002834	LASP1	1.54211	1.62749	1.38102		ENSG00000003402.21	CFLAR	83.7281	66.7814	77.3421		ENSMUSG00000000223.13	Drp2	0.029354	0	0.041138
ENSG00000002919	SNX11	1.28459	2.19688	1.92004		ENSG00000003436.16	TFPI	14.3137	6.60544	7.93817		ENSMUSG00000000244.17	Tspan32	0.290144	0.14885	0.473223
ENSG00000002933	TMEM176A	0	0.057138	0		ENSG00000003509.16	NDUFAF7	7.75553	9.6917	7.54723		ENSMUSG00000000247.11	Lhx2	0.073684	0	0
ENSG00000003056	M6PR	11.3979	8.08415	8.61518		ENSG00000003756.17	RBM5	27.0193	23.1032	19.9143		ENSMUSG00000000248.16	Clec2g	0	0	0
ENSG00000003096	KLHL13	0.081763	0.103581	0.178492		ENSG00000003987.14	MTMR7	0.016576	0.017126	0.078408		ENSMUSG00000000253.13	Gmpr	7.08812	3.82151	14.6445
ENSG00000003137	CYP26B1	0.161085	0.443575	0.074742		ENSG00000003989.18	SLC7A2	1.60272	1.88994	1.70284		ENSMUSG00000000263.15	Glra1	0	0	0
ENSG00000003147	ICA1	2.58721	0.741978	2.27098		ENSG00000004059.11	ARF5	19.7829	22.7471	20.2031		ENSMUSG00000000266.11	Mid2	4.77486	2.03618	7.15305
ENSG00000003249	DBNDD1	0	0	0		ENSG00000004139.14	SARM1	0.541566	1.04797	0.368435		ENSMUSG00000000275.16	Trim25	4.44216	1.41475	6.48751
ENSG00000003393	ALS2	4.1577	4.01104	2.8552		ENSG00000004142.12	POLDIP2	30.398	34.6153	32.3936		ENSMUSG00000000276.11	Dgke	3.91655	1.57202	6.34794
ENSG00000003400	CASP10	2.15828	1.85742	1.7726		ENSG00000004399.13	PLXND1	19.8027	19.669	12.6198		ENSMUSG00000000278.10	Scpep1	1.08019	0.462359	1.32696
ENSG00000003402	CFLAR	20.8566	16.002	16.5675		ENSG00000004455.18	AK2	33.3568	33.6789	38.4963		ENSMUSG00000000282.12	Mnt	0.582055	0.093281	1.18519
ENSG00000003436	TFPI	28.2466	28.1745	23.9853		ENSG00000004468.13	CD38	1.18458	1.62971	1.13462		ENSMUSG00000000290.13	Itgb2	0.316975	0.1315	0.726099
ENSG00000003509	NDUFAF7	30.2107	19.6521	25.5249		ENSG00000004478.8	FKBP4	10.107	14.0396	15.6799		ENSMUSG00000000295.13	Hddc2	1.56216	1.01607	2.51791
ENSG00000003756	RBM5	30.3257	22.7775	14.1384		ENSG00000004487.18	KDM1A	6.61505	7.15551	5.84302		ENSMUSG00000000296.8	Tpd52l1	3.04954	2.75167	3.8003
ENSG00000003987	MTMR7	0.094468	0.116414	0		ENSG00000004534.15	RBM6	27.6788	32.3578	24.0288		ENSMUSG00000000301.16	Pemt	0.143586	0.153377	0.1982
ENSG00000003989	SLC7A2	0.750475	0.857967	1.30683		ENSG00000004660.15	CAMKK1	0.688157	0.626652	0.559209		ENSMUSG00000000303.12	Cdh1	0.017107	0	0
ENSG00000004059	ARF5	17.9633	17.2669	15.6358		ENSG00000004700.16	RECQL	4.59089	6.03069	3.5636		ENSMUSG00000000305.12	Cdh4	0.546205	0.110983	0.315298
ENSG00000004139	SARM1	0.060875	0.038528	0.205379		ENSG00000004766.17	VPS50	3.44191	4.49421	4.35831		ENSMUSG00000000308.14	Ckmt1	0.295117	0	0
ENSG00000004142	POLDIP2	8.65305	7.39982	7.07714		ENSG00000004776.13	HSPB6	136.759	183.533	167.651		ENSMUSG00000000317.11	Bcl6b	3.30974	0.976634	6.22648
ENSG00000004399	PLXND1	0.819148	1.15332	1.14636		ENSG00000004777.19	ARHGAP33	1.94035	0.619753	0.436987		ENSMUSG00000000318.16	Clec10a	1.30034	0.134876	0.402739
ENSG00000004455	AK2	33.8673	22.68	21.4301		ENSG00000004779.10	NDUFAB1	167.924	202.99	235.117		ENSMUSG00000000320.10	Alox12	0.248618	0.080281	0.617568
ENSG00000004468	CD38	0.779003	0.746327	0.568473		ENSG00000004799.8	PDK4	402.895	28.1727	57.2084		ENSMUSG00000000325.16	Arvcf	1.1874	0.1869	1.79596
ENSG00000004478	FKBP4	27.036	16.2345	17.9663		ENSG00000004809.14	SLC22A16	0.020202	0.040372	0.014549		ENSMUSG00000000326.13	Comt	18.2645	10.8008	21.7912
ENSG00000004487	KDM1A	5.46231	5.40373	4.86545		ENSG00000004838.14	ZMYND10	0.089194	0.16136	0.040796		ENSMUSG00000000339.14	Rtca	2.10746	1.83603	4.36347
ENSG00000004534	RBM6	2.91665	2.37395	1.94419		ENSG00000004846.17	ABCB5	0	0	0.02939		ENSMUSG00000000340.10	Dbt	12.0432	5.77514	12.9456
ENSG00000004660	CAMKK1	0.200747	0.278422	0.269853		ENSG00000004848.8	ARX	0	0	0		ENSMUSG00000000346.9	Dazap2	15.6399	9.44009	26.2887
ENSG00000004700	RECQL	25.4419	20.8787	21.577		ENSG00000004864.14	SLC25A13	3.74716	2.99394	1.71759		ENSMUSG00000000355.13	Mcts1	15.0516	7.56258	18.7951
ENSG00000004766	VPS50	13.3751	13.5354	16.818		ENSG00000004866.22	ST7	8.10917	6.63148	6.58219		ENSMUSG00000000359.3	Rem1	1.00784	0.150185	2.35933
ENSG00000004776	HSPB6	15.2102	15.4913	15.9977		ENSG00000004897.12	CDC27	10.5592	12.9648	7.93452		ENSMUSG00000000365.9	Rnf17	0.309065	0.027957	0.444245
ENSG00000004777	ARHGAP33	0	0	0		ENSG00000004939.16	SLC4A1	0.067828	0.003862	0.003449		ENSMUSG00000000374.8	Trappc10	4.41992	1.08777	6.50921
ENSG00000004779	NDUFAB1	534.252	478.915	349.396		ENSG00000004948.16	CALCR	0.009395	0.022648	0.003742		ENSMUSG00000000378.15	Ccm2	4.43736	3.71776	6.74058
ENSG00000004799	PDK4	1537.75	1244.77	395.132		ENSG00000004961.15	HCCS	13.5086	12.5193	14.153		ENSMUSG00000000381.10	Wap	0	0	0
ENSG00000004809	SLC22A16	10.4105	12.8813	11.9816		ENSG00000004975.12	DVL2	2.83363	3.58177	2.07891		ENSMUSG00000000384.15	Tbrg4	6.0405	2.283	10.2407
ENSG00000004838	ZMYND10	0	0.039469	0		ENSG00000005001.10	PRSS22	0	0	0		ENSMUSG00000000385.8	Tmprss2	0.018295	0	0
ENSG00000004846	ABCB5	0.024317	0.023097	0.105534		ENSG00000005007.14	UPF1	4.54045	4.48092	3.42774		ENSMUSG00000000386.16	Mx1	0.178489	0	0.308594
ENSG00000004848	ARX	0.03547	0	0		ENSG00000005020.13	SKAP2	0.705457	0.993335	0.439921		ENSMUSG00000000392.17	Fap	1.85019	0.995017	3.79524
ENSG00000004864	SLC25A13	29.2351	21.6277	15.4777		ENSG00000005022.6	SLC25A5	24.65	26.3292	26.0449		ENSMUSG00000000394.15	Gcg	0	0	0
ENSG00000004866	ST7	2.34643	1.47777	2.3129		ENSG00000005059.16	MCUB	0.871034	0.463701	0.407829		ENSMUSG00000000399.10	Ndufa9	51.8042	25.0534	76.6305
ENSG00000004897	CDC27	18.9156	15.0624	13.4228		ENSG00000005073.6	HOXA11	0	0	0		ENSMUSG00000000402.2	Egfl6	0.020585	0.019005	0
ENSG00000004939	SLC4A1	0.100078	0.057004	0.057879		ENSG00000005075.16	POLR2J	14.5405	12.8619	15.4038		ENSMUSG00000000409.14	Lck	0.027691	0	0.358054
ENSG00000004948	CALCR	0	0	0		ENSG00000005100.13	DHX33	0.968375	0.88923	0.831813		ENSMUSG00000000411.7	Tssk3	0.02451	0	0
ENSG00000004961	HCCS	37.7633	26.8773	30.0007		ENSG00000005102.14	MEOX1	4.17623	1.66532	1.52302		ENSMUSG00000000416.16	Cttnbp2	0.308934	0.091457	0.577292
ENSG00000004975	DVL2	0.957684	1.34908	1.86597		ENSG00000005108.17	THSD7A	0.091412	0.100833	0.138095		ENSMUSG00000000420.15	Galnt1	30.2779	13.6106	41.1012
ENSG00000005001	PRSS22	0	0	0		ENSG00000005156.12	LIG3	13.3201	11.4996	11.1766		ENSMUSG00000000435.1	Myf5	0	0	0
ENSG00000005007	UPF1	3.4992	3.12474	4.55189		ENSG00000005175.10	RPAP3	4.22159	5.77082	4.09354		ENSMUSG00000000439.9	Mkrn2	3.94208	2.61761	5.78026
ENSG00000005020	SKAP2	6.88547	4.8274	5.84848		ENSG00000005187.12	ACSM3	9.59553	2.47334	5.03868		ENSMUSG00000000440.12	Pparg	2.93402	1.02214	2.84147
ENSG00000005022	SLC25A5	111.908	73.6841	87.2455		ENSG00000005189.20	REXO5	0.663511	0.925908	0.937149		ENSMUSG00000000441.17	Raf1	10.9925	2.9015	17.5964
ENSG00000005059	MCUB	1.91688	1.3771	2.23771		ENSG00000005194.15	CIAPIN1	20.8434	24.9127	15.4958		ENSMUSG00000000486.13	Septin1	0.359259	0.206169	0.703261
ENSG00000005073	HOXA11	0	0	0		ENSG00000005206.17	SPPL2B	4.24827	4.16993	4.06928		ENSMUSG00000000489.7	Pdgfb	1.74885	0.459462	3.58058
ENSG00000005100	DHX33	3.23992	2.77566	2.80983		ENSG00000005238.20	ATOSB	4.01873	5.10514	3.69618		ENSMUSG00000000530.16	Acvrl1	1.79205	0.481813	3.22722
ENSG00000005102	MEOX1	1.54042	1.36716	1.43779		ENSG00000005243.10	COPZ2	7.61075	8.65551	7.99949		ENSMUSG00000000531.5	Grasp	0.849829	0.37439	1.42735
ENSG00000005108	THSD7A	0.655222	0.293668	0.131549		ENSG00000005249.14	PRKAR2B	3.0832	2.87609	3.16382		ENSMUSG00000000532.11	Acvr1b	1.30911	0.414637	3.13607
ENSG00000005156	LIG3	1.19628	0.658343	1.01115		ENSG00000005302.19	MSL3	3.78042	2.79588	3.21232		ENSMUSG00000000538.18	Tom1l2	9.92602	2.30678	20.4637
ENSG00000005175	RPAP3	14.6191	12.9536	12.5057		ENSG00000005339.15	CREBBP	7.45045	4.80046	4.27176		ENSMUSG00000000544.14	Gpa33	0	0	0
ENSG00000005187	ACSM3	4.89642	2.98422	5.82024		ENSG00000005379.17	TSPOAP1	1.13251	2.48391	2.01726		ENSMUSG00000000552.10	Zfp385a	0.492262	0.055161	0.475375
ENSG00000005189	REXO5	1.99012	2.03467	1.22127		ENSG00000005381.9	MPO	0.424819	0.023385	0.043111		ENSMUSG00000000555.8	Itga5	3.85697	0.600714	5.08927
ENSG00000005194	CIAPIN1	3.64682	2.1155	2.22492		ENSG00000005421.9	PON1	0	0	0		ENSMUSG00000000560.9	Gabra2	0	0.004303	0
ENSG00000005206	SPPL2B	0.323349	1.19658	1.04597		ENSG00000005436.14	GCFC2	3.47009	4.69445	2.19486		ENSMUSG00000000561.14	Wdr77	3.53516	1.45535	6.36237
ENSG00000005238	FAM214B	2.69528	3.38024	2.34016		ENSG00000005448.17	WDR54	0.620512	0.747266	0.416376		ENSMUSG00000000562.5	Adora3	0.095307	0.007329	0.144482
ENSG00000005243	COPZ2	44.792	34.066	29.2912		ENSG00000005469.12	CROT	1.23581	1.2769	1.60152		ENSMUSG00000000563.17	Atp5pb	265.008	166.741	340.778
ENSG00000005249	PRKAR2B	8.77427	6.25492	7.80667		ENSG00000005471.19	ABCB4	0.934784	1.25579	0.691604		ENSMUSG00000000567.5	Sox9	0.292594	0.132229	0.242909
ENSG00000005302	MSL3	12.3174	6.84885	7.849		ENSG00000005483.23	KMT2E	4.21629	3.72926	2.77102		ENSMUSG00000000568.15	Hnrnpd	7.6985	1.88504	9.04897
ENSG00000005339	CREBBP	3.78703	3.44253	4.0944		ENSG00000005486.17	RHBDD2	5.01933	9.10461	3.22358		ENSMUSG00000000579.14	Dynlt1c	2.76883	0.513807	3.64799
ENSG00000005379	TSPOAP1	0.01343	0.050958	0.097011		ENSG00000005513.11	SOX8	0.093679	0.152751	0.049225		ENSMUSG00000000581.8	C1d	15.8986	11.105	20.7389
ENSG00000005381	MPO	0	0	0		ENSG00000005700.15	IBTK	6.49656	6.75112	5.72652		ENSMUSG00000000594.7	Gm2a	1.89601	1.75865	2.4341
ENSG00000005421	PON1	0	0.155666	0.355692		ENSG00000005801.18	ZNF195	2.16825	2.25765	1.68241		ENSMUSG00000000600.15	Krit1	16.9249	5.35684	23.6588
ENSG00000005436	GCFC2	3.4218	3.79534	3.59984		ENSG00000005810.20	MYCBP2	8.66908	10.951	7.93922		ENSMUSG00000000605.9	Clcn4	11.8372	4.43433	18.0777
ENSG00000005448	WDR54	0	0.068583	0		ENSG00000005812.11	FBXL3	7.19415	5.50755	5.27771		ENSMUSG00000000606.18	Vmn2r88	0	0	0
ENSG00000005469	CROT	33.793	23.2698	28.89		ENSG00000005844.19	ITGAL	0.501046	0.395605	0.161244		ENSMUSG00000000617.14	Grm6	0	0	0
ENSG00000005471	ABCB4	38.4684	23.9971	15.8886		ENSG00000005882.12	PDK2	53.4874	32.1731	32.1048		ENSMUSG00000000627.15	Sema4f	0.482631	0.004058	0.068408
ENSG00000005483	KMT2E	12.2278	8.91951	11.5331		ENSG00000005884.18	ITGA3	10.7724	3.09803	1.63923		ENSMUSG00000000628.10	Hk2	26.1154	10.8575	26.8376
ENSG00000005486	RHBDD2	0.403806	0.432814	0.439501		ENSG00000005889.16	ZFX	2.24339	3.31944	2.25725		ENSMUSG00000000631.20	Myo18a	10.3425	1.49253	23.1736
ENSG00000005513	SOX8	0	0.030943	0		ENSG00000005893.17	LAMP2	10.8388	9.1502	10.8623		ENSMUSG00000000632.13	Sez6	0.011824	0	0.029726
ENSG00000005700	IBTK	32.8767	22.8311	22.9495		ENSG00000005961.19	ITGA2B	0.223132	0.125084	0.061705		ENSMUSG00000000673.9	Haao	0.194845	0.157504	0.211116
ENSG00000005801	ZNF195	14.5027	14.0578	11.6301		ENSG00000005981.13	ASB4	0.545066	1.11682	1.29661		ENSMUSG00000000682.7	Cd52	1.43042	0.801268	2.11504
ENSG00000005801_AS	ZNF195_AS	0	0	0		ENSG00000006007.12	GDE1	24.5332	23.9374	27.5646		ENSMUSG00000000686.11	Abhd15	0.41886	0.148229	0.547417
ENSG00000005810	MYCBP2	4.61492	5.87662	4.86931		ENSG00000006015.18	REX1BD	8.30789	9.81716	9.1721		ENSMUSG00000000690.5	Hoxb6	0	0	0
ENSG00000005812	FBXL3	51.3086	32.9355	37.1582		ENSG00000006016.12	CRLF1	8.32778	1.55957	11.372		ENSMUSG00000000693.10	Loxl3	0.474489	0.148272	1.03902
ENSG00000005844	ITGAL	0.269226	0.078951	0.184247		ENSG00000006025.13	OSBPL7	0.791752	1.34046	0.599836		ENSMUSG00000000701.8	Tcl1b5	0	0	0
ENSG00000005882	PDK2	6.99333	7.83237	5.79503		ENSG00000006042.12	TMEM98	2.55614	1.89637	0.952156		ENSMUSG00000000706.16	Btn1a1	0	0	0
ENSG00000005884	ITGA3	1.32005	1.05268	1.57464		ENSG00000006047.13	YBX2	0.086109	0.271691	0.15157		ENSMUSG00000000708.14	Kat2b	16.9032	7.63956	25.948
ENSG00000005889	ZFX	16.1965	12.2593	14.3336		ENSG00000006059.4	KRT33A	0	0	0		ENSMUSG00000000711.3	Rab5b	12.8212	6.88691	18.0468
ENSG00000005893	LAMP2	82.2478	64.37	91.1882		ENSG00000006062.18	MAP3K14	1.90057	0.836202	1.51299		ENSMUSG00000000724.10	Cryba1	0	0	0
ENSG00000005961	ITGA2B	0.089277	0.202615	0.206616		ENSG00000006071.16	ABCC8	0.102677	0.281698	0.812636		ENSMUSG00000000730.13	Dnmt3l	0.244566	0.220613	0.108967
ENSG00000005981	ASB4	15.9213	14.5418	16.0841		ENSG00000006116.4	CACNG3	0	0	0		ENSMUSG00000000731.15	Aire	0.0186	0	0
ENSG00000006007	GDE1	19.3892	24.4654	14.9315		ENSG00000006118.15	TMEM132A	1.42957	0.965346	1.4586		ENSMUSG00000000732.9	Icosl	1.38963	0.193096	3.66311
ENSG00000006015	REX1BD	72.8997	99.7425	87.9236		ENSG00000006125.18	AP2B1	11.7318	15.0329	12.5005		ENSMUSG00000000738.18	Spg7	2.89831	0.512738	5.5971
ENSG00000006016	CRLF1	0	0.334775	0.226624		ENSG00000006128.12	TAC1	0	0	0.017148		ENSMUSG00000000739.14	Sult5a1	0.390611	0.008756	0.49038
ENSG00000006025	OSBPL7	0.155465	0.29525	0.03212		ENSG00000006194.11	ZNF263	1.62595	1.80894	1.10757		ENSMUSG00000000740.12	Rpl13	81.2074	63.4694	94.4277
ENSG00000006042	TMEM98	0.082577	0.710767	0.601514		ENSG00000006210.7	CX3CL1	2.52022	3.39685	3.20039		ENSMUSG00000000743.9	Chmp1a	10.5118	5.23802	14.5284
ENSG00000006047	YBX2	0.273188	0.065207	0.695286		ENSG00000006282.22	SPATA20	9.40361	15.2945	9.0414		ENSMUSG00000000751.13	Rpa1	4.91943	2.32397	7.75514
ENSG00000006059	KRT33A	0	0	0		ENSG00000006283.18	CACNA1G	0.016024	0.012276	0.032536		ENSMUSG00000000753.15	Serpinf1	3.08635	0.205939	1.14333
ENSG00000006062	MAP3K14	0.18469	0.272752	0.267051		ENSG00000006327.14	TNFRSF12A	18.623	14.6664	7.4603		ENSMUSG00000000759.14	Tubgcp3	4.23244	1.18642	7.60626
ENSG00000006071	ABCC8	0.708915	1.3071	1.31821		ENSG00000006377.11	DLX6	0	0.013534	0.018193		ENSMUSG00000000766.18	Oprm1	0	0	0
ENSG00000006116	CACNG3	0	0	0		ENSG00000006432.16	MAP3K9	0.19354	0.176155	0.114021		ENSMUSG00000000776.13	Polr3d	3.12099	0.910598	3.28476
ENSG00000006118	TMEM132A	0.297515	0.359765	0.273974		ENSG00000006451.8	RALA	9.06408	8.22581	9.98657		ENSMUSG00000000782.16	Tcf7	0.034115	0.02099	0.175668
ENSG00000006125	AP2B1	15.6386	10.922	15.7393		ENSG00000006453.14	BAIAP2L1	0.383054	0.392254	0.377174		ENSMUSG00000000787.12	Ddx3x	48.4391	30.545	58.9081
ENSG00000006128	TAC1	0	0	0		ENSG00000006459.11	KDM7A	1.50268	1.34018	1.09193		ENSMUSG00000000791.9	Il12rb1	0	0	0
ENSG00000006194	ZNF263	0	0	0		ENSG00000006468.15	ETV1	11.7003	6.43119	8.55695		ENSMUSG00000000792.2	Slc5a5	0	0	0
ENSG00000006210	CX3CL1	0	0.27202	0		ENSG00000006530.18	AGK	7.00224	7.92459	6.28559		ENSMUSG00000000794.9	Kcnn3	0.200884	0.044454	0.368534
ENSG00000006282	SPATA20	1.76911	1.68435	1.67358		ENSG00000006534.17	ALDH3B1	0.664382	0.522023	0.650641		ENSMUSG00000000804.14	Usp32	5.20754	2.02026	10.2474
ENSG00000006283	CACNA1G	0	0.025784	0.089764		ENSG00000006555.11	TTC22	0.039238	0.055071	0.019727		ENSMUSG00000000805.18	Car4	2.17803	2.00455	7.14491
ENSG00000006327	TNFRSF12A	215.262	132.703	80.6246		ENSG00000006576.17	PHTF2	4.36401	3.05635	3.86431		ENSMUSG00000000811.13	Txnrd3	0.937646	0.162341	1.71429
ENSG00000006377	DLX6	0	0	0		ENSG00000006606.9	CCL26	0.127026	0.061245	0.054888		ENSMUSG00000000817.10	Fasl	0	0	0.055866
ENSG00000006432	MAP3K9	0.100155	0.133814	0.108455		ENSG00000006607.14	FARP2	1.79946	1.85618	1.6859		ENSMUSG00000000823.16	Zfp512b	2.82555	0.356774	6.33213
ENSG00000006451	RALA	8.66075	8.86504	8.50464		ENSG00000006611.17	USH1C	0	0.586306	0		ENSMUSG00000000826.16	Dnajc5	9.42525	3.60478	12.69
ENSG00000006453	BAIAP2L1	1.14737	0.202806	0.270277		ENSG00000006625.18	GGCT	6.08221	7.0978	7.51709		ENSMUSG00000000827.18	Tpd52l2	14.6053	7.16692	22.0253
ENSG00000006459	KDM7A	10.5113	7.14205	7.39083		ENSG00000006634.8	DBF4	0.393649	0.435001	0.411285		ENSMUSG00000000838.17	Fmr1	10.4927	5.20601	16.5517
ENSG00000006468	ETV1	5.73576	4.71777	7.89315		ENSG00000006638.13	TBXA2R	0.245375	0.416073	0.217668		ENSMUSG00000000861.15	Bcl11a	0.665949	0.155855	0.880831
ENSG00000006530	AGK	3.23915	2.01256	4.04301		ENSG00000006652.15	IFRD1	10.357	7.70459	6.48792		ENSMUSG00000000869.12	Il4	0	0.053953	0
ENSG00000006534	ALDH3B1	0.072538	0.040821	0		ENSG00000006659.13	LGALS14	0	0	0		ENSMUSG00000000876.11	Pxmp4	4.25423	2.32533	7.16175
ENSG00000006555	TTC22	0	0	0.042757		ENSG00000006695.12	COX10	9.49302	9.13572	6.35783		ENSMUSG00000000881.12	Dlg3	0.759866	0.188683	1.22564
ENSG00000006576	PHTF2	8.63612	8.60607	6.62479		ENSG00000006704.11	GTF2IRD1	7.2773	3.3983	3.49		ENSMUSG00000000884.17	Gnb1l	0.268599	0.123633	0.373515
ENSG00000006606	CCL26	0.493746	0.237241	0		ENSG00000006712.15	PAF1	8.66132	10.3558	8.75619		ENSMUSG00000000889.8	Dbh	0.032915	0.033757	0.06145
ENSG00000006607	FARP2	0.297578	0.259103	0.287003		ENSG00000006715.16	VPS41	8.44562	13.4949	7.87768		ENSMUSG00000000901.17	Mmp11	0.644965	0.398817	0.652791
ENSG00000006611	USH1C	1.0374	0.925639	0		ENSG00000006740.18	ARHGAP44	1.07995	1.41926	1.00721		ENSMUSG00000000902.13	Smarcb1	1.85742	0.579669	2.135
ENSG00000006625	GGCT	15.6445	16.8664	24.6131		ENSG00000006744.19	ELAC2	15.3106	18.802	16.9475		ENSMUSG00000000903.3	Vpreb3	0	0	0
ENSG00000006634	DBF4	1.19214	1.21903	1.79273		ENSG00000006747.15	SCIN	0.030102	0.002941	0.002636		ENSMUSG00000000915.15	Hip1r	0.751195	0.246977	2.2504
ENSG00000006638	TBXA2R	0.522869	0.35685	0.434867		ENSG00000006756.16	ARSD	1.05328	1.15497	0.728836		ENSMUSG00000000916.15	Nsun5	1.48268	0.290619	3.66612
ENSG00000006652	IFRD1	8.3182	8.1355	7.44412		ENSG00000006757.12	PNPLA4	8.21481	9.29865	10.563		ENSMUSG00000000934.9	Top1mt	0.259712	0.131428	0.997723
ENSG00000006695	COX10	31.3517	31.0355	41.6452		ENSG00000006788.14	MYH13	0.023986	0.034177	0.025997		ENSMUSG00000000938.11	Hoxa10	0	0	0
ENSG00000006704	GTF2IRD1	0.585973	0.381098	0.178599		ENSG00000006831.10	ADIPOR2	10.8604	9.4823	7.93265		ENSMUSG00000000942.10	Hoxa4	0.075149	0.011532	0.070083
ENSG00000006712	PAF1	3.21395	2.56275	2.76705		ENSG00000006837.12	CDKL3	0.48309	0.733939	1.61401		ENSMUSG00000000948.16	Gm38393	6.11977	2.89097	8.44064
ENSG00000006715	VPS41	36.4044	29.9566	28.4991		ENSG00000007001.14	UPP2	0.004096	0	0.005087		ENSMUSG00000000957.11	Mmp14	0.545785	0.266444	1.23223
ENSG00000006740	ARHGAP44	4.02728	3.76484	2.30425		ENSG00000007038.11	PRSS21	0	0.068222	0		ENSMUSG00000000958.10	Slc7a7	0.120772	0.230863	0.414068
ENSG00000006744	ELAC2	2.31224	2.96276	2.1639		ENSG00000007047.16	MARK4	5.7872	5.97861	4.19612		ENSMUSG00000000959.7	Oxa1l	4.30142	1.37186	5.99948
ENSG00000006747	SCIN	0.13627	0.323948	0.345384		ENSG00000007062.12	PROM1	0.448029	0.406824	0.118881		ENSMUSG00000000976.13	Heatr6	1.03975	0.139392	1.62048
ENSG00000006756	ARSD	0.057059	0	0.08287		ENSG00000007080.11	CCDC124	20.646	21.518	21.1766		ENSMUSG00000000982.5	Ccl3	0	0	0
ENSG00000006757	PNPLA4	0.869319	0.514993	1.30117		ENSG00000007129.18	CEACAM21	0.10598	0.111272	0.055169		ENSMUSG00000000983.13	Wfdc18	0	0	0
ENSG00000006788	MYH13	0	0	0		ENSG00000007168.15	PAFAH1B1	23.8459	23.2213	18.545		ENSMUSG00000001014.6	Icam4	0	0.042742	0.065155
ENSG00000006831	ADIPOR2	45.8303	40.8333	34.5918		ENSG00000007171.19	NOS2	0.012292	0.03698	0.019163		ENSMUSG00000001016.12	Ilf2	4.5809	2.05894	6.33007
ENSG00000006837	CDKL3	0.115956	0	0.112022		ENSG00000007174.18	DNAH9	0.010604	0.016368	0.008089		ENSMUSG00000001017.15	Chtop	15.1782	7.01199	21.3009
ENSG00000007001	UPP2	0	0	0.179917		ENSG00000007202.16	BLTP2	8.60613	8.9407	7.21643		ENSMUSG00000001018.15	Snapin	9.58841	7.28115	14.0759
ENSG00000007047	MARK4	0.570954	0.665673	0.901212		ENSG00000007216.16	SLC13A2	0.008836	0	0		ENSMUSG00000001020.8	S100a4	3.14573	2.79029	6.37271
ENSG00000007062	PROM1	0.038793	0	0		ENSG00000007237.19	GAS7	11.9493	4.77559	4.89166		ENSMUSG00000001021.13	S100a3	0	0	0
ENSG00000007080	CCDC124	5.35533	6.28144	2.29667		ENSG00000007255.10	TRAPPC6A	2.56108	3.24067	2.62988		ENSMUSG00000001023.10	S100a5	0	0	0
ENSG00000007129	CEACAM21	0	0	0		ENSG00000007264.15	MATK	0.084963	0.08379	0.069559		ENSMUSG00000001025.8	S100a6	6.13039	2.51033	9.53749
ENSG00000007168	PAFAH1B1	56.8243	41.2786	55.7985		ENSG00000007306.15	CEACAM7	0	0.006525	0		ENSMUSG00000001027.7	Scn4a	2.14377	0.331861	4.00221
ENSG00000007171	NOS2	0	0.022663	0.034517		ENSG00000007312.14	CD79B	2.30721	3.24766	1.33651		ENSMUSG00000001029.15	Icam2	3.43723	1.50523	5.34148
ENSG00000007174	DNAH9	0	0	0		ENSG00000007314.12	SCN4A	0.201042	0.100987	0.072129		ENSMUSG00000001034.17	Mapk7	0.443782	0.132665	0.687044
ENSG00000007202	KIAA0100	3.09785	3.95935	2.66004		ENSG00000007341.19	ST7L	4.35521	3.58583	3.02085		ENSMUSG00000001036.17	Epn2	3.39822	1.13321	6.0099
ENSG00000007216	SLC13A2	0	0	0		ENSG00000007350.18	TKTL1	4.31148	2.04178	5.11397		ENSMUSG00000001039.12	B9d1	0.997994	0.85447	1.77881
ENSG00000007237	GAS7	1.64381	1.66853	1.14612		ENSG00000007372.25	PAX6	0	0.002216	0		ENSMUSG00000001052.15	Sec24b	3.29244	0.635844	6.39551
ENSG00000007255	TRAPPC6A	0.501672	0	0.246111		ENSG00000007376.8	RPUSD1	1.53339	1.17382	0.975626		ENSMUSG00000001053.15	N4bp3	0.823176	0.27888	1.82613
ENSG00000007264	MATK	0	0.059625	0		ENSG00000007384.15	RHBDF1	9.10484	9.76599	6.25088		ENSMUSG00000001054.9	Rmnd5b	1.07199	0.357332	1.05584
ENSG00000007312	CD79B	0	0	0		ENSG00000007392.17	LUC7L	7.23555	8.21363	7.07221		ENSMUSG00000001056.3	Nhp2	2.35819	1.97301	3.61998
ENSG00000007314	SCN4A	0.035748	0.045205	0.068848		ENSG00000007402.12	CACNA2D2	0.342176	0.275399	0.242601		ENSMUSG00000001062.18	Vps9d1	1.95748	0.586569	4.57728
ENSG00000007341	ST7L	23.3856	14.8116	15.2899		ENSG00000007516.15	BAIAP3	0.414151	0.848031	0.427289		ENSMUSG00000001065.15	Zfp276	1.887	0.402642	3.84648
ENSG00000007350	TKTL1	0	0	0		ENSG00000007520.4	TSR3	12.5898	13.026	10.3836		ENSMUSG00000001076.7	C1ql4	0	0	0
ENSG00000007372	PAX6	0	0	0		ENSG00000007541.17	PIGQ	3.06249	2.99765	4.96579		ENSMUSG00000001082.12	Mfsd10	0.548651	0.13094	1.82578
ENSG00000007376	RPUSD1	2.39273	1.90972	1.93925		ENSG00000007545.16	CRAMP1	3.88153	2.3772	1.30771		ENSMUSG00000001089.14	Luzp1	6.38419	1.3635	14.2682
ENSG00000007384	RHBDF1	0.337368	0.27465	0.139436		ENSG00000007866.22	TEAD3	5.82022	6.58266	3.65704		ENSMUSG00000001095.5	Slc13a2	0	0	0
ENSG00000007392	LUC7L	7.37165	14.5405	4.80124		ENSG00000007908.16	SELE	0.043909	0.068881	0.037378		ENSMUSG00000001098.15	Kctd10	3.44102	1.54637	5.78067
ENSG00000007402	CACNA2D2	0.161207	0.054738	0.041685		ENSG00000007923.17	DNAJC11	13.8191	16.1521	13.8094		ENSMUSG00000001100.10	Poldip2	12.1541	7.01255	19.2853
ENSG00000007516	BAIAP3	0	0	0.033557		ENSG00000007933.13	FMO3	0.415575	0.644135	0.54513		ENSMUSG00000001103.7	Sebox	0.048087	0	0
ENSG00000007520	TSR3	7.06374	5.13497	4.69342		ENSG00000007944.15	MYLIP	2.38479	1.76471	1.8723		ENSMUSG00000001105.15	Ift20	6.54029	3.04208	8.98438
ENSG00000007541	PIGQ	0.719271	0.410116	0.458068		ENSG00000007952.18	NOX1	0	0	0		ENSMUSG00000001119.7	Col6a1	1.56812	0.463525	2.80656
ENSG00000007545	CRAMP1	1.26519	1.79986	1.18446		ENSG00000007968.7	E2F2	0.016288	0.002805	0.007541		ENSMUSG00000001120.15	Pcbp3	0.301814	0.020325	0.305932
ENSG00000007866	TEAD3	0.821	0.392568	0.564509		ENSG00000008018.9	PSMB1	46.239	47.5812	44.8867		ENSMUSG00000001123.15	Lgals9	1.47745	0.573336	1.96507
ENSG00000007908	SELE	0.123538	0	0		ENSG00000008056.14	SYN1	4.90237	4.12315	3.0943		ENSMUSG00000001127.12	Araf	30.0673	16.9094	31.5553
ENSG00000007923	DNAJC11	6.2807	5.21244	2.98778		ENSG00000008083.14	JARID2	1.58334	1.45639	0.572658		ENSMUSG00000001128.7	Cfp	1.00201	0.503296	0.815578
ENSG00000007944	MYLIP	2.38556	2.37221	2.52446		ENSG00000008086.13	CDKL5	0.906285	1.03574	0.693276		ENSMUSG00000001131.11	Timp1	0.389462	0.210809	0
ENSG00000007952	NOX1	0	0	0.094302		ENSG00000008118.10	CAMK1G	0	0.077781	0		ENSMUSG00000001134.9	Uxt	9.0481	8.13118	14.6992
ENSG00000007968	E2F2	0.04621	0.044004	0.134051		ENSG00000008128.23	CDK11A	6.16336	7.52146	7.30235		ENSMUSG00000001138.13	Cnnm3	1.50714	0.212518	2.55565
ENSG00000008018	PSMB1	5.40179	5.94215	7.12344		ENSG00000008130.15	NADK	6.84729	5.06305	5.15645		ENSMUSG00000001143.13	Lman2l	3.7234	1.26784	6.36892
ENSG00000008056	SYN1	0.037547	0.174286	0.255741		ENSG00000008196.13	TFAP2B	0	0	0.021251		ENSMUSG00000001150.7	Mcm3ap	2.27999	0.595791	3.01724
ENSG00000008083	JARID2	0.951919	0.831809	0.703813		ENSG00000008197.5	TFAP2D	0	0	0		ENSMUSG00000001151.10	Pcnt	5.08505	1.20241	8.6022
ENSG00000008086	CDKL5	0.572924	0.831142	0.376439		ENSG00000008226.20	DLEC1	0.012116	0.02165	0.005609		ENSMUSG00000001155.13	Ftcd	0.045015	0.005837	0
ENSG00000008118	CAMK1G	0	0.070131	0		ENSG00000008256.17	CYTH3	9.04572	7.1285	5.39292		ENSMUSG00000001156.9	Mxd1	1.24174	0.356785	1.82787
ENSG00000008128	CDK11A	0	0	0		ENSG00000008277.15	ADAM22	0.193198	0.241412	0.163827		ENSMUSG00000001157.13	Gmcl1	2.48967	0.717655	3.00624
ENSG00000008130	NADK	6.31266	4.15078	2.61035		ENSG00000008282.10	SYPL1	24.5224	23.9154	22.2538		ENSMUSG00000001158.13	Snrnp27	16.8781	11.9577	21.029
ENSG00000008196	TFAP2B	0	0	0		ENSG00000008283.16	CYB561	1.97583	1.29152	1.59189		ENSMUSG00000001166.17	Oas1c	0.14849	0.060888	0.554342
ENSG00000008197	TFAP2D	0	0	0		ENSG00000008294.22	SPAG9	7.87768	4.88729	4.43049		ENSMUSG00000001168.16	Oas1h	0	0	0
ENSG00000008226	DLEC1	0.030472	0.04837	0.024556		ENSG00000008300.17	CELSR3	0.038692	0.035813	0.019693		ENSMUSG00000001173.15	Ocrl	4.14228	0.971962	5.36441
ENSG00000008256	CYTH3	7.05046	7.34642	6.91171		ENSG00000008311.16	AASS	7.18317	10.4534	7.21226		ENSMUSG00000001175.16	Calm1	27.3333	16.4633	38.5359
ENSG00000008277	ADAM22	0.309777	1.07308	0.673361		ENSG00000008323.16	PLEKHG6	0.009803	0.00968	0		ENSMUSG00000001211.15	Agpat3	31.9614	16.9761	51.9614
ENSG00000008282	SYPL1	105.061	73.7825	92.8723		ENSG00000008324.12	SS18L2	2.42982	2.41932	3.13042		ENSMUSG00000001225.12	Slc26a3	0.403264	0.279918	0.495522
ENSG00000008283	CYB561	0	0.539575	0.164367		ENSG00000008382.16	MPND	4.81942	4.80144	4.69484		ENSMUSG00000001227.12	Sema6b	0.673131	0.15978	1.13472
ENSG00000008294	SPAG9	28.9011	21.2873	18.5484		ENSG00000008394.13	MGST1	70.2448	28.0082	37.0259		ENSMUSG00000001228.14	Uhrf1	0.287601	0.0743	0.22627
ENSG00000008300	CELSR3	0.008816	0.008359	0.01273		ENSG00000008405.12	CRY1	2.37353	3.05119	2.16397		ENSMUSG00000001229.9	Dpp9	1.12694	0.247202	2.6847
ENSG00000008311	AASS	3.69139	4.87129	12.8818		ENSG00000008438.5	PGLYRP1	0	0.060576	0		ENSMUSG00000001240.13	Ramp2	4.41568	1.55875	11.5113
ENSG00000008323	PLEKHG6	0	0	0		ENSG00000008441.19	NFIX	11.9102	15.3164	8.88363		ENSMUSG00000001247.16	Lsr	0.105222	0.036951	0.270475
ENSG00000008324	SS18L2	55.5292	82.5657	97.7631		ENSG00000008513.17	ST3GAL1	15.7812	19.5419	21.832		ENSMUSG00000001248.15	Gramd1a	3.60821	0.672376	5.91875
ENSG00000008382	MPND	7.95084	6.63594	4.28857		ENSG00000008516.18	MMP25	0.088514	0.228172	0.134273		ENSMUSG00000001249.14	Hpn	0.835885	0.072714	0.495356
ENSG00000008394	MGST1	0	0.207693	0		ENSG00000008517.19	IL32	10.0167	20.4205	3.0918		ENSMUSG00000001260.10	Gabrg1	0	0	0
ENSG00000008405	CRY1	3.8073	3.00623	2.54957		ENSG00000008710.20	PKD1	12.7925	14.5129	11.6109		ENSMUSG00000001270.9	Ckb	3.02619	2.05735	5.37149
ENSG00000008438	PGLYRP1	0	0	0		ENSG00000008735.14	MAPK8IP2	0.021117	0.015569	0.025092		ENSMUSG00000001280.13	Sp1	8.83571	3.85875	11.2768
ENSG00000008438_AS	PGLYRP1_AS	0.224379	0.436351	0		ENSG00000008838.21	MED24	15.808	13.8007	10.6005		ENSMUSG00000001281.10	Itgb7	0.031143	0.006389	0.038764
ENSG00000008441	NFIX	6.27045	5.24009	4.63797		ENSG00000008853.18	RHOBTB2	8.67757	4.89924	4.51408		ENSMUSG00000001285.12	Myg1	1.80554	0.990734	5.20119
ENSG00000008513	ST3GAL1	0.795071	1.09027	1.32879		ENSG00000008869.12	HEATR5B	3.88821	2.25701	2.92257		ENSMUSG00000001288.15	Rarg	1.39992	0.163994	1.44941
ENSG00000008516	MMP25	0.507671	0.996833	0.657888		ENSG00000008952.17	SEC62	25.4191	29.703	25.5977		ENSMUSG00000001289.12	Pfdn5	29.8794	34.5698	35.091
ENSG00000008517	IL32	10.6774	16.5572	8.21575		ENSG00000008988.11	RPS20	402.899	354.537	492.773		ENSMUSG00000001300.16	Efnb2	3.26335	1.20155	4.24429
ENSG00000008710	PKD1	0.473409	0.619901	0.656371		ENSG00000009307.17	CSDE1	120.213	159.996	135.644		ENSMUSG00000001305.5	Rrp15	0.536937	0.155819	0.71283
ENSG00000008735	MAPK8IP2	0.029105	0	0		ENSG00000009335.19	UBE3C	9.53961	9.65594	7.25874		ENSMUSG00000001313.12	Rnd2	1.61106	0.744236	1.85111
ENSG00000008838	MED24	2.41006	1.82966	1.11339		ENSG00000009413.17	REV3L	2.39257	2.43176	2.24156		ENSMUSG00000001323.17	Srr	4.60854	2.64123	5.86125
ENSG00000008853	RHOBTB2	1.8321	1.74433	0.712819		ENSG00000009694.14	TENM1	0.035551	0.025272	0.01674		ENSMUSG00000001333.9	Sync	2.35831	1.20005	3.97499
ENSG00000008869	HEATR5B	4.13751	6.01201	6.39612		ENSG00000009709.13	PAX7	0	0	0		ENSMUSG00000001334.9	Fndc5	72.6374	38.0418	87.1684
ENSG00000008952	SEC62	51.5874	39.2481	38.3116		ENSG00000009724.18	MASP2	0.005932	0	0		ENSMUSG00000001348.15	Acp5	0.068917	0	0
ENSG00000008988	RPS20	1362.13	1473.44	844.575		ENSG00000009765.15	IYD	0	0.018736	0		ENSMUSG00000001349.5	Cnn1	0.07111	0.007291	0.719335
ENSG00000009307	CSDE1	778.923	478.802	314.428		ENSG00000009780.16	FAM76A	1.49104	1.78588	1.4336		ENSMUSG00000001366.14	Fbxo9	5.45354	1.53219	6.95297
ENSG00000009335	UBE3C	5.95159	6.03733	6.38313		ENSG00000009790.15	TRAF3IP3	0.238905	0.929843	0.082383		ENSMUSG00000001376.17	Vps50	6.31924	3.23339	9.27786
ENSG00000009413	REV3L	7.16749	7.96158	9.54563		ENSG00000009830.13	POMT2	8.57137	29.4112	21.609		ENSMUSG00000001380.7	Hars	3.00503	2.02499	4.58834
ENSG00000009694	TENM1	0	0	0		ENSG00000009844.16	VTA1	8.03947	9.3798	6.30154		ENSMUSG00000001383.9	Zmat2	5.37808	2.53034	5.71126
ENSG00000009709	PAX7	0	0	0		ENSG00000009950.16	MLXIPL	0.473632	0.291805	0.021973		ENSMUSG00000001403.13	Ube2c	0.140786	0.128932	0.327584
ENSG00000009724	MASP2	0.077991	0.074	0.202867		ENSG00000009954.11	BAZ1B	4.60661	5.167	4.36732		ENSMUSG00000001415.10	Smg5	5.86663	0.914432	11.0442
ENSG00000009765	IYD	0	0	0		ENSG00000010017.13	RANBP9	9.19667	7.99601	7.93038		ENSMUSG00000001416.13	Cct3	12.0419	6.10779	14.8529
ENSG00000009780	FAM76A	13.3481	11.1564	10.5037		ENSG00000010030.14	ETV7	0	0.082265	0.281001		ENSMUSG00000001418.13	Glmp	2.4797	0.636625	3.05227
ENSG00000009790	TRAF3IP3	0.384826	1.4471	1.66454		ENSG00000010072.16	SPRTN	1.3961	1.48366	2.15088		ENSMUSG00000001419.17	Mef2d	8.39237	2.35171	13.8612
ENSG00000009830	POMT2	0.594606	0.892642	0.404063		ENSG00000010165.20	METTL13	5.01569	3.98464	4.35517		ENSMUSG00000001420.13	Tmem79	0.107262	0.028363	0.05228
ENSG00000009844	VTA1	17.0549	14.1483	18.3167		ENSG00000010219.14	DYRK4	8.47873	11.1405	9.38751		ENSMUSG00000001424.14	Snd1	3.79975	1.54184	7.3612
ENSG00000009950	MLXIPL	0.261495	0.1692	0.336443		ENSG00000010244.19	ZNF207	18.6631	15.2693	11.0379		ENSMUSG00000001435.15	Col18a1	0.236189	0.090603	0.252191
ENSG00000009954	BAZ1B	11.2955	9.72726	10.8983		ENSG00000010256.12	UQCRC1	162.12	196.342	156.509		ENSMUSG00000001436.15	Slc19a1	0.51226	0.178669	0.606711
ENSG00000010017	RANBP9	39.201	27.2508	29.3223		ENSG00000010270.14	STARD3NL	6.01347	7.30666	6.68491		ENSMUSG00000001440.5	Kpnb1	7.66638	2.6282	12.4151
ENSG00000010030	ETV7	0.561776	0.1934	0.273238		ENSG00000010278.15	CD9	18.1073	18.214	11.5843		ENSMUSG00000001441.13	Npepps	14.9515	4.78337	21.704
ENSG00000010072	SPRTN	0.46412	0.911749	0.313571		ENSG00000010282.15	HHATL	166.658	216.846	138.176		ENSMUSG00000001444.2	Tbx21	0	0	0.021068
ENSG00000010165	METTL13	0.046589	0.22832	0.337889		ENSG00000010292.13	NCAPD2	3.6652	4.975	3.85449		ENSMUSG00000001445.10	Mrpl10	5.17844	2.93539	9.66032
ENSG00000010219	DYRK4	0	0	0		ENSG00000010295.20	IFFO1	3.24571	3.29685	2.14517		ENSMUSG00000001467.5	Cyp51	2.42241	1.19242	3.65308
ENSG00000010244	ZNF207	18.6789	20.172	19.2157		ENSG00000010310.9	GIPR	1.3773	0.496509	1.01401		ENSMUSG00000001472.17	Tcf25	9.29588	2.93397	17.5297
ENSG00000010256	UQCRC1	23.8244	31.256	25.8354		ENSG00000010318.22	PHF7	3.97675	3.89216	3.38977		ENSMUSG00000001473.7	Tubb6	1.85603	0.735484	2.70117
ENSG00000010270	STARD3NL	19.1876	11.943	15.0636		ENSG00000010319.7	SEMA3G	2.86319	2.06541	2.19537		ENSMUSG00000001482.15	Def8	6.61536	2.64953	8.87873
ENSG00000010278	CD9	6.62658	4.69802	2.56016		ENSG00000010322.16	NISCH	8.19025	10.7615	7.32479		ENSMUSG00000001493.9	Meox1	1.05975	0.612481	1.73972
ENSG00000010282	HHATL	18.2433	12.5449	9.41723		ENSG00000010327.10	STAB1	11.2134	14.1467	9.69514		ENSMUSG00000001494.6	Sost	0.055626	0	0.051906
ENSG00000010292	NCAPD2	0.199742	0.300112	0.336794		ENSG00000010361.14	FUZ	3.60394	3.22079	3.56047		ENSMUSG00000001496.15	Nkx2-1	0	0	0
ENSG00000010295	IFFO1	0.960192	1.30532	0.156959		ENSG00000010379.16	SLC6A13	0.667938	0.93434	0.562256		ENSMUSG00000001497.18	Pax9	0.032253	0.023852	0.024099
ENSG00000010310	GIPR	0	0	0		ENSG00000010404.18	IDS	12.0113	17.1798	12.8302		ENSMUSG00000001504.10	Irx2	0.587526	0.215646	0.841023
ENSG00000010318	PHF7	0.093737	0	0		ENSG00000010438.17	PRSS3	0	0	0		ENSMUSG00000001506.10	Col1a1	0.502579	0.161819	0.797747
ENSG00000010319	SEMA3G	0.635177	0.895266	0.55654		ENSG00000010539.12	ZNF200	1.05688	1.27627	1.12931		ENSMUSG00000001507.16	Itga3	0.890702	0.293224	1.29373
ENSG00000010322	NISCH	2.0945	1.45906	0.794168		ENSG00000010610.10	CD4	1.10096	1.23755	1.0189		ENSMUSG00000001508.15	Sgca	8.55708	3.49419	12.644
ENSG00000010327	STAB1	0.801685	1.26639	1.51141		ENSG00000010626.15	LRRC23	2.35253	2.15936	3.69616		ENSMUSG00000001510.8	Dlx3	0	0	0
ENSG00000010361	FUZ	0.381915	1.08133	0.824591		ENSG00000010671.18	BTK	0.902415	2.91111	0.378508		ENSMUSG00000001517.14	Foxm1	0.028693	0.033971	0.292952
ENSG00000010379	SLC6A13	0	0	0		ENSG00000010704.20	HFE	0.849431	2.96282	0.702712		ENSMUSG00000001518.12	Itfg2	1.61239	0.531342	2.66405
ENSG00000010404	IDS	2.03544	3.03345	0.072091		ENSG00000010803.17	SCMH1	7.47196	9.22202	6.83696		ENSMUSG00000001520.12	Nrip2	0.043728	0	0.301006
ENSG00000010404_AS	IDS_AS	0	0.224089	0		ENSG00000010810.18	FYN	6.9406	6.713	4.86334		ENSMUSG00000001521.12	Tulp3	1.27405	0.230353	1.61818
ENSG00000010438	PRSS3	0	0	0		ENSG00000010818.11	HIVEP2	2.17425	1.46128	1.37327		ENSMUSG00000001524.14	Gtf2h4	1.17669	0.463054	1.99899
ENSG00000010539	ZNF200	2.41147	1.77052	2.22075		ENSG00000010932.17	FMO1	0.360783	0.087888	0.028368		ENSMUSG00000001525.10	Tubb5	6.95233	3.36068	11.1187
ENSG00000010610	CD4	0.514252	0.230015	0.087583		ENSG00000011007.13	ELOA	5.55304	4.81862	4.98854		ENSMUSG00000001542.7	Ell2	9.4643	4.26752	12.0415
ENSG00000010626	LRRC23	0	0.043112	0		ENSG00000011009.12	LYPLA2	8.84972	8.99943	7.97451		ENSMUSG00000001552.14	Jup	5.96383	2.23863	17.3278
ENSG00000010671	BTK	1.59345	3.38398	3.00661		ENSG00000011021.23	CLCN6	2.45554	2.78524	1.98932		ENSMUSG00000001555.10	Fkbp10	2.13902	0.451208	3.33687
ENSG00000010704	HFE	0.628749	0.529419	0		ENSG00000011028.14	MRC2	3.50054	1.59224	1.96714		ENSMUSG00000001558.5	Klhl10	0.128628	0.043926	0.080014
ENSG00000010803	SCMH1	4.62568	3.90176	2.83459		ENSG00000011052.21	NME1-NME2	0.363619	0.646722	0.499646		ENSMUSG00000001566.9	Mnx1	0	0.00878	0
ENSG00000010810	FYN	8.04486	6.43539	5.91557		ENSG00000011083.9	SLC6A7	0	0	0		ENSMUSG00000001569.10	Nom1	3.19859	0.373658	4.70221
ENSG00000010818	HIVEP2	4.10639	3.00602	4.07609		ENSG00000011105.14	TSPAN9	25.7519	17.886	18.8686		ENSMUSG00000001576.15	Ergic1	3.53922	2.11754	6.74648
ENSG00000010932	FMO1	3.56085	1.66539	2.25452		ENSG00000011114.15	BTBD7	1.47586	1.65289	3.00379		ENSMUSG00000001583.13	Tnk1	0.019982	0	0
ENSG00000011007	ELOA	18.9255	12.9371	6.70466		ENSG00000011132.12	APBA3	1.61656	1.71981	1.70122		ENSMUSG00000001588.12	Acap1	0.046379	0.005711	0.408788
ENSG00000011009	LYPLA2	1.16198	1.04415	0.894661		ENSG00000011143.19	MKS1	1.56638	1.72098	1.87826		ENSMUSG00000001604.14	Tcea3	15.3518	17.1434	19.8211
ENSG00000011021	CLCN6	0.28836	0.623241	0.300969		ENSG00000011198.10	ABHD5	6.06826	7.04429	5.38864		ENSMUSG00000001622.15	Csn3	0	0	0
ENSG00000011028	MRC2	0.292191	0.401877	0.293793		ENSG00000011201.12	ANOS1	0.338415	0.594723	0.419634		ENSMUSG00000001627.12	Ifrd1	21.6524	8.7243	37.8931
ENSG00000011083	SLC6A7	0	0	0		ENSG00000011243.19	AKAP8L	13.4433	11.8519	12.183		ENSMUSG00000001630.13	Stk38l	3.45918	1.21921	4.80697
ENSG00000011105	TSPAN9	2.9962	2.0117	1.39269		ENSG00000011258.16	MBTD1	1.3671	1.06677	0.838159		ENSMUSG00000001632.16	Brpf1	2.05003	0.411831	3.81294
ENSG00000011114	BTBD7	2.53543	1.86933	2.17713		ENSG00000011260.14	UTP18	1.28233	1.45587	1.79069		ENSMUSG00000001642.18	Akr1b3	34.5135	20.9193	49.9082
ENSG00000011132	APBA3	0.905222	1.26872	0.772997		ENSG00000011275.19	RNF216	3.67562	3.52201	2.52676		ENSMUSG00000001655.6	Hoxc13	0	0	0
ENSG00000011143	MKS1	0.303112	0.453426	0.68859		ENSG00000011295.16	TTC19	6.51022	6.58207	4.97042		ENSMUSG00000001656.3	Hoxc11	0	0	0
ENSG00000011198	ABHD5	17.3219	11.806	13.8308		ENSG00000011304.22	PTBP1	9.29242	5.76724	7.14203		ENSMUSG00000001657.7	Hoxc8	0	0	0
ENSG00000011201	ANOS1	0.180447	0.156936	0.130372		ENSG00000011332.22	DPF1	0.071265	0.158998	0.088979		ENSMUSG00000001661.5	Hoxc6	0	0	0
ENSG00000011243	AKAP8L	5.32912	5.09654	3.12419		ENSG00000011347.10	SYT7	5.14012	3.43087	2.3008		ENSMUSG00000001663.10	Gstt1	1.62519	0.444835	3.0909
ENSG00000011258	MBTD1	4.84272	6.05527	3.88554		ENSG00000011376.12	LARS2	1.93944	3.11424	2.34184		ENSMUSG00000001665.11	Gstt3	0.492658	0.311964	0.396666
ENSG00000011260	UTP18	6.40313	4.95803	3.90251		ENSG00000011405.14	PIK3C2A	2.54795	2.68598	1.65284		ENSMUSG00000001666.8	Ddt	7.1143	7.70645	12.3429
ENSG00000011275	RNF216	0.758603	0.79254	0.656141		ENSG00000011422.12	PLAUR	0.80361	0.922488	0.395298		ENSMUSG00000001670.13	Tat	0.250839	0.021934	0
ENSG00000011295	TTC19	35.4558	29.5989	21.0829		ENSG00000011426.11	ANLN	0.215115	0.128201	0.149079		ENSMUSG00000001672.14	Marveld3	0	0.028291	0
ENSG00000011304	PTBP1	0.895044	1.25593	1.7603		ENSG00000011451.21	WIZ	3.77838	3.60513	2.96337		ENSMUSG00000001674.11	Ddx18	1.50529	0.719405	2.7565
ENSG00000011332	DPF1	0	0	0		ENSG00000011454.18	RABGAP1	9.93548	12.6157	10.4307		ENSMUSG00000001687.15	Ubl3	24.4823	15.3311	28.8452
ENSG00000011347	SYT7	0.817819	0.312719	0.522889		ENSG00000011465.18	DCN	677.171	315.467	409.823		ENSMUSG00000001700.10	Gramd3	2.608	2.01222	4.38169
ENSG00000011376	LARS2	1.13723	0.907791	1.45803		ENSG00000011478.13	QPCTL	0.377945	0.528972	0.340056		ENSMUSG00000001707.8	Eef1e1	2.25999	2.40171	1.82222
ENSG00000011405	PIK3C2A	20.2991	17.3101	20.0033		ENSG00000011485.15	PPP5C	26.9026	29.9979	20.2621		ENSMUSG00000001729.14	Akt1	17.2293	7.00934	31.4972
ENSG00000011422	PLAUR	0.495845	0.354735	0		ENSG00000011523.15	CEP68	4.86915	3.19516	3.02818		ENSMUSG00000001739.14	Cldn15	0.93247	0.494543	1.08959
ENSG00000011426	ANLN	0.101531	0.192778	0.127522		ENSG00000011566.15	MAP4K3	7.53472	6.56522	5.94651		ENSMUSG00000001741.12	Il16	1.17632	0.55208	1.90053
ENSG00000011451	WIZ	0.394595	0.502248	0.21375		ENSG00000011590.14	ZBTB32	0	0	0.008383		ENSMUSG00000001750.16	Tcirg1	1.84401	0.4137	4.34274
ENSG00000011454	RABGAP1	8.79124	7.73441	6.60621		ENSG00000011600.12	TYROBP	9.43878	10.6159	9.59494		ENSMUSG00000001751.9	Naglu	0.50295	0.248943	1.00021
ENSG00000011465	DCN	206.612	251.372	301.104		ENSG00000011638.11	LDAF1	19.556	22.4829	20.7253		ENSMUSG00000001755.12	Coasy	1.2251	0.414014	1.81512
ENSG00000011478	QPCTL	0.450746	0.698332	0.572762		ENSG00000011677.13	GABRA3	0	0	0		ENSMUSG00000001761.7	Smo	1.32635	0.177309	2.37861
ENSG00000011485	PPP5C	16.4027	15.0972	16.0162		ENSG00000012048.26	BRCA1	0.814831	0.490085	0.869968		ENSMUSG00000001763.14	Tspan33	0.273443	0.053925	0.399994
ENSG00000011523	CEP68	1.71076	1.70167	1.08515		ENSG00000012061.17	ERCC1	65.3458	49.4116	74.2917		ENSMUSG00000001767.5	Crnkl1	3.25364	1.2248	4.81693
ENSG00000011566	MAP4K3	13.9681	12.4208	14.6614		ENSG00000012124.17	CD22	0.041348	0.061479	0.014889		ENSMUSG00000001768.16	Rin2	3.74056	1.42509	4.99764
ENSG00000011590	ZBTB32	0	0.052565	0.102555		ENSG00000012171.20	SEMA3B	2.83411	3.87247	4.36421		ENSMUSG00000001773.14	Folh1	0.05573	0.032461	0.098438
ENSG00000011600	TYROBP	2.77913	5.13217	10.6967		ENSG00000012174.12	MBTPS2	1.85406	1.60219	1.46927		ENSMUSG00000001774.8	Chordc1	16.9622	8.03362	19.5413
ENSG00000011638	LDAF1	3.25324	1.42704	1.25365		ENSG00000012211.13	PRICKLE3	1.77861	1.60772	1.32197		ENSMUSG00000001783.3	Rtcb	10.7745	5.27538	16.0811
ENSG00000011677	GABRA3	0	0.114665	0		ENSG00000012223.13	LTF	0.47528	0.603846	0.230673		ENSMUSG00000001785.13	Pwp1	3.44808	2.06162	5.41702
ENSG00000012048	BRCA1	1.33874	1.94195	2.46949		ENSG00000012232.10	EXTL3	7.31092	8.38265	5.45557		ENSMUSG00000001786.14	Fbxo7	2.21951	0.561554	4.37577
ENSG00000012061	ERCC1	32.263	34.3214	24.1067		ENSG00000012504.15	NR1H4	0	0.010052	0		ENSMUSG00000001794.13	Capns1	34.4335	18.8794	58.4541
ENSG00000012124	CD22	0.048997	0.326715	0		ENSG00000012660.14	ELOVL5	5.87222	4.65696	6.08996		ENSMUSG00000001802.16	Lrp3	0.583124	0.051495	1.27135
ENSG00000012171	SEMA3B	1.0921	1.41286	0.790498		ENSG00000012779.12	ALOX5	2.70622	1.78815	1.16438		ENSMUSG00000001804.9	Dsg4	0	0	0
ENSG00000012174	MBTPS2	3.56168	2.13492	2.16787		ENSG00000012817.16	KDM5D	7.19516	5.64774	5.32852		ENSMUSG00000001815.15	Evx2	0	0	0
ENSG00000012211	PRICKLE3	0.69553	1.47402	0.342459		ENSG00000012822.16	CALCOCO1	37.6255	40.4897	30.3116		ENSMUSG00000001819.4	Hoxd13	0	0	0
ENSG00000012223	LTF	9.07058	7.73001	9.98086		ENSG00000012963.15	UBR7	4.87182	6.43977	4.64748		ENSMUSG00000001823.5	Hoxd12	0	0	0
ENSG00000012232	EXTL3	3.8127	3.2638	2.44338		ENSG00000012983.12	MAP4K5	2.31742	2.67137	1.71001		ENSMUSG00000001827.12	Folr1	0	0	0
ENSG00000012504	NR1H4	0	0	0		ENSG00000013016.16	EHD3	3.22492	2.60675	2.8788		ENSMUSG00000001829.17	Clpb	6.80693	1.50534	7.13262
ENSG00000012660	ELOVL5	20.2541	7.1419	10.5152		ENSG00000013275.8	PSMC4	13.3105	12.1405	11.9428		ENSMUSG00000001833.17	Septin7	48.7696	26.9364	62.2504
ENSG00000012779	ALOX5	1.14744	1.51287	1.90823		ENSG00000013288.9	MAN2B2	2.67941	2.73014	2.72435		ENSMUSG00000001844.10	Zdhhc4	2.96547	1.12905	4.74782
ENSG00000012817	KDM5D	5.02184	5.10202	5.2024		ENSG00000013293.6	SLC7A14	0.001164	0.001403	0.001257		ENSMUSG00000001847.14	Rac1	18.3697	10.9806	24.7799
ENSG00000012822	CALCOCO1	6.42583	7.97601	7.7856		ENSG00000013297.12	CLDN11	0.687836	0.515159	0.386567		ENSMUSG00000001855.15	Nup214	4.00516	0.646886	5.20583
ENSG00000012963	UBR7	3.30515	2.93273	3.2809		ENSG00000013306.16	SLC25A39	9.13401	9.02387	10.4934		ENSMUSG00000001864.13	Aif1l	0.229064	0.097653	0.309342
ENSG00000012983	MAP4K5	8.42492	10.058	10.0459		ENSG00000013364.19	MVP	6.92648	36.1513	24.8636		ENSMUSG00000001865.2	Cpa3	0.315866	0.477875	0.274856
ENSG00000013016	EHD3	1.95339	4.62672	2.55943		ENSG00000013374.17	NUB1	18.4675	16.267	14.5104		ENSMUSG00000001870.16	Ltbp1	4.30133	2.28851	7.40338
ENSG00000013275	PSMC4	14.6732	9.57712	9.2226		ENSG00000013375.17	PGM3	1.56587	1.51293	1.63985		ENSMUSG00000001891.16	Ugp2	133.994	52.0986	138.292
ENSG00000013293	SLC7A14	0	0	0		ENSG00000013392.8	RWDD2A	0.79471	0.800226	0.759562		ENSMUSG00000001901.15	Kcnh6	0	0	0
ENSG00000013297	CLDN11	1.53238	1.03065	0.106184		ENSG00000013441.17	CLK1	24.5589	19.0751	24.6713		ENSMUSG00000001909.16	Trmt1	4.72624	1.93929	10.491
ENSG00000013306	SLC25A39	7.02593	7.9664	5.76051		ENSG00000013503.10	POLR3B	1.21728	1.06517	1.59013		ENSMUSG00000001910.5	Nacc1	1.85332	0.387889	3.68755
ENSG00000013364	MVP	0.589476	1.28031	0.853128		ENSG00000013523.12	ANGEL1	2.58889	2.7778	1.54715		ENSMUSG00000001911.16	Nfix	8.24311	5.64952	13.1637
ENSG00000013374	NUB1	4.54643	5.48663	4.19995		ENSG00000013561.18	RNF14	33.1389	25.8353	27.789		ENSMUSG00000001918.17	Slc1a5	4.48576	1.07003	8.80982
ENSG00000013375	PGM3	13.875	9.0706	13.002		ENSG00000013563.14	DNASE1L1	9.17062	11.1368	5.81693		ENSMUSG00000001924.15	Uba1	6.5838	1.99855	8.08746
ENSG00000013392	RWDD2A	0.417755	0.264634	0.725504		ENSG00000013573.17	DDX11	3.25583	2.45514	2.23985		ENSMUSG00000001930.17	Vwf	5.12666	1.22386	6.17608
ENSG00000013441	CLK1	51.4845	42.5521	49.4979		ENSG00000013583.10	HEBP1	14.6692	12.8328	15.1882		ENSMUSG00000001942.8	Siae	1.24685	0.480165	3.26676
ENSG00000013503	POLR3B	8.32176	3.49229	7.48785		ENSG00000013588.10	GPRC5A	0.325757	0.010954	0.078659		ENSMUSG00000001943.8	Vsig2	4.23834	0.32325	12.7004
ENSG00000013523	ANGEL1	0.454722	0.99318	1.11806		ENSG00000013619.15	MAMLD1	0.284602	0.206588	0.177647		ENSMUSG00000001946.14	Esam	8.92907	1.6925	19.0877
ENSG00000013561	RNF14	25.1915	23.1081	25.1147		ENSG00000013725.14	CD6	0.120861	0.042151	0.125146		ENSMUSG00000001948.10	Spa17	0.395774	0.102844	0.314931
ENSG00000013563	DNASE1L1	7.03861	3.28732	2.18257		ENSG00000013810.21	TACC3	1.28489	1.06012	0.988348		ENSMUSG00000001962.8	Fam50a	1.71543	1.07785	4.29411
ENSG00000013573	DDX11	0.069167	0.128515	0.100042		ENSG00000014123.10	UFL1	3.75548	3.99212	3.72785		ENSMUSG00000001964.14	Emd	2.79209	1.86672	4.36256
ENSG00000013583	HEBP1	46.0199	31.356	35.36		ENSG00000014138.10	POLA2	0.981838	1.07807	1.13588		ENSMUSG00000001983.7	Taco1	4.32299	1.6121	6.31478
ENSG00000013588	GPRC5A	0.287585	0.307716	0		ENSG00000014164.7	ZC3H3	0.972523	1.0335	0.802734		ENSMUSG00000001985.9	Grik3	0	0	0.016237
ENSG00000013619	MAMLD1	0.175256	0.374427	0.633634		ENSG00000014216.16	CAPN1	14.4799	10.7446	8.27343		ENSMUSG00000001986.16	Gria3	0.558516	0.224304	1.01876
ENSG00000013725	CD6	0	0.094976	0		ENSG00000014257.17	ACP3	0.123124	0.0339	0.035349		ENSMUSG00000001988.9	Npas1	0	0	0
ENSG00000013810	TACC3	0.191438	0.078173	0.119069		ENSG00000014641.21	MDH1	653.75	812.706	777.861		ENSMUSG00000001995.9	Sipa1l2	2.14721	0.482189	4.05661
ENSG00000014123	UFL1	24.8505	14.4129	19.3729		ENSG00000014824.14	SLC30A9	20.0894	24.8229	21.071		ENSMUSG00000001998.15	Ap4e1	3.27801	1.2332	5.59376
ENSG00000014138	POLA2	0.231074	0.256484	0.111616		ENSG00000014914.21	MTMR11	1.02279	0.760837	0.821533		ENSMUSG00000001999.15	Blvra	3.4823	2.47555	5.17221
ENSG00000014164	ZC3H3	0.113969	0.189527	0.082476		ENSG00000014919.13	COX15	5.35293	5.98878	5.61693		ENSMUSG00000002006.12	Pdzd4	0.101856	0.02929	0.202937
ENSG00000014216	CAPN1	2.44356	2.82909	1.58751		ENSG00000015133.20	CCDC88C	1.17459	0.614382	0.517746		ENSMUSG00000002007.5	Srpk3	1.67394	0.827339	3.22244
ENSG00000014257	ACP3	1.73498	1.30785	1.86985		ENSG00000015153.15	YAF2	27.0701	21.9607	29.7009		ENSMUSG00000002010.17	Idh3g	41.408	18.2782	70.4428
ENSG00000014641	MDH1	1231.39	1257.7	1273.45		ENSG00000015171.21	ZMYND11	17.3233	15.679	15.2451		ENSMUSG00000002012.13	Pnck	0.489662	0.402782	1.52708
ENSG00000014824	SLC30A9	56.0789	39.1555	52.3937		ENSG00000015285.12	WAS	0.48657	0.853875	0.392682		ENSMUSG00000002014.12	Ssr4	29.8597	28.5727	36.3203
ENSG00000014914	MTMR11	0.046513	0.177176	0.134933		ENSG00000015413.10	DPEP1	0.025155	0	0		ENSMUSG00000002015.5	Bcap31	5.31451	3.30218	10.729
ENSG00000014919	COX15	5.21054	3.58883	3.86148		ENSG00000015475.19	BID	7.27712	7.82026	2.82741		ENSMUSG00000002017.10	Fam98a	8.01311	3.9862	8.87605
ENSG00000015133	CCDC88C	0.060058	0.045569	0.034701		ENSG00000015479.20	MATR3	41.9048	52.3049	44.2494		ENSMUSG00000002020.15	Ltbp2	0.147167	0.066925	0.20221
ENSG00000015153	YAF2	7.23085	6.28273	7.62166		ENSG00000015520.15	NPC1L1	0.02515	0.014658	0.013584		ENSMUSG00000002028.13	Kmt2a	1.55061	0.323971	3.32346
ENSG00000015171	ZMYND11	65.4693	37.5435	46.5001		ENSG00000015532.10	XYLT2	1.60885	1.43231	1.41211		ENSMUSG00000002031.13	Ift46	1.82412	0.676147	4.97855
ENSG00000015285	WAS	0.289822	0.230046	0.280318		ENSG00000015568.13	RGPD5	0.170533	3.05142	0.09014		ENSMUSG00000002032.17	Tmem25	0.927694	0.217463	1.06585
ENSG00000015413	DPEP1	0.074112	0	0		ENSG00000015592.17	STMN4	0.015263	0.018398	0		ENSMUSG00000002033.14	Cd3g	0	0	0.182386
ENSG00000015475	BID	1.92206	1.74645	1.88985		ENSG00000015676.18	NUDCD3	15.6953	17.8293	13.3032		ENSMUSG00000002043.17	Trappc6a	3.88284	2.37867	4.93024
ENSG00000015520	NPC1L1	0	0	0		ENSG00000016082.15	ISL1	0	0	0		ENSMUSG00000002052.6	Supt6	1.80385	0.346735	2.89008
ENSG00000015532	XYLT2	0.720893	0.811734	0.772704		ENSG00000016391.11	CHDH	1.02407	0.777609	0.451928		ENSMUSG00000002055.9	Spag5	0.279202	0.105982	0.207564
ENSG00000015568	RGPD5	62.2264	44.0449	51.4932		ENSG00000016402.14	IL20RA	0.617318	1.59623	2.09636		ENSMUSG00000002057.4	Foxn1	0	0	0
ENSG00000015592	STMN4	0	0.389118	0		ENSG00000016490.16	CLCA1	0	0	0		ENSMUSG00000002058.13	Unc119	0.441738	0.461209	0.84543
ENSG00000015676	NUDCD3	3.06183	3.31872	2.6959		ENSG00000016602.9	CLCA4	0	0	0		ENSMUSG00000002059.18	Rab34	0.767906	0.170905	1.02019
ENSG00000016082	ISL1	0	0	0		ENSG00000016864.19	GLT8D1	11.7989	9.78883	10.7144		ENSMUSG00000002064.10	Sdf2	7.38999	3.14465	7.99553
ENSG00000016391	CHDH	0	0	0		ENSG00000017260.20	ATP2C1	19.0467	19.6762	19.6034		ENSMUSG00000002068.16	Ccne1	0.129877	0.075781	0.134649
ENSG00000016402	IL20RA	4.87004	5.64315	2.89274		ENSG00000017427.17	IGF1	0.779279	0.912332	0.22056		ENSMUSG00000002076.12	Hsf2bp	0.062547	0.310785	0.049775
ENSG00000016490	CLCA1	0	0	0		ENSG00000017483.16	SLC38A5	0.734641	0.179083	0.35824		ENSMUSG00000002083.13	Bbc3	0.268504	0.099188	0.577555
ENSG00000016602	CLCA4	0	0	0		ENSG00000017797.13	RALBP1	8.05947	8.03222	6.63561		ENSMUSG00000002100.15	Mybpc3	72.292	15.6716	117.981
ENSG00000016864	GLT8D1	14.2667	10.7221	14.899		ENSG00000018189.13	RUFY3	6.73157	6.00828	5.71416		ENSMUSG00000002102.15	Psmc3	48.672	39.0744	58.8292
ENSG00000017260	ATP2C1	59.1396	70.7099	57.118		ENSG00000018236.15	CNTN1	0.033836	0.081738	0.048536		ENSMUSG00000002103.16	Acp2	2.45016	0.95334	4.11373
ENSG00000017427	IGF1	9.68279	7.111	6.05804		ENSG00000018280.18	SLC11A1	1.44305	2.85686	0.811791		ENSMUSG00000002104.11	Rapsn	1.39826	0.540086	1.72831
ENSG00000017483	SLC38A5	0.317857	0.189032	0.133629		ENSG00000018408.15	WWTR1	10.58	5.4532	3.8518		ENSMUSG00000002105.15	Slc39a13	2.14552	0.462331	5.44629
ENSG00000017797	RALBP1	20.5596	15.4602	14.0475		ENSG00000018510.18	AGPS	4.02964	3.91389	3.08735		ENSMUSG00000002107.18	Celf2	19.2094	7.42668	28.2377
ENSG00000018189	RUFY3	38.2447	26.422	15.7684		ENSG00000018607.9	ZNF285CP	0	0	0		ENSMUSG00000002108.10	Nr1h3	4.64319	1.38738	4.72315
ENSG00000018236	CNTN1	4.94962	5.11388	3.45148		ENSG00000018610.15	STEEP1	3.9461	3.41576	3.46136		ENSMUSG00000002109.14	Ddb2	1.30465	0.192452	2.21508
ENSG00000018280	SLC11A1	0.323297	0.131941	0.267956		ENSG00000018625.15	ATP1A2	61.4883	20.8026	55.1131		ENSMUSG00000002111.8	Spi1	0.379515	0.228701	0.491828
ENSG00000018408	WWTR1	15.0488	12.4845	13.6407		ENSG00000018699.13	TTC27	3.67875	2.67182	1.95467		ENSMUSG00000002129.11	Sf3a1	1.95953	0.697645	2.28681
ENSG00000018510	AGPS	32.895	29.4391	34.9991		ENSG00000018869.18	ZNF582	0.831916	0.80723	2.03518		ENSMUSG00000002147.18	Stat6	4.19253	0.878605	6.84561
ENSG00000018610	STEEP1	11.2063	5.28964	8.0571		ENSG00000019102.12	VSIG2	0.475862	0.334263	0.541924		ENSMUSG00000002190.13	Clgn	0	0	0
ENSG00000018625	ATP1A2	23.8873	14.7712	18.7254		ENSG00000019144.20	PHLDB1	26.4578	15.285	12.6128		ENSMUSG00000002204.9	Napsa	0.091805	0	0.071896
ENSG00000018699	TTC27	6.03773	7.18359	6.11861		ENSG00000019169.11	MARCO	4.92898	1.48167	3.08295		ENSMUSG00000002205.16	Vrk3	1.97819	0.663088	2.68665
ENSG00000018869	ZNF582	2.43361	2.07264	2.97122		ENSG00000019186.10	CYP24A1	0	0.004581	0		ENSMUSG00000002210.11	Smg9	1.52986	0.376192	3.2364
ENSG00000018869_AS	ZNF582_AS	0	0	0		ENSG00000019485.14	PRDM11	1.35217	1.65838	1.3962		ENSMUSG00000002221.11	Paxip1	2.57029	0.432477	5.60641
ENSG00000019102	VSIG2	0.278732	0.670902	0		ENSG00000019505.8	SYT13	2.26447	0.511438	0.664902		ENSMUSG00000002222.14	Rmnd5a	31.4833	11.5666	39.2292
ENSG00000019144	PHLDB1	4.05961	4.51637	3.00692		ENSG00000019549.13	SNAI2	1.36816	2.82459	1.79932		ENSMUSG00000002227.15	Mov10	1.13518	0.107784	1.43978
ENSG00000019169	MARCO	1.76881	0.864263	0.146262		ENSG00000019582.17	CD74	36.3943	69.4185	79.7641		ENSMUSG00000002228.7	Ppm1j	2.56029	0.474393	2.51668
ENSG00000019186	CYP24A1	0	0	0		ENSG00000019991.18	HGF	0.320773	0.442365	0.216529		ENSMUSG00000002233.13	Rhoc	4.29149	2.95472	8.49869
ENSG00000019485	PRDM11	0.156764	0.198569	0.26463		ENSG00000019995.6	ZRANB1	7.66865	9.83469	6.20444		ENSMUSG00000002240.12	Prr27	0	0	0
ENSG00000019505	SYT13	6.10081	2.1297	6.34641		ENSG00000020129.16	NCDN	3.75155	3.80244	4.39288		ENSMUSG00000002249.21	Tead3	1.74554	0.194817	3.65303
ENSG00000019549	SNAI2	0.80223	0.458755	0.543488		ENSG00000020181.18	ADGRA2	1.83724	1.11909	0.994272		ENSMUSG00000002250.16	Ppard	1.41805	0.14822	2.72393
ENSG00000019582	CD74	8.73022	15.3312	16.1826		ENSG00000020219.9	CCT8L1P	0	0	0		ENSMUSG00000002257.8	Def6	0.149515	0	1.83996
ENSG00000019991	HGF	0.613336	0.814918	1.08917		ENSG00000020256.20	ZFP64	0.926833	1.23264	1.02419		ENSMUSG00000002265.17	Peg3	1.49162	0.417399	2.83456
ENSG00000019995	ZRANB1	82.609	62.2928	34.2518		ENSG00000020426.11	MNAT1	6.39047	7.53141	6.93685		ENSMUSG00000002266.17	Zim1	0.395366	0.05444	0.19662
ENSG00000020129	NCDN	0.479246	0.622959	0.356666		ENSG00000020577.14	SAMD4A	25.6053	29.8794	35.0321		ENSMUSG00000002274.13	Metrn	15.6081	6.39038	17.7544
ENSG00000020181	ADGRA2	0.204843	0.194526	0.230434		ENSG00000020633.19	RUNX3	0.061609	0.228113	0.034859		ENSMUSG00000002279.19	Lmf1	1.8651	0.691056	5.16915
ENSG00000020256	ZFP64	1.99287	1.3154	1.31314		ENSG00000020922.13	MRE11	1.09499	1.61781	1.03277		ENSMUSG00000002280.11	Ciao3	4.00047	1.97948	7.4423
ENSG00000020426	MNAT1	52.3942	29.7437	36.9747		ENSG00000021300.14	PLEKHB1	2.38773	1.72024	3.49177		ENSMUSG00000002289.16	Angptl4	2.29464	1.03157	2.1019
ENSG00000020577	SAMD4A	38.0992	16.1285	18.5826		ENSG00000021355.13	SERPINB1	12.6522	14.8948	12.537		ENSMUSG00000002297.16	Dbf4	0.620104	0.268785	1.09041
ENSG00000020633	RUNX3	0.073518	0	0		ENSG00000021461.18	CYP3A43	0.014404	0.066692	0.025598		ENSMUSG00000002307.16	Daxx	1.20246	0.894899	1.46809
ENSG00000020922	MRE11	7.22415	6.16525	6.84936		ENSG00000021488.13	SLC7A9	0.015183	0.017784	0.031877		ENSMUSG00000002308.16	Cd320	5.68654	4.72153	4.98748
ENSG00000021300	PLEKHB1	0.337836	0.223181	0.65415		ENSG00000021574.15	SPAST	1.0396	0.707979	0.946486		ENSMUSG00000002319.16	Ipo4	1.20469	0.332272	4.92357
ENSG00000021355	SERPINB1	4.685	3.1304	3.73264		ENSG00000021645.20	NRXN3	0.161306	0.14422	0.233059		ENSMUSG00000002320.15	Tm9sf1	2.91383	0.819596	5.80323
ENSG00000021488	SLC7A9	0	0	0		ENSG00000021762.20	OSBPL5	3.21596	2.67004	2.2778		ENSMUSG00000002324.8	Rec8	0	0	0
ENSG00000021574	SPAST	18.8075	14.907	12.7403		ENSG00000021776.11	AQR	2.53478	2.94757	2.38804		ENSMUSG00000002325.15	Irf9	2.35328	0.741903	4.22472
ENSG00000021645	NRXN3	0	0	0		ENSG00000021826.18	CPS1	0.769821	0.52185	0.213042		ENSMUSG00000002326.6	Gmpr2	1.31249	0.29917	2.52944
ENSG00000021762	OSBPL5	0.131807	0.296288	0.287003		ENSG00000021852.14	C8B	0	0	0		ENSMUSG00000002329.7	Mdp1	6.19484	3.32697	10.2908
ENSG00000021776	AQR	5.2167	4.61319	4.58456		ENSG00000022267.19	FHL1	259.854	145.364	274.938		ENSMUSG00000002332.16	Dhrs1	1.41418	0.774856	3.02995
ENSG00000021826	CPS1	0.016286	0.015454	0.023537		ENSG00000022277.13	RTF2	24.002	30.1138	26.3405		ENSMUSG00000002341.8	Ncan	0	0	0
ENSG00000021852	C8B	0	0	0.184366		ENSG00000022355.18	GABRA1	0	0	0		ENSMUSG00000002342.17	Tmem161a	7.26134	1.55665	7.69943
ENSG00000022267	FHL1	74.2156	56.9026	61.8164		ENSG00000022556.16	NLRP2	0.417162	0.093405	0.008168		ENSMUSG00000002343.11	Armc6	0.643456	0.357026	0.351274
ENSG00000022277	RTF2	0.804769	1.33835	0.998408		ENSG00000022567.10	SLC45A4	1.27805	0.44034	0.926477		ENSMUSG00000002345.18	Borcs8	2.57084	1.11156	3.09009
ENSG00000022355	GABRA1	0	0	0		ENSG00000022840.17	RNF10	107.681	100.892	86.5147		ENSMUSG00000002346.16	Slc25a42	6.33233	1.18108	10.3559
ENSG00000022556	NLRP2	0	0	0		ENSG00000022976.16	ZNF839	1.4214	2.52076	1.66128		ENSMUSG00000002365.10	Snx9	5.10085	2.7145	5.34596
ENSG00000022567	SLC45A4	0.196707	0.49872	0.284849		ENSG00000023041.12	ZDHHC6	5.00949	4.55945	5.48949		ENSMUSG00000002372.9	Ranbp3	2.69826	1.52611	4.85892
ENSG00000022840	RNF10	32.1351	30.7059	20.684		ENSG00000023171.20	GRAMD1B	3.60753	1.17103	2.47829		ENSMUSG00000002379.7	Ndufa11	36.074	30.2481	51.7219
ENSG00000022976	ZNF839	0.606505	0.551359	0.267393		ENSG00000023191.17	RNH1	24.8926	23.8285	20.1313		ENSMUSG00000002384.2	Bmp8b	0	0	0
ENSG00000023041	ZDHHC6	7.69103	7.98177	5.82909		ENSG00000023228.15	NDUFS1	104.371	155.993	133.864		ENSMUSG00000002393.14	Nr2f6	3.60786	0.762344	7.07975
ENSG00000023171	GRAMD1B	1.8751	0.536332	1.12939		ENSG00000023287.13	RB1CC1	11.4242	10.4599	6.50203		ENSMUSG00000002395.14	Use1	45.8889	44.3056	42.7144
ENSG00000023191	RNH1	12.8871	18.7743	16.3168		ENSG00000023318.9	ERP44	6.30828	7.69814	7.32588		ENSMUSG00000002396.8	Ocel1	1.40629	0.499029	2.08486
ENSG00000023228	NDUFS1	424.382	299.584	391.973		ENSG00000023330.15	ALAS1	25.1712	19.3454	29.3402		ENSMUSG00000002409.18	Dyrk1b	1.51901	0.242307	4.38316
ENSG00000023287	RB1CC1	133.395	79.3214	95.2607		ENSG00000023445.17	BIRC3	2.65122	4.73227	4.12653		ENSMUSG00000002413.15	Braf	5.86287	1.68804	8.18759
ENSG00000023318	ERP44	29.5796	16.2726	23.2652		ENSG00000023516.9	AKAP11	1.54559	1.93762	1.19369		ENSMUSG00000002416.13	Ndufb2	160.195	142.446	240.408
ENSG00000023330	ALAS1	4.40572	4.49629	6.37741		ENSG00000023572.10	GLRX2	10.8334	9.06124	10.4454		ENSMUSG00000002428.12	Hltf	6.27341	2.49708	7.64917
ENSG00000023445	BIRC3	40.186	25.4105	38.3311		ENSG00000023608.5	SNAPC1	1.27836	1.38189	1.39453		ENSMUSG00000002455.14	Prpf6	3.12239	0.737084	4.75638
ENSG00000023516	AKAP11	3.18556	2.61883	2.07095		ENSG00000023697.13	DERA	6.23421	5.30845	6.43185		ENSMUSG00000002458.13	Rgs19	1.42074	0.798736	2.33353
ENSG00000023572	GLRX2	108.613	122.188	138.313		ENSG00000023734.11	STRAP	30.6881	29.257	30.2285		ENSMUSG00000002459.17	Rgs20	0.016526	0	0.142717
ENSG00000023608	SNAPC1	15.4592	12.563	12.8645		ENSG00000023839.12	ABCC2	0.058463	0.092022	0.12382		ENSMUSG00000002475.16	Abhd3	0.47203	0.335439	0.430977
ENSG00000023697	DERA	10.2414	13.5946	8.12093		ENSG00000023892.12	DEF6	0.17043	0.559546	0.156194		ENSMUSG00000002477.5	Snrpd1	6.365	3.79496	8.74808
ENSG00000023734	STRAP	24.3033	17.7841	17.7449		ENSG00000023902.14	PLEKHO1	19.8093	22.3925	10.9157		ENSMUSG00000002486.15	Tchp	0.879573	0.186568	2.70717
ENSG00000023839	ABCC2	0	0.037121	0.056536		ENSG00000023909.10	GCLM	2.38639	3.35067	3.4323		ENSMUSG00000002489.16	Tiam1	0.352567	0.075727	0.611299
ENSG00000023892	DEF6	0.649637	0.664984	0.338094		ENSG00000024048.11	UBR2	3.11775	3.0536	3.04579		ENSMUSG00000002496.10	Tsc2	4.54283	1.21184	9.23137
ENSG00000023902	PLEKHO1	50.935	36.4452	36.2427		ENSG00000024422.12	EHD2	8.77771	8.36777	5.80934		ENSMUSG00000002500.15	Rpl3l	44.3612	40.4135	71.6943
ENSG00000023909	GCLM	60.5981	41.6563	42.4511		ENSG00000024526.17	DEPDC1	0.062956	0.051188	0.014336		ENSMUSG00000002504.15	Slc9a3r2	5.42393	1.05361	9.26885
ENSG00000024048	UBR2	30.9329	26.4088	27.9649		ENSG00000024862.18	CCDC28A	3.55531	3.39493	3.19219		ENSMUSG00000002524.17	Puf60	5.86595	1.79313	8.41326
ENSG00000024422	EHD2	0.623145	0.592459	0.664905		ENSG00000025039.15	RRAGD	30.487	41.0454	23.2563		ENSMUSG00000002546.17	Golga2	4.09222	0.960483	7.18189
ENSG00000024526	DEPDC1	0	0.125099	0.277787		ENSG00000025156.13	HSF2	6.26026	6.41566	8.05276		ENSMUSG00000002550.16	Uck1	3.1909	1.5249	4.28134
ENSG00000024862	CCDC28A	10.7751	12.0134	13.4066		ENSG00000025293.17	PHF20	7.51959	6.11638	6.0734		ENSMUSG00000002565.16	Scin	0.552094	0.271945	0.962207
ENSG00000025039	RRAGD	38.7468	16.0587	34.9611		ENSG00000025423.11	HSD17B6	0.017746	0.010992	0.072915		ENSMUSG00000002578.18	Ikzf4	0.102125	0.019129	0.115817
ENSG00000025156	HSF2	15.4466	12.1653	16.3456		ENSG00000025434.19	NR1H3	2.94297	2.90839	3.34837		ENSMUSG00000002580.7	Mien1	9.69289	8.75508	16.595
ENSG00000025293	PHF20	16.4107	14.8555	14.6008		ENSG00000025708.14	TYMP	5.80015	10.0467	13.9483		ENSMUSG00000002588.13	Pon1	0.388897	0.036797	0.037282
ENSG00000025423	HSD17B6	0	0	0		ENSG00000025770.19	NCAPH2	4.25491	4.14785	3.67437		ENSMUSG00000002602.16	Axl	7.65148	3.74721	11.7506
ENSG00000025434	NR1H3	1.65559	0.461251	1.23907		ENSG00000025772.8	TOMM34	1.48282	1.91614	2.38829		ENSMUSG00000002603.15	Tgfb1	0.956635	0.456901	1.96473
ENSG00000025708	TYMP	2.06557	4.56045	3.80222		ENSG00000025796.14	SEC63	17.1666	23.9906	15.3314		ENSMUSG00000002608.8	Ccdc97	3.1209	0.721527	5.98721
ENSG00000025770	NCAPH2	4.94554	4.54807	3.50357		ENSG00000025800.14	KPNA6	6.45486	6.70342	5.66351		ENSMUSG00000002617.14	Zfp40	2.84416	1.57558	3.86926
ENSG00000025772	TOMM34	0.903879	0.538611	4.16176		ENSG00000026025.16	VIM	92.5261	68.9471	57.8564		ENSMUSG00000002625.10	Akap8l	7.15284	1.87973	11.5825
ENSG00000025796	SEC63	18.1537	10.3982	13.1465		ENSG00000026036.23	RTEL1-TNFRSF6B	0.499968	0.511734	0.295702		ENSMUSG00000002633.4	Shh	0	0	0
ENSG00000025800	KPNA6	8.29684	8.84609	7.87515		ENSG00000026103.25	FAS	1.62874	0.98282	1.10364		ENSMUSG00000002635.11	Pdcd2l	4.03022	2.24619	5.41893
ENSG00000026025	VIM	21.7367	25.7926	21.7419		ENSG00000026297.17	RNASET2	3.3094	5.15942	2.37951		ENSMUSG00000002658.9	Gtf2f1	0.963929	0.475678	1.25233
ENSG00000026103	FAS	0.712427	0.824416	0.460362		ENSG00000026508.21	CD44	4.06463	4.55499	2.70646		ENSMUSG00000002660.8	Clpp	4.71232	3.38509	8.39098
ENSG00000026297	RNASET2	6.15456	5.17881	3.31363		ENSG00000026559.14	KCNG1	0.043282	0.023465	0.047822		ENSMUSG00000002661.14	Alkbh7	13.1513	7.79213	15.2953
ENSG00000026508	CD44	2.48996	2.63895	2.5793		ENSG00000026652.15	AGPAT4	0.232129	0.298778	0.198355		ENSMUSG00000002664.2	Pspn	0	0	0
ENSG00000026559	KCNG1	0	0	0		ENSG00000026751.17	SLAMF7	0.079425	0.061709	0.02939		ENSMUSG00000002668.8	Dennd1c	0.465762	0.028624	0.431993
ENSG00000026652	AGPAT4	0	0	0.084347		ENSG00000026950.17	BTN3A1	1.22614	2.06265	4.09803		ENSMUSG00000002679.14	Med6	6.28842	3.03734	7.07786
ENSG00000026751	SLAMF7	1.09112	4.31784	2.75716		ENSG00000027001.10	MIPEP	12.3897	15.7809	18.0472		ENSMUSG00000002688.8	Prkd1	1.11342	0.434431	1.83001
ENSG00000027001	MIPEP	21.1378	15.3378	17.6577		ENSG00000027075.17	PRKCH	7.31289	4.00379	3.11117		ENSMUSG00000002699.13	Lcp2	0.405244	0.110627	0.699622
ENSG00000027075	PRKCH	3.04488	3.45189	3.26814		ENSG00000027644.5	INSRR	0.02325	0.036431	0.035161		ENSMUSG00000002718.14	Cse1l	13.6809	4.57363	18.0081
ENSG00000027644	INSRR	0.039312	0	0		ENSG00000027697.16	IFNGR1	31.5947	37.0834	37.026		ENSMUSG00000002728.14	Naa20	51.57	38.4431	53.2528
ENSG00000027697	IFNGR1	21.5533	20.7132	31.3228		ENSG00000027847.14	B4GALT7	1.80625	2.89112	2.76075		ENSMUSG00000002731.6	Prkra	4.2294	1.8872	4.95507
ENSG00000027847	B4GALT7	19.4064	12.2831	10.1015		ENSG00000027869.12	SH2D2A	0.074302	0.08956	0.133774		ENSMUSG00000002732.14	Fkbp7	6.27135	4.35874	8.87069
ENSG00000027869	SH2D2A	0.045471	0.216485	0		ENSG00000028116.18	VRK2	5.67493	5.1766	5.22818		ENSMUSG00000002733.8	Plekha3	4.66845	3.17751	6.53807
ENSG00000028116	VRK2	23.3222	7.61793	3.50368		ENSG00000028137.19	TNFRSF1B	2.11472	2.28037	2.24848		ENSMUSG00000002741.9	Ykt6	7.7412	3.40942	11.757
ENSG00000028137	TNFRSF1B	0.121302	0.288237	0.175604		ENSG00000028203.19	VEZT	10.8627	12.6582	10.7506		ENSMUSG00000002748.7	Baz1b	13.4106	4.30486	21.824
ENSG00000028203	VEZT	30.9063	22.6409	15.1078		ENSG00000028277.22	POU2F2	0.291584	0.09709	0.028038		ENSMUSG00000002763.16	Pex6	1.06551	0.260305	2.41848
ENSG00000028277	POU2F2	0.026176	0.012414	0.037815		ENSG00000028310.18	BRD9	4.58815	4.47581	3.14182		ENSMUSG00000002767.13	Mrpl2	5.57956	4.66981	8.9728
ENSG00000028310	BRD9	14.9642	10.9711	7.87921		ENSG00000028528.15	SNX1	23.5757	22.497	19.0035		ENSMUSG00000002768.8	Mea1	4.8624	4.82775	5.83742
ENSG00000028528	SNX1	9.008	7.68049	7.36938		ENSG00000028839.10	TBPL1	4.13287	7.70843	4.3423		ENSMUSG00000002769.9	Gnmt	0.496134	0.51087	0.598705
ENSG00000028839	TBPL1	7.02534	6.96082	8.29384		ENSG00000029153.15	BMAL2	0.129558	0.213512	0.099754		ENSMUSG00000002771.12	Grin2d	0.029255	0	0.075604
ENSG00000029153	ARNTL2	3.67503	1.86272	3.21424		ENSG00000029363.17	BCLAF1	15.2524	24.8503	14.445		ENSMUSG00000002778.14	Kdelr1	10.899	7.60446	16.6228
ENSG00000029363	BCLAF1	42.0662	43.9335	27.8298		ENSG00000029364.12	SLC39A9	1.82534	1.81303	1.54971		ENSMUSG00000002781.19	Tmem143	4.6052	1.1594	5.40605
ENSG00000029364	SLC39A9	4.07139	3.64494	2.06433		ENSG00000029534.22	ANK1	35.9622	68.535	45.406		ENSMUSG00000002791.17	Pdxk-ps	0.024145	0	0.112678
ENSG00000029534	ANK1	9.30624	9.99513	10.0618		ENSG00000029559.7	IBSP	0	0.062911	0		ENSMUSG00000002797.9	Ggct	4.51199	2.1407	3.92481
ENSG00000029559	IBSP	0	0	0		ENSG00000029639.11	TFB1M	5.38859	9.92778	7.11904		ENSMUSG00000002799.6	Jag2	1.62162	0.11546	3.23849
ENSG00000029639	TFB1M	0.868956	1.52175	2.4234		ENSG00000029725.17	RABEP1	10.5434	12.9074	11.4333		ENSMUSG00000002803.14	Btbd6	2.84582	1.14795	4.28294
ENSG00000029725	RABEP1	58.2397	45.3585	36.0909		ENSG00000029993.15	HMGB3	3.05954	4.57402	2.9826		ENSMUSG00000002804.4	Nudt14	2.04171	0.832455	3.16076
ENSG00000029993	HMGB3	0.424142	0.226663	0.153433		ENSG00000030066.14	NUP160	3.09719	2.29272	2.03053		ENSMUSG00000002808.7	Epdr1	4.25921	1.63967	4.40489
ENSG00000030066	NUP160	3.09093	2.208	3.01919		ENSG00000030110.14	BAK1	3.37139	3.20375	2.81707		ENSMUSG00000002812.4	Flii	3.19954	0.482104	5.30735
ENSG00000030110	BAK1	6.51142	3.43511	4.48476		ENSG00000030304.15	MUSK	0.639049	0.223933	0.236049		ENSMUSG00000002814.15	Top3a	0.642282	0.192549	1.44763
ENSG00000030304	MUSK	0.024914	0.022135	0		ENSG00000030419.17	IKZF2	0.183142	0.164778	0.157537		ENSMUSG00000002820.6	Atg4d	7.98781	3.15091	13.8491
ENSG00000030419	IKZF2	1.51697	1.66665	1.86116		ENSG00000030582.19	GRN	44.7888	37.8018	27.4829		ENSMUSG00000002825.8	Qtrt1	1.25706	0.537776	1.00957
ENSG00000030582	GRN	2.0616	3.88256	1.52827		ENSG00000031003.11	FAM13B	6.07247	5.5953	3.13025		ENSMUSG00000002831.14	Plin4	12.0887	1.81896	23.1039
ENSG00000031003	FAM13B	12.2859	10.1047	8.82649		ENSG00000031081.11	ARHGAP31	4.98693	3.22253	3.15572		ENSMUSG00000002833.11	Hdgfl2	5.47619	2.23401	6.30205
ENSG00000031081	ARHGAP31	5.3041	5.01195	5.33938		ENSG00000031691.7	CENPQ	1.56689	1.12576	1.48418		ENSMUSG00000002835.9	Chaf1a	0.220426	0.092682	0.651616
ENSG00000031691	CENPQ	3.80769	2.65512	2.64117		ENSG00000031698.13	SARS1	18.4625	22.3003	17.5018		ENSMUSG00000002844.9	Adprh	0.827682	0.429435	1.4066
ENSG00000031698	SARS1	21.2789	13.3768	15.7444		ENSG00000031823.14	RANBP3	9.98178	16.9678	13.6171		ENSMUSG00000002845.14	Tmem39a	2.51681	0.31696	4.81465
ENSG00000031823	RANBP3	4.57584	3.05506	2.9639		ENSG00000032219.19	ARID4A	5.43168	2.47471	3.29262		ENSMUSG00000002846.9	Timmdc1	12.2461	8.25262	16.3029
ENSG00000032219	ARID4A	5.66345	5.23201	5.82759		ENSG00000032389.13	EIPR1	2.66098	2.23542	2.77481		ENSMUSG00000002847.7	Pla1a	0.86425	0.333116	1.0934
ENSG00000032389	EIPR1	3.86348	10.5241	6.95275		ENSG00000032444.17	PNPLA6	5.36644	6.65992	5.00359		ENSMUSG00000002870.8	Mcm2	0.802936	0.199021	0.659058
ENSG00000032444	PNPLA6	0.312973	0.956898	0.839648		ENSG00000032742.18	IFT88	1.57174	3.52511	2.22076		ENSMUSG00000002871.14	Tpra1	1.97718	0.205107	3.61892
ENSG00000032742	IFT88	3.78689	2.12145	3.15125		ENSG00000033011.14	ALG1	1.52976	1.38992	1.24524		ENSMUSG00000002881.14	Nab1	7.70403	4.41452	9.50947
ENSG00000033011	ALG1	0.474094	0.887182	0.855796		ENSG00000033030.16	ZCCHC8	2.83635	2.68835	2.78541		ENSMUSG00000002885.14	Adgre5	2.50964	0.515835	6.78279
ENSG00000033030	ZCCHC8	3.05598	2.8998	2.54445		ENSG00000033050.9	ABCF2	11.8162	13.8118	10.12		ENSMUSG00000002897.5	Il17ra	0.283954	0.052509	0.446374
ENSG00000033050	ABCF2	3.79639	3.29572	2.29155		ENSG00000033100.17	CHPF2	3.41013	3.30519	2.70188		ENSMUSG00000002900.17	Lamb1	4.65939	1.30145	8.34468
ENSG00000033100	CHPF2	0.172681	0.164379	0.125186		ENSG00000033122.21	LRRC7	0.17285	0.467366	0.081045		ENSMUSG00000002908.17	Kcnn1	1.861	0.574942	3.57923
ENSG00000033122	LRRC7	0	0.019195	0		ENSG00000033170.17	FUT8	2.01591	0.989641	1.48802		ENSMUSG00000002910.11	Arrdc2	7.67889	1.72569	11.1854
ENSG00000033170	FUT8	3.531	2.06735	2.79314		ENSG00000033178.13	UBA6	2.24479	3.23994	2.26875		ENSMUSG00000002930.6	Ppp1r17	0	0	0
ENSG00000033178	UBA6	10.965	9.47279	12.3149		ENSG00000033327.13	GAB2	2.7007	1.83747	1.32635		ENSMUSG00000002944.15	Cd36	563.577	259.962	741.602
ENSG00000033327	GAB2	8.40587	8.57411	6.01141		ENSG00000033627.18	ATP6V0A1	6.39421	6.29846	5.30424		ENSMUSG00000002948.19	Map2k7	5.93118	3.5221	11.5513
ENSG00000033627	ATP6V0A1	2.46011	2.29394	2.33988		ENSG00000033800.14	PIAS1	4.44076	6.68318	5.79092		ENSMUSG00000002949.15	Timm44	10.486	3.69635	17.9691
ENSG00000033800	PIAS1	18.7301	17.2125	17.9837		ENSG00000033867.18	SLC4A7	1.22919	2.14392	0.777945		ENSMUSG00000002957.11	Ap2a2	4.3529	1.2161	7.50191
ENSG00000033867	SLC4A7	7.79042	8.40255	7.46449		ENSG00000034053.15	APBA2	0.484391	0.120293	0.052721		ENSMUSG00000002963.17	Pnkp	2.46945	0.637912	2.95684
ENSG00000034053	APBA2	1.20273	0.296874	0.064598		ENSG00000034152.20	MAP2K3	10.0948	6.05335	5.1776		ENSMUSG00000002968.9	Med25	1.99151	0.257625	6.12132
ENSG00000034152	MAP2K3	2.14256	1.82844	2.16015		ENSG00000034239.11	CLXN	0	0.013627	0		ENSMUSG00000002980.14	Bcam	10.7194	3.55994	17.9836
ENSG00000034239	EFCAB1	0	0	0		ENSG00000034510.6	TMSB10	318.142	261.299	298.58		ENSMUSG00000002981.10	Clptm1	19.7926	11.6799	29.6591
ENSG00000034510	TMSB10	411.337	517.188	580.473		ENSG00000034533.12	ASTE1	0.715904	0.478481	0.645926		ENSMUSG00000002983.17	Relb	0.469851	0.102254	0.884908
ENSG00000034533	ASTE1	0.897604	1.27318	1.52501		ENSG00000034677.13	RNF19A	22.5697	44.334	26.8609		ENSMUSG00000002984.17	Tomm40	7.63125	3.1821	12.1161
ENSG00000034677	RNF19A	27.7915	20.1551	24.7813		ENSG00000034693.15	PEX3	5.79936	9.55169	5.60302		ENSMUSG00000002985.16	Apoe	10.5895	3.06175	12.9515
ENSG00000034693	PEX3	15.9552	12.0675	15.643		ENSG00000034713.8	GABARAPL2	73.3687	79.1128	84.1866		ENSMUSG00000002992.17	Apoc2	0	0	0
ENSG00000034713	GABARAPL2	174.925	138.088	188.805		ENSG00000034971.17	MYOC	0.665631	2.58576	0.199082		ENSMUSG00000002996.17	Hbp1	18.4633	7.14014	26.8779
ENSG00000035115	SH3YL1	0.187205	0	0.090688		ENSG00000035115.22	SH3YL1	2.23253	2.73158	2.4478		ENSMUSG00000002997.15	Prkar2b	0.536112	0.296735	0.409023
ENSG00000035141	FAM136A	8.35129	8.88201	7.9755		ENSG00000035141.10	FAM136A	6.23342	5.09957	5.94147		ENSMUSG00000003031.14	Cdkn1b	9.7942	6.25114	11.9445
ENSG00000035403	VCL	17.96	19.8339	18.536		ENSG00000035403.18	VCL	52.9683	46.5554	31.2958		ENSMUSG00000003032.8	Klf4	3.79921	1.18084	4.15822
ENSG00000035499	DEPDC1B	0.042209	0.294192	0		ENSG00000035499.13	DEPDC1B	0.056164	0	0		ENSMUSG00000003033.15	Ap1m1	5.51498	2.3487	8.22982
ENSG00000035664	DAPK2	0.847196	0.954777	0.607568		ENSG00000035664.11	DAPK2	9.29206	3.02036	8.15242		ENSMUSG00000003037.16	Rab8a	2.06361	0.793008	3.08018
ENSG00000035681	NSMAF	20.4462	15.8396	18.0405		ENSG00000035681.9	NSMAF	6.69394	6.76745	5.44627		ENSMUSG00000003038.15	Hmgn2	28.2509	22.7937	35.7489
ENSG00000035687	ADSS2	19.0483	11.2855	11.8959		ENSG00000035687.10	ADSS2	2.60081	2.4267	1.46219		ENSMUSG00000003039.9	Fam32a	5.96925	3.4444	7.93299
ENSG00000035720	STAP1	0.140514	0.135303	0.412268		ENSG00000035720.8	STAP1	0.033829	0.015482	0.013875		ENSMUSG00000003051.13	Elf3	0	0	0
ENSG00000035862	TIMP2	9.54772	14.3758	12.5358		ENSG00000035862.13	TIMP2	16.9651	11.431	8.89533		ENSMUSG00000003053.17	Cyp2c29	0.098834	0.010278	0.061464
ENSG00000035928	RFC1	9.31778	9.43712	9.59321		ENSG00000035928.17	RFC1	6.55927	5.87229	5.76363		ENSMUSG00000003062.13	Stard3nl	4.00173	2.53954	5.53295
ENSG00000036054	TBC1D23	44.2141	31.7465	50.9296		ENSG00000036054.13	TBC1D23	2.97919	3.24776	7.17368		ENSMUSG00000003068.17	Stk11	9.62862	2.49177	16.6287
ENSG00000036257	CUL3	41.6354	26.7619	34.2998		ENSG00000036257.14	CUL3	13.1475	16.8892	11.7969		ENSMUSG00000003070.6	Efna2	0.174541	0.12383	0.075175
ENSG00000036448	MYOM2	41.7136	58.3085	49.6771		ENSG00000036448.10	MYOM2	320.445	613.315	375.88		ENSMUSG00000003072.15	Atp5d	64.4009	37.0117	105.234
ENSG00000036473	OTC	0	0	0		ENSG00000036473.9	OTC	0	0	0.036376		ENSMUSG00000003099.11	Ppp5c	7.32135	3.2575	11.5375
ENSG00000036530	CYP46A1	0	0.078554	0.063893		ENSG00000036530.9	CYP46A1	0.381745	0.392631	0.806649		ENSMUSG00000003119.14	Cdk12	7.28754	3.98683	11.9432
ENSG00000036549	ZZZ3	13.9622	9.63463	11.2589		ENSG00000036549.13	ZZZ3	3.30308	2.89112	2.69319		ENSMUSG00000003123.15	Lipe	2.81397	0.524159	5.59899
ENSG00000036565	SLC18A1	0	0	0		ENSG00000036565.15	SLC18A1	0	0	0		ENSMUSG00000003131.7	Pafah1b2	5.63446	2.67516	7.81098
ENSG00000036672	USP2	7.16853	4.57853	6.3259		ENSG00000036672.16	USP2	13.3021	17.6899	11.5878		ENSMUSG00000003134.10	Tbc1d8	0.775282	0.110916	1.41434
ENSG00000036828	CASR	0	0	0		ENSG00000036828.17	CASR	0	0	0		ENSMUSG00000003135.15	Cnot11	2.81036	1.39495	4.13751
ENSG00000037042	TUBG2	4.27265	3.60793	2.25202		ENSG00000037042.9	TUBG2	4.6378	4.62074	4.39716		ENSMUSG00000003153.10	Slc2a3	0.216302	0.291072	0.66366
ENSG00000037241	RPL26L1	40.3131	40.5849	45.7		ENSG00000037241.7	RPL26L1	20.0909	23.7321	21.8152		ENSMUSG00000003154.15	Foxj2	1.95764	0.4739	2.93305
ENSG00000037280	FLT4	0.157151	0.206394	0.275354		ENSG00000037280.16	FLT4	0.806774	3.11488	1.00894		ENSMUSG00000003161.15	Sri	21.454	12.0961	28.3484
ENSG00000037474	NSUN2	4.12872	3.02895	3.15405		ENSG00000037474.15	NSUN2	7.20765	9.07086	7.00155		ENSMUSG00000003166.20	Dgcr2	3.35303	0.683799	4.82323
ENSG00000037637	FBXO42	1.18016	1.31315	1.30523		ENSG00000037637.11	FBXO42	3.75771	4.87215	3.59674		ENSMUSG00000003184.15	Irf3	7.03323	1.51269	11.6362
ENSG00000037749	MFAP3	10.6374	5.13753	9.61876		ENSG00000037749.13	MFAP3	4.29588	3.88856	4.86704		ENSMUSG00000003190.12	Bcl2l12	1.01707	0.088344	1.43745
ENSG00000037757	MRI1	1.92459	2.33346	2.49627		ENSG00000037757.14	MRI1	2.27012	2.10576	1.96203		ENSMUSG00000003198.10	Zfp959	2.06399	1.51859	2.3856
ENSG00000037897	METTL1	8.07007	5.35401	4.39841		ENSG00000037897.17	METTL1	1.50701	1.64999	1.80921		ENSMUSG00000003199.16	Mpnd	6.25373	4.16329	9.40909
ENSG00000037965	HOXC8	0	0	0		ENSG00000037965.6	HOXC8	0	0	0.005737		ENSMUSG00000003200.10	Sh3gl1	1.66722	0.44952	3.70235
ENSG00000038002	AGA	5.78943	3.78051	4.79898		ENSG00000038002.9	AGA	2.19576	3.61976	1.7547		ENSMUSG00000003206.7	Ebi3	0.055846	0	0
ENSG00000038210	PI4K2B	4.1827	3.00727	5.72174		ENSG00000038210.14	PI4K2B	0.784762	0.543977	0.618042		ENSMUSG00000003208.9	Yju2	0.595212	0.315079	1.11106
ENSG00000038219	BOD1L1	2.70172	2.10311	2.50508		ENSG00000038219.13	BOD1L1	9.9503	25.9591	20.2992		ENSMUSG00000003226.7	Ranbp2	26.7504	10.0741	33.7479
ENSG00000038274	MAT2B	8.27606	7.6113	9.19974		ENSG00000038274.18	MAT2B	14.9605	17.07	16.6499		ENSMUSG00000003227.4	Edar	0.089494	0.073512	0.055717
ENSG00000038295	TLL1	0.092388	0.142592	0.401264		ENSG00000038295.8	TLL1	0.047359	0.071549	0.030813		ENSMUSG00000003228.9	Grk5	5.2942	1.76616	8.4632
ENSG00000038358	EDC4	1.11174	1.58307	1.43517		ENSG00000038358.15	EDC4	8.0995	10.5649	7.66622		ENSMUSG00000003233.12	Dvl3	2.5425	0.345929	3.7381
ENSG00000038382	TRIO	2.24077	2.03443	1.64033		ENSG00000038382.23	TRIO	11.673	11.104	5.86381		ENSMUSG00000003234.16	Abcf3	4.15689	1.50354	7.37836
ENSG00000038427	VCAN	9.274	5.01147	7.96961		ENSG00000038427.16	VCAN	6.48957	5.10465	2.76503		ENSMUSG00000003235.13	Eif2b5	7.77048	4.22501	10.2127
ENSG00000038532	CLEC16A	3.05418	2.20031	1.75965		ENSG00000038532.17	CLEC16A	1.93498	1.99108	1.66803		ENSMUSG00000003269.17	Cyth2	5.37719	3.45948	7.30188
ENSG00000038945	MSR1	27.5635	20.2739	22.0805		ENSG00000038945.15	MSR1	1.83258	1.53039	0.581317		ENSMUSG00000003271.17	Sult2b1	0	0	0
ENSG00000039068	CDH1	1.84173	3.55633	2.20566		ENSG00000039068.20	CDH1	0.00296	0.003568	0		ENSMUSG00000003273.14	Car11	0.651346	0.241221	0.80715
ENSG00000039123	MTREX	19.6808	16.2832	21.1685		ENSG00000039123.16	MTREX	8.79651	11.4042	10.7822		ENSMUSG00000003279.17	Dlgap1	0.160076	0.02171	0.063457
ENSG00000039139	DNAH5	0.050312	0.021192	0		ENSG00000039139.11	DNAH5	0.071948	0.000901	0.049548		ENSMUSG00000003282.9	Plag1	2.35632	0.691837	3.85103
ENSG00000039319	ZFYVE16	18.1625	14.6845	17.4519		ENSG00000039319.17	ZFYVE16	14.2903	13.2137	14.4589		ENSMUSG00000003283.15	Hck	0.164703	0.008438	0.281769
ENSG00000039523	RIPOR1	1.2197	1.21902	1.4855		ENSG00000039523.20	RIPOR1	17.3493	14.137	12.2431		ENSMUSG00000003299.10	Mrpl4	6.80888	3.29241	11.8577
ENSG00000039537	C6	0.147383	0	0.426678		ENSG00000039537.16	C6	12.4055	19.9454	25.5161		ENSMUSG00000003308.15	Keap1	4.15536	1.431	7.08062
ENSG00000039560	RAI14	1.67667	1.32477	0.741461		ENSG00000039560.14	RAI14	0.617501	0.544954	0.457595		ENSMUSG00000003309.14	Ap1m2	0	0	0
ENSG00000039600	SOX30	0.0213	0	0		ENSG00000039600.11	SOX30	0.024383	0.013721	0.010083		ENSMUSG00000003316.14	Glg1	6.79426	1.61555	12.344
ENSG00000039650	PNKP	0.691477	1.55945	0.274084		ENSG00000039650.12	PNKP	15.638	13.7604	13.5392		ENSMUSG00000003341.9	Atp8b3	0	0	0
ENSG00000039987	BEST2	0	0	0		ENSG00000039987.7	BEST2	0	0	0		ENSMUSG00000003344.14	Btbd2	2.95012	1.13033	4.59819
ENSG00000040199	PHLPP2	1.32802	1.08834	1.00756		ENSG00000040199.18	PHLPP2	0.26294	0.613672	0.257881		ENSMUSG00000003345.16	Csnk1g2	13.306	5.9542	16.1468
ENSG00000040275	SPDL1	0.520943	0.785193	0.818289		ENSG00000040275.17	SPDL1	1.83117	1.06308	0.696666		ENSMUSG00000003346.14	Abhd17a	4.291	2.01619	6.64467
ENSG00000040341	STAU2	39.283	30.0356	24.9233		ENSG00000040341.18	STAU2	31.8645	37.914	31.8704		ENSMUSG00000003348.10	Mob3a	0.467343	0.442136	1.70338
ENSG00000040487	SLC66A1	0.295817	0.596649	0.240542		ENSG00000040487.13	SLC66A1	1.18133	1.64548	0.87185		ENSMUSG00000003352.14	Cacnb3	0.11341	0.048846	0.211719
ENSG00000040531	CTNS	1.15073	1.35278	1.62202		ENSG00000040531.16	CTNS	0.859277	2.41372	1.42846		ENSMUSG00000003354.6	Ccdc65	0	0	0
ENSG00000040608	RTN4R	0	0.280721	0		ENSG00000040608.14	RTN4R	0.055399	0.127182	0.040708		ENSMUSG00000003355.7	Fkbp11	0.388135	0.727727	0.839866
ENSG00000040633	PHF23	9.33749	8.05824	6.29654		ENSG00000040633.13	PHF23	4.0445	4.63651	3.80641		ENSMUSG00000003360.15	Ddx23	5.58251	1.58883	8.68829
ENSG00000040731	CDH10	0	0	0.03972		ENSG00000040731.10	CDH10	0	0.009735	0		ENSMUSG00000003363.15	Pld3	0.712656	0.160536	0.811989
ENSG00000040933	INPP4A	3.16712	2.89588	2.15385		ENSG00000040933.16	INPP4A	2.15143	2.28529	2.32545		ENSMUSG00000003378.9	Grik5	0.270106	0.098429	1.09881
ENSG00000041353	RAB27B	7.63555	6.38362	3.02912		ENSG00000041353.10	RAB27B	0.006817	0.074351	0.001841		ENSMUSG00000003379.7	Cd79a	0.062755	0.012831	0.156023
ENSG00000041357	PSMA4	78.9767	45.6149	55.2472		ENSG00000041357.16	PSMA4	38.1254	44.73	48.8469		ENSMUSG00000003380.11	Rabac1	47.2338	42.0973	75.1433
ENSG00000041515	MYO16	0.01742	0	0.100717		ENSG00000041515.16	MYO16	0.308212	0.136328	0.261273		ENSMUSG00000003382.18	Etv3	4.81115	1.62942	6.14551
ENSG00000041802	LSG1	11.8559	8.49204	6.22773		ENSG00000041802.11	LSG1	4.6296	3.94616	4.35056		ENSMUSG00000003402.14	Prkcsh	2.34393	1.50955	4.03078
ENSG00000041880	PARP3	0.178742	0.212723	0.129603		ENSG00000041880.15	PARP3	5.67001	3.27583	3.02643		ENSMUSG00000003410.8	Elavl3	0.005303	0.198645	0.009906
ENSG00000041982	TNC	0.44203	0.328819	0.513974		ENSG00000041982.17	TNC	1.39033	2.85702	0.467571		ENSMUSG00000003411.10	Rab3b	0.032836	0.020224	0.506098
ENSG00000041988	THAP3	0.870133	0.827229	3.44485		ENSG00000041988.16	THAP3	2.936	3.85293	2.71405		ENSMUSG00000003418.11	St8sia6	1.34065	0.594348	1.70429
ENSG00000042062	RIPOR3	0.03309	0.062923	0		ENSG00000042062.13	RIPOR3	6.03126	4.37084	4.35916		ENSMUSG00000003420.8	Fcgrt	11.2811	8.55576	16.9445
ENSG00000042088	TDP1	0.168836	0.281226	0.282733		ENSG00000042088.14	TDP1	0.408111	0.606292	0.365847		ENSMUSG00000003421.13	Nosip	3.03602	2.52437	5.55817
ENSG00000042286	AIFM2	7.15189	7.92596	9.73684		ENSG00000042286.15	AIFM2	4.7666	4.41511	3.35233		ENSMUSG00000003423.15	Pih1d1	5.59157	3.0558	7.59964
ENSG00000042304	C2orf83	0	0	0		ENSG00000042304.14	C2orf83	0	0	0		ENSMUSG00000003429.11	Rps11	89.9073	71.6309	121.968
ENSG00000042317	SPATA7	4.89098	3.98783	4.90268		ENSG00000042317.17	SPATA7	1.28398	1.47631	1.0165		ENSMUSG00000003435.9	Supt5	5.93963	2.45059	9.52224
ENSG00000042429	MED17	2.65697	3.74086	3.51816		ENSG00000042429.12	MED17	2.91751	3.22628	4.00682		ENSMUSG00000003436.11	Dll3	0	0	0
ENSG00000042445	RETSAT	0.792121	0.694991	0.926215		ENSG00000042445.14	RETSAT	16.2666	5.87312	7.05554		ENSMUSG00000003437.14	Paf1	2.65052	1.05215	3.6643
ENSG00000042493	CAPG	0.8577	0.968893	2.07441		ENSG00000042493.16	CAPG	2.02135	1.99801	0.929274		ENSMUSG00000003438.17	Timm50	7.62813	6.0154	8.48681
ENSG00000042753	AP2S1	5.58013	8.6127	13.3449		ENSG00000042753.12	AP2S1	24.1527	25.2306	24.9561		ENSMUSG00000003444.8	Med29	0.979448	0.72008	1.46045
ENSG00000042781	USH2A	0.022223	0.037391	0.093414		ENSG00000042781.14	USH2A	0.033255	0.023662	0.030601		ENSMUSG00000003452.15	Bicd1	3.156	1.47766	4.70066
ENSG00000042813	ZPBP	0.108801	7.20216	0		ENSG00000042813.8	ZPBP	0.01362	0	0		ENSMUSG00000003458.12	Ncstn	4.82979	0.986413	7.73261
ENSG00000042832	TG	0	0.020173	0.015362		ENSG00000042832.12	TG	0.066835	0.020167	0.030358		ENSMUSG00000003464.13	Pex19	18.2995	11.1307	27.0997
ENSG00000042980	ADAM28	0.192564	0.297201	1.67134		ENSG00000042980.14	ADAM28	0.234601	0.418907	0.084287		ENSMUSG00000003469.9	Phyhip	0.546538	0.084112	0.929375
ENSG00000043039	BARX2	0	0	0		ENSG00000043039.7	BARX2	0	0	0		ENSMUSG00000003476.16	Crhr2	2.90781	0.93931	6.12875
ENSG00000043093	DCUN1D1	51.8044	39.4081	40.6214		ENSG00000043093.15	DCUN1D1	4.34033	6.8274	6.07852		ENSMUSG00000003477.5	Inmt	7.12129	2.82211	8.24949
ENSG00000043143	JADE2	0.497338	1.14171	1.15782		ENSG00000043143.22	JADE2	2.19589	2.79762	1.67322		ENSMUSG00000003484.4	Cyp4f18	0.086954	0.053396	0.064884
ENSG00000043355	ZIC2	0	0.123534	0		ENSG00000043355.12	ZIC2	0	0	0		ENSMUSG00000003500.13	Impdh1	0.686678	0.238659	1.9089
ENSG00000043462	LCP2	0.971052	1.06269	0.809285		ENSG00000043462.13	LCP2	1.24741	2.23455	1.21667		ENSMUSG00000003505.15	Psg18	0	0	0
ENSG00000043514	TRIT1	5.54542	5.5485	5.46594		ENSG00000043514.17	TRIT1	6.41745	8.38827	5.33534		ENSMUSG00000003518.13	Dusp3	15.8274	7.1368	21.44
ENSG00000043591	ADRB1	2.43828	3.80941	4.79306		ENSG00000043591.6	ADRB1	4.18831	2.09397	3.36544		ENSMUSG00000003526.12	Prodh	3.94405	0.920989	8.72825
ENSG00000044012	GUCA2B	0	0	0		ENSG00000044012.4	GUCA2B	0	0	0		ENSMUSG00000003527.9	Ess2	1.78243	0.406971	4.05936
ENSG00000044090	CUL7	0.034335	0.107622	0.049627		ENSG00000044090.13	CUL7	1.29817	1.42859	1.00925		ENSMUSG00000003528.15	Slc25a1	0.790704	0.615474	1.06505
ENSG00000044115	CTNNA1	104.664	74.9313	82.3847		ENSG00000044115.21	CTNNA1	140.726	156.649	121.487		ENSMUSG00000003531.15	Dgcr6	13.1175	9.59433	15.0233
ENSG00000044446	PHKA2	1.12815	0.747815	0.96028		ENSG00000044446.12	PHKA2	17.0313	17.6488	14.2547		ENSMUSG00000003534.17	Ddr1	0.525403	0.110093	1.27692
ENSG00000044459	CNTLN	15.2132	11.6883	16.0328		ENSG00000044459.15	CNTLN	0.667718	0.329296	0.372084		ENSMUSG00000003541.6	Ier3	2.72187	1.71791	4.00316
ENSG00000044524	EPHA3	0.961587	0.508217	1.42896		ENSG00000044524.11	EPHA3	0.8492	0.335242	0.569644		ENSMUSG00000003545.3	Fosb	0.022427	0.0281	0.277428
ENSG00000044574	HSPA5	164.43	88.8591	172.247		ENSG00000044574.9	HSPA5	30.1553	81.1732	66.5654		ENSMUSG00000003546.10	Klc4	1.02388	0.404873	2.27527
ENSG00000046604	DSG2	38.5552	21.0974	32.2956		ENSG00000046604.15	DSG2	6.78943	7.75749	5.85313		ENSMUSG00000003549.9	Ercc1	6.22925	2.22653	8.38313
ENSG00000046647	GEMIN8	1.42143	1.97659	1.12891		ENSG00000046647.14	GEMIN8	2.29243	3.29091	2.30934		ENSMUSG00000003555.8	Cyp17a1	0	0	0
ENSG00000046651	OFD1	3.1952	3.16735	2.51706		ENSG00000046651.16	OFD1	1.73868	1.80741	1.43589		ENSMUSG00000003559.8	As3mt	8.36861	3.87993	12.6058
ENSG00000046653	GPM6B	11.0148	6.43401	11.016		ENSG00000046653.15	GPM6B	1.61616	0.757092	0.845928		ENSMUSG00000003573.15	Homer3	0.941608	0.275498	2.38241
ENSG00000046774	MAGEC2	0	0	0		ENSG00000046774.10	MAGEC2	0	0	0		ENSMUSG00000003575.13	Crtc1	0.654272	0.150412	2.02364
ENSG00000046774_AS	MAGEC2_AS	0	0	0		ENSG00000046889.19	PREX2	0.625339	0.666439	0.363879		ENSMUSG00000003581.14	Rnf215	1.82873	0.368577	3.71974
ENSG00000046889	PREX2	4.02865	3.93463	6.03605		ENSG00000047056.18	WDR37	5.3069	5.08073	4.21833		ENSMUSG00000003585.13	Sec14l2	0.160217	0.032642	0.481239
ENSG00000047056	WDR37	4.03623	4.38586	4.03597		ENSG00000047188.16	YTHDC2	2.92826	2.16452	1.93224		ENSMUSG00000003604.14	Aven	1.94926	0.753722	1.70413
ENSG00000047188	YTHDC2	5.20162	4.05283	5.431		ENSG00000047230.15	CTPS2	2.84236	2.28149	2.20655		ENSMUSG00000003617.16	Cp	34.8964	12.9733	55.2554
ENSG00000047230	CTPS2	2.17428	2.84368	1.8313		ENSG00000047249.18	ATP6V1H	10.519	9.29172	8.78084		ENSMUSG00000003623.4	Crot	14.2715	7.42572	18.5368
ENSG00000047249	ATP6V1H	17.8951	21.6012	19.305		ENSG00000047315.17	POLR2B	31.4021	33.5441	25.6977		ENSMUSG00000003644.17	Rps6ka1	0.364482	0.045539	0.623557
ENSG00000047315	POLR2B	18.7461	16.3161	20.2433		ENSG00000047346.13	ATOSA	9.28726	7.84188	4.73031		ENSMUSG00000003657.9	Calb2	0	0	0
ENSG00000047346	FAM214A	32.3989	28.4816	44.7579		ENSG00000047365.13	ARAP2	0.21198	0.283238	0.470608		ENSMUSG00000003660.10	Snrnp200	4.94258	1.51709	7.69401
ENSG00000047365	ARAP2	2.25344	1.09222	2.46006		ENSG00000047410.14	TPR	8.42223	10.0031	6.47825		ENSMUSG00000003662.10	Ciao1	3.12938	1.88484	5.17015
ENSG00000047410	TPR	22.1655	17.3876	18.521		ENSG00000047457.14	CP	0.8786	1.10287	0.251867		ENSMUSG00000003665.7	Has1	0.136489	0.016831	0.206064
ENSG00000047457	CP	2.81351	0.695107	0.855104		ENSG00000047578.14	KATNIP	1.51949	2.39086	1.25748		ENSMUSG00000003680.16	Taf6l	0.808036	0.27512	0.796218
ENSG00000047578	KATNIP	0.12032	0.229025	0.312258		ENSG00000047579.20	DTNBP1	4.52503	6.36455	3.45567		ENSMUSG00000003721.14	Insig2	15.592	9.06537	20.2505
ENSG00000047579	DTNBP1	73.1126	62.1918	40.8182		ENSG00000047597.7	XK	1.14291	3.07639	1.5376		ENSMUSG00000003731.13	Kpna6	8.44516	2.52816	11.8364
ENSG00000047597	XK	2.74204	2.4421	2.37583		ENSG00000047617.18	ANO2	0.868862	1.6066	0.912837		ENSMUSG00000003746.16	Man1a	10.8507	5.54038	16.2638
ENSG00000047617	ANO2	0	0	0		ENSG00000047621.12	C12orf4	2.24409	2.29134	2.1235		ENSMUSG00000003752.9	Itpkc	0.86425	0.224874	1.15721
ENSG00000047621	C12orf4	8.18346	7.15238	7.83807		ENSG00000047634.15	SCML1	2.24454	1.80234	1.55513		ENSMUSG00000003762.13	Coq8b	0.530493	0.086513	1.33722
ENSG00000047634	SCML1	1.17312	0.925789	1.4482		ENSG00000047644.20	WWC3	3.55623	3.31667	2.97398		ENSMUSG00000003778.14	Brd8	5.09715	1.24792	8.2954
ENSG00000047634_AS	SCML1_AS	0	0	0		ENSG00000047648.23	ARHGAP6	1.13396	1.16376	0.545846		ENSMUSG00000003779.16	Kif20a	0.119947	0.059885	0.206682
ENSG00000047644	WWC3	1.65061	1.18165	1.53948		ENSG00000047662.5	FAM184B	0	0.00214	0		ENSMUSG00000003808.18	Farsa	1.70463	0.665471	2.65745
ENSG00000047648	ARHGAP6	2.99815	2.63388	3.99823		ENSG00000047849.22	MAP4	87.8712	117.864	65.2763		ENSMUSG00000003809.14	Gcdh	8.56096	3.6036	13.5649
ENSG00000047662	FAM184B	3.02504	3.43243	6.47341		ENSG00000047932.14	GOPC	3.85265	4.25696	3.39506		ENSMUSG00000003810.13	Mast2	12.3876	2.18902	30.9818
ENSG00000047849	MAP4	14.1108	15.3173	11.3135		ENSG00000047936.11	ROS1	0.009611	0.011584	0.010632		ENSMUSG00000003812.13	Dnase2a	1.27175	0.501081	3.84344
ENSG00000047932	GOPC	26.2939	18.0064	21.2338		ENSG00000048028.12	USP28	33.1334	30.2434	31.3656		ENSMUSG00000003813.15	Rad23a	11.3844	10.4244	17.0906
ENSG00000047936	ROS1	7.06662	13.0045	7.15835		ENSG00000048052.25	HDAC9	2.04101	2.43273	3.3341		ENSMUSG00000003814.8	Calr	27.6838	28.8754	45.9502
ENSG00000048028	USP28	34.603	22.6434	27.4288		ENSG00000048140.18	TSPAN17	6.18874	6.7577	5.44696		ENSMUSG00000003824.12	Syce2	0.296451	0.131051	0.34265
ENSG00000048052	HDAC9	5.4709	4.08798	3.53759		ENSG00000048162.22	NOP16	8.3075	9.53832	7.7124		ENSMUSG00000003847.16	Nfat5	12.0663	3.37856	18.4504
ENSG00000048140	TSPAN17	23.2438	30.3704	12.7677		ENSG00000048342.18	CC2D2A	1.62576	1.66089	2.25595		ENSMUSG00000003848.14	Nob1	3.01355	1.05286	3.38591
ENSG00000048162	NOP16	6.5842	7.53077	10.3489		ENSG00000048392.13	RRM2B	33.4223	5.68917	33.9197		ENSMUSG00000003849.8	Nqo1	8.4876	4.24539	12.2517
ENSG00000048162_AS	NOP16_AS	0	0	0		ENSG00000048405.11	ZNF800	2.307	2.23561	1.38558		ENSMUSG00000003863.18	Ppfia3	0.009499	0	0.017737
ENSG00000048342	CC2D2A	0.38314	0.695679	0.534074		ENSG00000048462.11	TNFRSF17	0.055065	0	0		ENSMUSG00000003865.16	Gys1	5.2769	1.06941	6.24767
ENSG00000048392	RRM2B	18.3432	15.1212	15.8118		ENSG00000048471.14	SNX29	0.915654	0.954744	0.708002		ENSMUSG00000003868.14	Ruvbl2	1.4125	0.748957	1.90863
ENSG00000048405	ZNF800	11.6053	9.58666	11.1753		ENSG00000048540.16	LMO3	1.26003	0.365052	0.236119		ENSMUSG00000003872.9	Lin7b	0.513728	0.063153	1.29329
ENSG00000048462	TNFRSF17	0.174758	0	0		ENSG00000048544.6	MRPS10	12.7272	16.9895	10.6615		ENSMUSG00000003873.11	Bax	3.83823	2.26532	6.28792
ENSG00000048471	SNX29	2.00381	1.29323	1.81422		ENSG00000048545.18	GUCA1A	0	0	0		ENSMUSG00000003882.5	Il7r	0.015468	0.035758	0.289563
ENSG00000048540	LMO3	0.043747	0.166155	0.092013		ENSG00000048649.14	RSF1	2.43796	2.88692	2.78348		ENSMUSG00000003923.14	Tfam	11.0864	5.60457	12.6185
ENSG00000048544	MRPS10	28.1314	13.6579	18.729		ENSG00000048707.15	VPS13D	26.6768	75.5782	14.6638		ENSMUSG00000003929.11	Zfp81	4.29156	1.75347	5.79464
ENSG00000048545	GUCA1A	0	0	0		ENSG00000048740.19	CELF2	8.11779	7.3426	5.30797		ENSMUSG00000003934.5	Efnb3	3.08308	1.50619	5.99873
ENSG00000048649	RSF1	14.8961	14.6008	13.2486		ENSG00000048828.18	FAM120A	13.0207	16.6332	13.3252		ENSMUSG00000003948.17	Mmd	7.46029	4.02907	9.6048
ENSG00000048707	VPS13D	4.66573	3.94069	3.86803		ENSG00000048991.18	R3HDM1	3.38914	2.83747	1.94491		ENSMUSG00000003949.16	Hlf	4.14623	1.95884	6.49733
ENSG00000048740	CELF2	13.108	9.29557	17.2208		ENSG00000049089.15	COL9A2	0.098554	0.058644	0.062113		ENSMUSG00000003955.8	Fam162a	61.658	49.355	75.0798
ENSG00000048828	FAM120A	56.3559	35.4963	40.7158		ENSG00000049130.16	KITLG	1.01027	0.61497	0.578233		ENSMUSG00000003970.9	Rpl8	53.4396	32.5537	68.7812
ENSG00000048991	R3HDM1	7.06626	6.69816	6.18045		ENSG00000049167.16	ERCC8	1.61411	1.37013	1.203		ENSMUSG00000003974.6	Grm3	0	0.011113	0
ENSG00000049089	COL9A2	0	0.030626	0		ENSG00000049192.15	ADAMTS6	0.245285	0.090066	0.145122		ENSMUSG00000003992.15	Ssbp2	7.29742	2.57038	9.44519
ENSG00000049130	KITLG	14.8484	13.3822	7.83531		ENSG00000049239.13	H6PD	3.36714	3.22161	2.87033		ENSMUSG00000004018.9	Fancl	2.60232	1.66383	3.67691
ENSG00000049167	ERCC8	1.36296	1.13432	1.39787		ENSG00000049245.13	VAMP3	15.6158	17.6783	14.0817		ENSMUSG00000004031.13	Brinp2	0	0.003974	0.050036
ENSG00000049192	ADAMTS6	0.910096	0.745769	0.165438		ENSG00000049246.15	PER3	1.60104	2.68057	1.16087		ENSMUSG00000004032.10	Gstm5	19.8245	17.4478	25.0719
ENSG00000049239	H6PD	0.616251	0.797987	0.710259		ENSG00000049247.14	UTS2	0.067698	0	0		ENSMUSG00000004035.12	Gstm7	5.56733	1.37981	6.39401
ENSG00000049245	VAMP3	8.87327	11.0734	13.7623		ENSG00000049249.10	TNFRSF9	0	0	0		ENSMUSG00000004038.9	Gstm3	0	0	0
ENSG00000049246	PER3	0.816029	0.997633	0.907113		ENSG00000049283.19	EPN3	4.65314	2.84281	2.78756		ENSMUSG00000004040.16	Stat3	9.55345	2.45739	13.2678
ENSG00000049247	UTS2	0	0	0		ENSG00000049323.16	LTBP1	13.0122	11.4644	11.3878		ENSMUSG00000004043.14	Stat5a	1.10989	0.525706	3.3439
ENSG00000049249	TNFRSF9	0	0	0		ENSG00000049449.10	RCN1	14.3211	12.382	17.2698		ENSMUSG00000004044.9	Cavin1	16.6198	7.54818	25.8803
ENSG00000049283	EPN3	0.043061	0.045023	0		ENSG00000049540.19	ELN	11.1325	8.02351	12.8948		ENSMUSG00000004054.9	Map3k11	1.01331	0.359702	2.46743
ENSG00000049323	LTBP1	4.30559	3.52504	4.99492		ENSG00000049541.11	RFC2	4.02726	5.88085	2.58561		ENSMUSG00000004056.15	Akt2	22.5007	9.76741	32.5103
ENSG00000049449	RCN1	62.0352	43.2989	29.0265		ENSG00000049618.25	ARID1B	4.03574	3.95519	3.40628		ENSMUSG00000004069.17	Dnaja3	19.34	10.1858	24.8987
ENSG00000049540	ELN	0.254796	0.470002	0.584879		ENSG00000049656.14	CLPTM1L	10.2419	11.6529	10.4527		ENSMUSG00000004070.15	Hmox2	5.90359	3.91155	8.94788
ENSG00000049541	RFC2	3.53154	2.46403	2.67051		ENSG00000049759.20	NEDD4L	12.7039	19.2371	7.67064		ENSMUSG00000004071.13	Cdip1	6.80375	2.03964	10.6909
ENSG00000049618	ARID1B	7.49415	6.15468	8.00167		ENSG00000049768.18	FOXP3	0.017143	0.014375	0		ENSMUSG00000004085.14	Map3k20	39.6131	15.2735	55.6992
ENSG00000049656	CLPTM1L	3.6936	3.22331	2.48667		ENSG00000049769.14	PPP1R3F	3.62312	4.71864	4.55696		ENSMUSG00000004096.9	Cwc15	4.71868	4.73951	5.11113
ENSG00000049759	NEDD4L	4.6078	3.59965	3.93363		ENSG00000049860.14	HEXB	29.0183	18.4138	24.1533		ENSMUSG00000004098.7	Col5a3	0.456091	0.062497	0.823515
ENSG00000049768	FOXP3	0	0	0		ENSG00000049883.15	PTCD2	1.84384	3.22454	3.85046		ENSMUSG00000004099.16	Dnmt1	0.764808	0.157824	1.50044
ENSG00000049769	PPP1R3F	1.03351	1.43732	0.345666		ENSG00000050030.16	NEXMIF	0.023808	0.010404	0.005328		ENSMUSG00000004100.12	Ppan	0.598357	0.235939	1.38348
ENSG00000049860	HEXB	57.3169	30.9237	47.8671		ENSG00000050130.18	JKAMP	7.56239	6.33557	7.61121		ENSMUSG00000004105.8	Angptl2	4.08834	1.45094	7.71313
ENSG00000049883	PTCD2	7.88272	9.18416	9.47177		ENSG00000050165.19	DKK3	113.075	75.6624	145.119		ENSMUSG00000004110.17	Cacna1e	0.003444	0.003758	0.069323
ENSG00000050030	NEXMIF	0	0.225175	0.052834		ENSG00000050327.15	ARHGEF5	0.232804	0.212051	0.065666		ENSMUSG00000004113.18	Cacna1b	0.003752	0	0.0251
ENSG00000050130	JKAMP	7.13433	4.79621	9.85765		ENSG00000050344.9	NFE2L3	0.41372	0.555455	0.285925		ENSMUSG00000004127.12	Trmt10a	0.369432	0.189677	0.446145
ENSG00000050165	DKK3	1.67911	1.72166	3.80043		ENSG00000050393.12	MCUR1	5.6399	6.53282	5.65215		ENSMUSG00000004151.17	Etv1	2.31864	1.21417	2.83918
ENSG00000050327	ARHGEF5	0	0	0.026844		ENSG00000050405.14	LIMA1	8.19161	5.52935	4.18353		ENSMUSG00000004187.11	Kifc2	0.445804	0.016911	0.985912
ENSG00000050344	NFE2L3	0.717188	0.425876	0.305768		ENSG00000050426.16	LETMD1	8.3128	5.22912	5.72806		ENSMUSG00000004207.14	Psap	45.3007	15.8771	63.1591
ENSG00000050393	MCUR1	28.3235	17.1067	22.3729		ENSG00000050438.17	SLC4A8	0.029521	0.058411	0.05983		ENSMUSG00000004221.16	Ikbkg	6.54064	2.37941	9.66058
ENSG00000050405	LIMA1	2.74595	3.27737	1.8059		ENSG00000050555.19	LAMC3	0.015973	0.047036	0.040088		ENSMUSG00000004231.15	Pax2	0	0	0
ENSG00000050426	LETMD1	3.25288	4.121	3.46546		ENSG00000050628.21	PTGER3	0.096306	0.461035	0.024104		ENSMUSG00000004233.14	Wars2	0.698321	0.276955	1.53886
ENSG00000050438	SLC4A8	0.220043	0.616455	0.236888		ENSG00000050730.16	TNIP3	0.015064	0	0		ENSMUSG00000004263.15	Atn1	1.39346	0.059554	1.84208
ENSG00000050555	LAMC3	0	0	0		ENSG00000050748.18	MAPK9	11.2667	11.2581	8.72594		ENSMUSG00000004264.17	Phb2	27.7408	20.528	40.8512
ENSG00000050628	PTGER3	6.07151	11.9585	4.99395		ENSG00000050767.18	COL23A1	2.99281	3.39398	2.71867		ENSMUSG00000004266.15	Ptpn6	0.218049	0.069658	0.49554
ENSG00000050730	TNIP3	2.11645	0.763154	0.915066		ENSG00000050820.17	BCAR1	8.39583	5.61064	6.89405		ENSMUSG00000004267.16	Eno2	0.297497	0.116111	0.110361
ENSG00000050748	MAPK9	33.8969	27.9619	25.7874		ENSG00000051009.11	FHIP1B	3.40873	4.75203	2.74707		ENSMUSG00000004268.11	Emg1	11.4502	6.70658	14.8526
ENSG00000050767	COL23A1	0	0	0		ENSG00000051108.15	HERPUD1	40.879	46.8772	55.1839		ENSMUSG00000004270.13	Lpcat3	3.21137	1.27438	5.20869
ENSG00000050820	BCAR1	0.992273	0.885948	0.348225		ENSG00000051128.19	HOMER3	3.06002	6.25471	2.69324		ENSMUSG00000004285.12	Atp6v1f	13.6942	12.8297	19.7435
ENSG00000051009	FHIP1B	1.31553	1.60922	1.0115		ENSG00000051180.17	RAD51	0.10714	0.143578	0.057869		ENSMUSG00000004296.14	Il12b	0	0	0.058495
ENSG00000051108	HERPUD1	6.82265	4.68923	10.7801		ENSG00000051341.15	POLQ	0.36537	0.183017	0.228538		ENSMUSG00000004317.14	Clcn5	0.589588	0.303159	1.4554
ENSG00000051128	HOMER3	0.315537	0.93419	0		ENSG00000051382.9	PIK3CB	4.03162	4.3826	3.93111		ENSMUSG00000004319.15	Clcn3	10.3381	3.21018	16.9023
ENSG00000051180	RAD51	0.218842	0.15772	0.634648		ENSG00000051523.12	CYBA	9.32468	12.5632	10.1136		ENSMUSG00000004328.15	Hif3a	0.28664	0.012663	1.51103
ENSG00000051341	POLQ	0.84451	1.10764	0.404764		ENSG00000051596.10	THOC3	1.76022	1.85316	2.16403		ENSMUSG00000004341.8	Gpx6	0	0	0
ENSG00000051382	PIK3CB	5.18156	3.60673	3.22512		ENSG00000051620.11	HEBP2	40.4425	38.8227	44.7337		ENSMUSG00000004344.12	Gpx5	0	0	0
ENSG00000051523	CYBA	1.82162	1.27944	3.83478		ENSG00000051825.15	MPHOSPH9	3.69997	3.36664	4.45874		ENSMUSG00000004347.17	Pde1c	9.05008	3.79105	14.8476
ENSG00000051596	THOC3	9.13554	7.3439	4.70132		ENSG00000052126.17	PLEKHA5	14.0985	8.25647	11.3378		ENSMUSG00000004356.8	Utp20	2.01308	0.490633	2.67971
ENSG00000051620	HEBP2	15.6114	12.7995	8.99361		ENSG00000052344.16	PRSS8	0.014504	0	0		ENSMUSG00000004359.16	Spic	0.236871	0.047702	0.155686
ENSG00000051825	MPHOSPH9	1.71157	1.9428	1.54882		ENSG00000052723.12	SIKE1	7.15376	10.5694	9.33026		ENSMUSG00000004360.9	9330159F19Rik	0.391096	0.160621	0.29548
ENSG00000052126	PLEKHA5	15.267	11.5892	11.732		ENSG00000052749.14	RRP12	2.18453	2.84358	1.78609		ENSMUSG00000004364.14	Cul3	37.7041	17.0146	48.9846
ENSG00000052344	PRSS8	0.20036	0.498143	0.33986		ENSG00000052795.13	FNIP2	5.85496	10.3333	3.66946		ENSMUSG00000004366.4	Sst	0	0	0
ENSG00000052723	SIKE1	11.2319	8.64541	13.2046		ENSG00000052802.13	MSMO1	1.08119	3.077	1.62442		ENSMUSG00000004371.15	Il11	0	0.01827	0
ENSG00000052749	RRP12	0.433404	0.419662	0.599195		ENSG00000052841.16	TTC17	6.99322	6.01107	5.46451		ENSMUSG00000004383.18	Large1	8.62145	2.43221	14.003
ENSG00000052795	FNIP2	1.65234	1.96926	1.90498		ENSG00000052850.8	ALX4	0.018911	0.007598	0		ENSMUSG00000004393.10	Ddx56	2.99838	1.09542	3.12018
ENSG00000052802	MSMO1	19.5848	16.0186	18.8506		ENSG00000053108.18	FSTL4	0.022315	0	0.060043		ENSMUSG00000004394.12	Tmed4	15.5032	10.9908	21.4515
ENSG00000052841	TTC17	10.5749	11.1377	11.3591		ENSG00000053254.16	FOXN3	11.9418	9.72377	6.63417		ENSMUSG00000004415.15	Col26a1	0.072203	0.12082	0.481372
ENSG00000052850	ALX4	0	0	0		ENSG00000053328.9	METTL24	0.09414	0.310001	0.220337		ENSMUSG00000004446.12	Bid	0.034997	0.076331	0.372607
ENSG00000053108	FSTL4	1.44341	0.723479	0.460101		ENSG00000053371.13	AKR7A2	6.51626	7.40265	7.44077		ENSMUSG00000004451.14	Ralb	8.88128	4.90897	11.8368
ENSG00000053254	FOXN3	22.2776	14.2847	16.1148		ENSG00000053372.5	MRTO4	5.04912	5.98882	4.87956		ENSMUSG00000004455.16	Ppp1cc	32.408	21.3692	47.1714
ENSG00000053328	METTL24	0.937078	0.475077	0.949704		ENSG00000053438.11	NNAT	0	0	0		ENSMUSG00000004460.17	Dnajb11	5.33857	3.22043	7.15491
ENSG00000053371	AKR7A2	1.32995	1.29513	0.737538		ENSG00000053501.14	USE1	7.53155	9.1155	6.99108		ENSMUSG00000004462.7	Tbccd1	1.72799	0.588257	3.86579
ENSG00000053372	MRTO4	4.63927	2.60768	3.2184		ENSG00000053524.13	MCF2L2	0.112217	0.029916	0.018693		ENSMUSG00000004473.10	Clec11a	0.212955	0.102613	0.20747
ENSG00000053438	NNAT	0	0.292363	0		ENSG00000053702.15	NRIP2	0.477849	0.204731	0.574886		ENSMUSG00000004500.9	Zfp324	0.753595	0.237241	1.23927
ENSG00000053501	USE1	14.8074	10.1984	8.26213		ENSG00000053747.17	LAMA3	1.17755	1.79358	1.1924		ENSMUSG00000004508.6	Gab2	2.51857	0.681833	4.06552
ENSG00000053524	MCF2L2	0.023578	0.124617	0.034105		ENSG00000053770.12	AP5M1	9.03725	9.5461	9.19081		ENSMUSG00000004530.12	Coro1c	2.5496	0.791285	5.16399
ENSG00000053524_AS	MCF2L2_AS	0	0	0		ENSG00000053900.11	ANAPC4	4.37094	3.77137	3.72777		ENSMUSG00000004535.12	Tax1bp1	26.2585	11.1463	32.3823
ENSG00000053702	NRIP2	0.302345	0.164463	0.062625		ENSG00000053918.20	KCNQ1	4.84231	7.13788	5.40587		ENSMUSG00000004540.7	Psg17	0.013651	0	0
ENSG00000053747	LAMA3	0.237159	0.358084	0.249463		ENSG00000054116.12	TRAPPC3	47.8898	52.4951	51.7697		ENSMUSG00000004542.15	Psg19	0	0	0
ENSG00000053770	AP5M1	16.743	13.3667	14.4903		ENSG00000054118.15	THRAP3	15.674	20.5526	15.0414		ENSMUSG00000004552.16	Ctse	0.031824	0	0.125624
ENSG00000053900	ANAPC4	9.40369	11.8207	15.0847		ENSG00000054148.18	PHPT1	60.7841	66.0583	73.3174		ENSMUSG00000004558.15	Ndrg2	93.0543	41.4419	148.543
ENSG00000053918	KCNQ1	14.0369	16.6091	8.84086		ENSG00000054179.12	ENTPD2	0.414686	0.550692	0.4334		ENSMUSG00000004561.14	Mettl17	1.59723	0.367709	1.84099
ENSG00000054116	TRAPPC3	4.08631	5.21229	6.32722		ENSG00000054219.11	LY75	0.11032	0.156432	0.116043		ENSMUSG00000004562.16	Arhgef40	2.62986	0.627487	7.31519
ENSG00000054118	THRAP3	9.82511	9.9723	7.66842		ENSG00000054267.22	ARID4B	2.71481	2.78818	2.28174		ENSMUSG00000004565.15	Pnpla6	3.03721	0.28131	6.66363
ENSG00000054148	PHPT1	150.281	221.399	213.706		ENSG00000054277.14	OPN3	1.37183	1.22198	0.677013		ENSMUSG00000004567.16	Mcoln1	4.08791	0.81931	7.68439
ENSG00000054179	ENTPD2	0.266574	0.586511	0.928763		ENSG00000054282.16	SDCCAG8	7.3217	6.84479	5.66578		ENSMUSG00000004568.13	Arhgef18	1.76334	0.384933	2.63725
ENSG00000054219	LY75	0.439464	0.599793	0.874619		ENSG00000054356.14	PTPRN	0	0	0.008118		ENSMUSG00000004591.16	Pkn2	17.5404	7.88828	23.7266
ENSG00000054267	ARID4B	10.8244	9.61062	10.1953		ENSG00000054392.13	HHAT	0.327738	0.372402	0.228094		ENSMUSG00000004609.11	Cd33	1.68113	0.957041	3.27906
ENSG00000054277	OPN3	1.43817	1.37662	1.04854		ENSG00000054523.20	KIF1B	16.2295	19.3685	10.0146		ENSMUSG00000004610.4	Etfb	208.816	143.353	346.673
ENSG00000054282	SDCCAG8	3.35846	1.35343	1.20251		ENSG00000054598.9	FOXC1	0.360692	0.304076	0.645215		ENSMUSG00000004612.9	Nkg7	0.119959	0	0.223173
ENSG00000054356	PTPRN	0	0	0		ENSG00000054611.14	TBC1D22A	2.23684	2.44362	2.16109		ENSMUSG00000004626.14	Stxbp2	0.731091	0.281208	1.08336
ENSG00000054392	HHAT	0.212731	0.402948	0.102299		ENSG00000054654.20	SYNE2	21.4613	28.1632	47.6511		ENSMUSG00000004630.18	Pcp2	0	0	0.039331
ENSG00000054523	KIF1B	5.21257	6.27517	4.59562		ENSG00000054690.14	PLEKHH1	2.19872	1.7617	1.44117		ENSMUSG00000004631.15	Sgce	4.23892	2.94013	6.49797
ENSG00000054598	FOXC1	4.09788	2.64644	2.63547		ENSG00000054793.14	ATP9A	2.14537	2.75274	2.27821		ENSMUSG00000004633.17	Chn2	0.977159	0.184791	0.913673
ENSG00000054611	TBC1D22A	1.78673	2.18675	2.32833		ENSG00000054796.13	SPO11	0	0	0		ENSMUSG00000004637.15	Wwox	1.34302	0.342246	2.67449
ENSG00000054654	SYNE2	8.39864	6.5736	8.04238		ENSG00000054803.4	CBLN4	0	0	0		ENSMUSG00000004642.13	Slbp	3.47298	1.61821	4.93979
ENSG00000054690	PLEKHH1	0.657927	0.7835	0.364051		ENSG00000054938.17	CHRDL2	4.11508	1.22706	1.13199		ENSMUSG00000004651.6	Tyr	0.004362	0	0.008149
ENSG00000054793	ATP9A	2.38098	3.50216	2.85222		ENSG00000054965.11	FAM168A	3.04056	2.81505	2.61919		ENSMUSG00000004654.6	Ghrhr	0	0	0
ENSG00000054796	SPO11	0	0	0		ENSG00000054967.13	RELT	0.292559	0.292627	0.247478		ENSMUSG00000004655.5	Aqp1	32.9076	15.1907	47.4922
ENSG00000054803	CBLN4	0.351284	0.279169	0.085047		ENSG00000054983.17	GALC	4.79062	4.96472	4.39998		ENSMUSG00000004661.15	Arid3b	0.816825	0.075978	1.14817
ENSG00000054938	CHRDL2	0	0	0.224988		ENSG00000055044.11	NOP58	7.68299	7.70852	6.38323		ENSMUSG00000004665.10	Cnn2	2.19422	1.12502	2.77347
ENSG00000054965	FAM168A	0.549002	1.06252	0		ENSG00000055070.17	SZRD1	25.5679	25.2699	22.4197		ENSMUSG00000004667.18	Polr2e	4.37617	2.81865	6.76438
ENSG00000054967	RELT	0.563445	0.169555	0.244639		ENSG00000055118.18	KCNH2	17.4112	15.564	15.6736		ENSMUSG00000004668.14	Abca13	0	0.001979	0
ENSG00000054983	GALC	2.36427	2.05056	2.48188		ENSG00000055130.18	CUL1	9.64152	10.3625	9.41656		ENSMUSG00000004677.17	Myo9b	2.35902	0.293055	4.98176
ENSG00000055044	NOP58	9.24975	8.53764	8.10995		ENSG00000055147.19	FAM114A2	5.27383	7.77314	7.22147		ENSMUSG00000004698.11	Hdac9	6.11836	2.89581	10.2552
ENSG00000055070	SZRD1	14.1054	12.4635	10.7549		ENSG00000055163.21	CYFIP2	2.74503	2.88228	2.56272		ENSMUSG00000004707.14	Ly9	0.037884	0.046644	0.101061
ENSG00000055118	KCNH2	1.10634	1.49782	1.08956		ENSG00000055208.20	TAB2	18.1931	19.2617	12.194		ENSMUSG00000004709.14	Cd244a	0.086359	0.041513	0.228507
ENSG00000055130	CUL1	14.2547	11.831	9.94413		ENSG00000055211.14	GINM1	11.3718	11.2101	10.3815		ENSMUSG00000004730.15	Adgre1	1.98525	1.32507	3.2451
ENSG00000055147	FAM114A2	27.431	18.2777	18.215		ENSG00000055332.19	EIF2AK2	1.41548	1.86737	2.10917		ENSMUSG00000004748.5	Mtfp1	10.924	5.88967	17.0431
ENSG00000055163	CYFIP2	0.088401	0.095826	0.12232		ENSG00000055483.20	USP36	1.40746	1.2751	1.19596		ENSMUSG00000004768.14	Rab23	1.6617	0.484698	2.75242
ENSG00000055208	TAB2	33.1517	22.9397	19.9603		ENSG00000055609.21	KMT2C	4.84635	4.66456	9.99437		ENSMUSG00000004771.12	Rab11a	29.3928	16.1432	36.2435
ENSG00000055211	GINM1	87.7848	56.7454	77.0089		ENSG00000055732.13	MCOLN3	0.115694	0.135313	0.138344		ENSMUSG00000004788.11	Eif2b2	3.06713	2.60424	4.67349
ENSG00000055332	EIF2AK2	14.6393	12.3681	11.1811		ENSG00000055813.6	CCDC85A	0.626153	0.957422	0.44777		ENSMUSG00000004789.10	Dlst	61.1787	23.2657	95.9866
ENSG00000055483	USP36	0.210501	0.211191	0.59263		ENSG00000055917.17	PUM2	7.35313	8.20441	6.34098		ENSMUSG00000004791.7	Pgf	1.176	0.341079	1.16918
ENSG00000055609	KMT2C	4.80014	3.63175	4.93942		ENSG00000055950.17	MRPL43	10.5019	12.4672	15.3465		ENSMUSG00000004798.14	Ulk2	11.7368	4.3713	14.7779
ENSG00000055732	MCOLN3	0	0	0		ENSG00000055955.17	ITIH4	1.08633	0.379379	1.12948		ENSMUSG00000004814.10	Ccl24	0.338218	0.192432	0.54036
ENSG00000055813	CCDC85A	2.9275	3.25414	3.84024		ENSG00000055957.11	ITIH1	0	0.084585	0.028912		ENSMUSG00000004815.12	Dgkq	2.08783	0.214321	4.36914
ENSG00000055917	PUM2	33.1793	23.1459	33.3885		ENSG00000056050.7	HPF1	5.41229	6.9074	6.15306		ENSMUSG00000004821.1	Tmed11	0	0	0
ENSG00000055950	MRPL43	28.1448	35.0759	23.9289		ENSG00000056097.16	ZFR	12.6457	13.3354	13.2998		ENSMUSG00000004837.2	Grap	1.68101	0.647804	2.66867
ENSG00000055955	ITIH4	0	0	0		ENSG00000056277.16	ZNF280C	0.196705	0.180196	0.14166		ENSMUSG00000004842.18	Pou1f1	0	0	0
ENSG00000055957	ITIH1	0	0	0.199603		ENSG00000056291.19	NPFFR2	0	0	0		ENSMUSG00000004843.7	Chmp2b	14.3129	9.87457	16.874
ENSG00000056050	HPF1	25.4829	26.6629	19.4477		ENSG00000056487.17	PHF21B	0.00345	0.216335	0.018633		ENSMUSG00000004846.10	Plod3	1.63905	0.348233	2.7572
ENSG00000056097	ZFR	26.5906	18.7377	23.6017		ENSG00000056558.11	TRAF1	0.463037	0.497237	0.454722		ENSMUSG00000004849.14	Ap1s1	6.95269	3.47898	8.64836
ENSG00000056291	NPFFR2	0	0	0		ENSG00000056586.16	RC3H2	3.02005	3.1108	2.85543		ENSMUSG00000004864.13	Mapk13	0.019788	0	0.053618
ENSG00000056487	PHF21B	0	0	0		ENSG00000056736.10	IL17RB	0.944916	0.378123	0.190576		ENSMUSG00000004865.16	Srpk1	5.01273	1.94161	9.16351
ENSG00000056558	TRAF1	9.39984	6.48648	4.44271		ENSG00000056972.21	TRAF3IP2	5.55108	1.67956	3.0126		ENSMUSG00000004872.15	Pax3	0	0.010649	0.046844
ENSG00000056586	RC3H2	19.7383	14.3489	11.1567		ENSG00000056998.21	GYG2	0.186527	0.144328	0.124225		ENSMUSG00000004880.11	Lbr	7.40642	4.14461	10.1614
ENSG00000056736	IL17RB	0.065594	0.15591	0		ENSG00000057019.16	DCBLD2	5.15599	3.45863	3.7795		ENSMUSG00000004885.5	Crabp2	0	0	0
ENSG00000056972	TRAF3IP2	0.641257	0.726551	0.392949		ENSG00000057149.16	SERPINB3	0	0.02149	0		ENSMUSG00000004891.16	Nes	1.41684	0.259832	2.19944
ENSG00000056998	GYG2	0	0.483775	0.245649		ENSG00000057252.13	SOAT1	1.30387	0.933649	0.935239		ENSMUSG00000004892.13	Bcan	0	0	0
ENSG00000057019	DCBLD2	4.0239	2.98566	3.68007		ENSG00000057294.19	PKP2	93.0603	159.831	127.671		ENSMUSG00000004894.10	Hapln2	0	0	0.171771
ENSG00000057149	SERPINB3	0	0	0		ENSG00000057468.7	MSH4	0.015243	0.022967	0.049399		ENSMUSG00000004895.9	Prcc	2.28097	0.713785	3.16088
ENSG00000057149_AS	SERPINB3_AS	0	0	0		ENSG00000057593.14	F7	0.004388	0	0		ENSMUSG00000004896.16	Rrnad1	1.00148	0.368561	2.18052
ENSG00000057252	SOAT1	29.1862	13.6192	10.1569		ENSG00000057608.17	GDI2	24.2901	30.5527	26.4699		ENSMUSG00000004897.16	Hdgf	21.9941	16.1662	27.1096
ENSG00000057294	PKP2	223.159	148.564	193.45		ENSG00000057657.17	PRDM1	0.332581	0.28888	0.363769		ENSMUSG00000004902.7	Slc25a18	0	0	0.028369
ENSG00000057468	MSH4	0.389453	0.092388	0.194086		ENSG00000057663.16	ATG5	3.446	3.05933	3.21305		ENSMUSG00000004929.12	Thop1	0.420157	0.168614	0.877667
ENSG00000057593	F7	0	0	0		ENSG00000057704.13	TMCC3	0.392749	0.47856	0.439238		ENSMUSG00000004931.11	Apba3	4.0183	1.20202	6.35573
ENSG00000057608	GDI2	20.9002	19.6058	15.3565		ENSG00000057757.10	PITHD1	11.3333	11.2701	7.74196		ENSMUSG00000004933.17	Matk	0.091914	0	0.096004
ENSG00000057657	PRDM1	0.141235	0.261992	0.700149		ENSG00000057935.14	MTA3	5.30885	5.21398	4.42542		ENSMUSG00000004934.14	Pias4	1.35388	0.200893	1.50989
ENSG00000057663	ATG5	6.77122	5.60817	7.72796		ENSG00000058056.10	USP13	489.487	541.249	417.393		ENSMUSG00000004936.8	Map2k1	6.07849	2.38839	8.04151
ENSG00000057704	TMCC3	6.63119	5.90332	5.63854		ENSG00000058063.16	ATP11B	2.85588	4.38564	3.11887		ENSMUSG00000004937.6	Sgta	10.025	5.05966	12.8369
ENSG00000057757	PITHD1	13.6413	13.5199	12.1345		ENSG00000058085.15	LAMC2	0.601674	0.202637	0.698072		ENSMUSG00000004939.7	Nmrk2	0.834411	0.425607	1.38063
ENSG00000057935	MTA3	1.31361	1.36953	1.62759		ENSG00000058091.17	CDK14	2.94166	1.59322	1.82873		ENSMUSG00000004945.15	Tmem242	41.7263	32.6765	51.276
ENSG00000058056	USP13	151.129	108.231	98.5205		ENSG00000058262.11	SEC61A1	12.5598	12.7113	8.72224		ENSMUSG00000004947.15	Dtx2	0.538847	0.108302	0.73305
ENSG00000058063	ATP11B	22.2377	15.6218	17.3535		ENSG00000058272.19	PPP1R12A	9.645	8.94561	11.7607		ENSMUSG00000004948.12	Zp3	0	0	0
ENSG00000058085	LAMC2	1.54514	0.54567	0.857043		ENSG00000058335.16	RASGRF1	0	0.528687	0.003158		ENSMUSG00000004951.10	Hspb1	10.5313	5.46165	20.2038
ENSG00000058091	CDK14	16.1646	5.13522	4.32752		ENSG00000058404.21	CAMK2B	13.9729	17.3325	12.2322		ENSMUSG00000004952.13	Rasa4	1.43087	0.237881	2.8752
ENSG00000058262	SEC61A1	15.3148	10.5232	12.4345		ENSG00000058453.17	CROCC	1.85691	1.36912	1.37803		ENSMUSG00000004961.7	Syt5	0.275541	0	0.508204
ENSG00000058272	PPP1R12A	51.724	39.9435	39.5107		ENSG00000058600.16	POLR3E	10.2767	10.0639	7.61217		ENSMUSG00000004980.16	Hnrnpa2b1	95.2547	34.6582	145.624
ENSG00000058335	RASGRF1	0	0	0		ENSG00000058668.16	ATP2B4	14.7695	10.536	9.30104		ENSMUSG00000004988.9	Fxyd4	0	0	0
ENSG00000058404	CAMK2B	0.512758	0.657031	0.405689		ENSG00000058673.17	ZC3H11A	9.90701	10.874	10.727		ENSMUSG00000004994.12	Ccdc130	0.938089	1.02098	0.327844
ENSG00000058453	CROCC	0	0.052815	0		ENSG00000058729.11	RIOK2	6.00966	5.39371	5.39705		ENSMUSG00000004996.9	Mri1	1.31437	0.457858	3.03914
ENSG00000058600	POLR3E	0.875038	1.0299	0.623265		ENSG00000058799.15	YIPF1	3.38775	3.49181	3.50391		ENSMUSG00000005034.15	Prkacb	10.9021	5.34393	13.694
ENSG00000058668	ATP2B4	3.33055	3.08697	3.06801		ENSG00000058804.12	NDC1	1.21456	0.960988	1.18363		ENSMUSG00000005043.13	Sgsh	0.362891	0.078368	0.654904
ENSG00000058673	ZC3H11A	27.6978	28.1886	18.5816		ENSG00000058866.15	DGKG	5.82662	2.44841	5.27971		ENSMUSG00000005045.16	Chd5	0.019933	0.007028	0.031494
ENSG00000058729	RIOK2	41.5856	27.9035	27.1217		ENSG00000059122.17	FLYWCH1	6.37006	5.90855	4.4794		ENSMUSG00000005054.7	Cstb	2.28462	1.6802	2.91113
ENSG00000058799	YIPF1	0.971119	0.9941	1.59663		ENSG00000059145.19	UNKL	8.65488	6.38439	1.44221		ENSMUSG00000005057.13	Sh2b2	0.10578	0	0.597001
ENSG00000058804	NDC1	3.74994	2.81748	3.85622		ENSG00000059377.19	TBXAS1	1.00302	2.14793	0.651058		ENSMUSG00000005069.12	Pex5	2.3768	0.645755	4.47391
ENSG00000058866	DGKG	0.031322	0.118879	0		ENSG00000059378.13	PARP12	3.82184	3.56288	7.04698		ENSMUSG00000005078.16	Jkamp	6.08351	3.3271	8.51041
ENSG00000059122	FLYWCH1	1.61813	1.58512	1.13396		ENSG00000059573.9	ALDH18A1	1.30719	1.45946	1.68541		ENSMUSG00000005087.17	Cd44	2.12951	1.50776	2.9687
ENSG00000059145	UNKL	2.15314	1.37459	2.41499		ENSG00000059588.10	TARBP1	3.17882	2.22907	3.50731		ENSMUSG00000005089.15	Slc1a2	0.060127	0.021988	0.099885
ENSG00000059377	TBXAS1	0.683132	1.13845	0.888298		ENSG00000059691.12	GATB	33.5374	35.4569	45.1133		ENSMUSG00000005102.13	Eif2ak4	1.52937	0.243169	3.08102
ENSG00000059378	PARP12	0.617212	0.216188	0.517433		ENSG00000059728.11	MXD1	0.764975	0.696633	0.498378		ENSMUSG00000005103.12	Wdr1	10.8423	3.64515	19.8184
ENSG00000059573	ALDH18A1	1.52186	0.903724	0.940834		ENSG00000059758.8	CDK17	4.22717	3.09625	3.11392		ENSMUSG00000005107.13	Slc2a9	0.709147	0.147823	0.422233
ENSG00000059588	TARBP1	0.98601	1.35669	1.75752		ENSG00000059769.20	DNAJC25	1.54887	1.44569	1.17275		ENSMUSG00000005124.10	Ccn4	0.161567	0.07069	0.481683
ENSG00000059691	GATB	5.92401	4.67378	7.22855		ENSG00000059804.17	SLC2A3	1.42083	0.965099	0.708386		ENSMUSG00000005125.13	Ndrg1	4.36404	1.7591	5.35185
ENSG00000059728	MXD1	5.37877	2.65548	2.66395		ENSG00000059915.17	PSD	0.030006	0.039047	0.047633		ENSMUSG00000005131.4	4930550C14Rik	0.08967	0.072505	0.221271
ENSG00000059758	CDK17	12.0967	9.66089	11.8488		ENSG00000060069.18	CTDP1	1.14155	1.09957	0.699502		ENSMUSG00000005142.10	Man2b1	2.49681	0.625095	4.24612
ENSG00000059769	DNAJC25	8.13359	7.74258	7.60483		ENSG00000060138.13	YBX3	1262.79	1347.99	1559.44		ENSMUSG00000005148.8	Klf5	0.105857	0.050154	0.045622
ENSG00000059915	PSD	0.02418	0	0		ENSG00000060140.9	STYK1	0.004565	0.011005	0.004931		ENSMUSG00000005150.16	Wdr83	2.09942	0.590553	2.95448
ENSG00000060069	CTDP1	0.198341	0.322205	0.204476		ENSG00000060237.19	WNK1	61.0386	62.0446	38.2789		ENSMUSG00000005161.15	Prdx2	78.6551	61.962	105.408
ENSG00000060138	YBX3	672.372	273.235	568.222		ENSG00000060303.5	RPS17P5	0.07291	0.175764	0.079471		ENSMUSG00000005198.15	Polr2a	1.38669	0.369733	2.41728
ENSG00000060140	STYK1	0	0.241888	0		ENSG00000060339.14	CCAR1	25.5487	21.3712	16.4314		ENSMUSG00000005202.2	Shbg	0	0	0
ENSG00000060237	WNK1	11.9801	9.93744	10.8131		ENSG00000060491.17	OGFR	4.11214	4.91246	3.46493		ENSMUSG00000005204.12	Senp3	5.98851	2.43724	8.97626
ENSG00000060339	CCAR1	27.1605	16.8343	23.5154		ENSG00000060558.4	GNA15	0.233243	0.267427	0.141344		ENSMUSG00000005220.10	Corin	27.1526	8.4101	44.7917
ENSG00000060491	OGFR	1.00839	1.86419	0.916146		ENSG00000060566.14	CREB3L3	0	0	0		ENSMUSG00000005225.15	Plekha8	2.51773	1.63941	2.53152
ENSG00000060558	GNA15	0.39981	0.34571	0.315933		ENSG00000060642.12	PIGV	1.18858	1.09854	2.04064		ENSMUSG00000005232.11	G6pc2	0	0	0
ENSG00000060566	CREB3L3	0	0	0		ENSG00000060656.20	PTPRU	4.40474	3.68492	2.3008		ENSMUSG00000005233.16	Spc25	0.352465	0.283068	0.679865
ENSG00000060642	PIGV	0.16335	0.166855	0.108909		ENSG00000060688.13	SNRNP40	4.26169	3.97202	4.31431		ENSMUSG00000005237.14	Dnah2	0.009484	0.003512	0.049135
ENSG00000060656	PTPRU	0.192928	0.152555	0.04639		ENSG00000060709.17	RIMBP2	0	0	0.002271		ENSMUSG00000005251.15	Ripk4	0.052924	0.013973	0.056483
ENSG00000060688	SNRNP40	1.76045	1.89006	1.65617		ENSG00000060718.22	COL11A1	0.021879	0	0		ENSMUSG00000005262.13	Ufd1	8.61662	3.48822	14.8717
ENSG00000060709	RIMBP2	0.048087	0.01521	0.046329		ENSG00000060749.17	QSER1	1.21604	1.35871	0.980288		ENSMUSG00000005267.13	Zfp287	0.544379	0.184963	1.37925
ENSG00000060718	COL11A1	0.455182	0.338742	0.251437		ENSG00000060762.20	MPC1	172.257	263.511	217.966		ENSMUSG00000005268.20	Prlr	1.77146	0.642593	2.79208
ENSG00000060749	QSER1	22.2755	14.4616	17.4626		ENSG00000060971.19	ACAA1	33.1786	30.6811	29.7765		ENSMUSG00000005299.6	Letm1	6.5003	1.49097	8.26731
ENSG00000060762	MPC1	190.959	275.375	360.281		ENSG00000060982.15	BCAT1	0.599226	0.35379	0.291908		ENSMUSG00000005312.15	Ubqln1	8.39976	3.90705	11.0382
ENSG00000060971	ACAA1	1.26925	2.33225	1.92406		ENSG00000061273.18	HDAC7	8.67582	12.648	7.62208		ENSMUSG00000005320.9	Fgfr4	0	0	0
ENSG00000060982	BCAT1	0	0	0		ENSG00000061337.16	LZTS1	0.594835	0.744954	0.284826		ENSMUSG00000005338.13	Cadm3	0.127645	0.054752	0.29099
ENSG00000061273	HDAC7	0.515382	0.528444	0.983695		ENSG00000061455.11	PRDM6	0.673501	0.10835	0.079648		ENSMUSG00000005339.10	Fcer1a	0.269916	0.053333	0.188448
ENSG00000061337	LZTS1	0	0	0		ENSG00000061492.12	WNT8A	0	0	0		ENSMUSG00000005354.16	Txn2	39.333	28.5532	67.6606
ENSG00000061455	PRDM6	0	0	0		ENSG00000061656.11	SPAG4	0.954635	1.6235	0.675942		ENSMUSG00000005355.9	Casp14	0	0	0
ENSG00000061492	WNT8A	0	0	0		ENSG00000061676.16	NCKAP1	29.6494	34.7521	27.8448		ENSMUSG00000005357.9	Slc1a6	0	0	0
ENSG00000061656	SPAG4	0	0	0		ENSG00000061794.13	MRPS35	18.5792	25.7588	19.2813		ENSMUSG00000005360.14	Slc1a3	0.309164	0.176184	1.03859
ENSG00000061676	NCKAP1	108.661	75.6918	102.6		ENSG00000061918.14	GUCY1B1	5.70156	5.74176	3.7391		ENSMUSG00000005362.14	Crbn	22.7988	13.6991	28.6667
ENSG00000061794	MRPS35	268.089	167.839	257.394		ENSG00000061936.10	SFSWAP	3.99582	6.75543	3.02808		ENSMUSG00000005364.11	Il5ra	0	0.010665	0
ENSG00000061918	GUCY1B1	31.4754	24.0191	29.2721		ENSG00000061938.21	TNK2	4.15405	7.13063	6.55641		ENSMUSG00000005370.4	Msh6	1.01018	0.163423	1.34448
ENSG00000061936	SFSWAP	3.38445	2.63903	1.38169		ENSG00000061987.16	MON2	3.18324	3.91537	2.69776		ENSMUSG00000005371.15	Fbxo11	12.7106	5.96002	14.3188
ENSG00000061938	TNK2	0.256395	0.630663	0.633362		ENSG00000062038.15	CDH3	0.004611	0	0.076624		ENSMUSG00000005373.13	Mlxipl	4.20787	1.1704	8.10304
ENSG00000061987	MON2	11.1348	10.8747	10.7041		ENSG00000062096.15	ARSF	0	0	0		ENSMUSG00000005374.13	Tbl2	0.415352	0.313573	0.789753
ENSG00000062038	CDH3	0	0	0.123366		ENSG00000062194.16	GPBP1	11.3571	12.0571	11.233		ENSMUSG00000005378.17	Bud23	1.59599	1.03089	2.85617
ENSG00000062194	GPBP1	68.1356	36.8409	48.1899		ENSG00000062282.15	DGAT2	2.67558	1.81153	1.40142		ENSMUSG00000005397.8	Nid1	8.76465	4.1148	12.9501
ENSG00000062282	DGAT2	48.3532	36.6549	42.4347		ENSG00000062370.17	ZNF112	1.28037	1.25568	0.917523		ENSMUSG00000005410.6	Mcm5	0.245763	0.077331	0.331223
ENSG00000062485	CS	228.455	165.558	177.894		ENSG00000062485.19	CS	117.4	102.803	102.932		ENSMUSG00000005413.8	Hmox1	2.14687	0.610926	4.89013
ENSG00000062524	LTK	0	0	0		ENSG00000062524.16	LTK	0.160372	0.070909	0.050579		ENSMUSG00000005417.17	Mprip	12.2883	2.98838	20.5906
ENSG00000062582	MRPS24	68.7714	49.1128	47.6497		ENSG00000062582.14	MRPS24	21.2342	17.7559	31.27		ENSMUSG00000005442.13	Cic	4.03564	0.820888	7.76337
ENSG00000062598	ELMO2	1.21606	1.07208	0.653177		ENSG00000062598.18	ELMO2	4.7689	6.42003	5.54676		ENSMUSG00000005447.12	Pafah1b3	0.136493	0.189095	1.28607
ENSG00000062650	WAPL	22.1154	16.016	18.6808		ENSG00000062650.20	WAPL	3.24324	3.05972	2.87164		ENSMUSG00000005465.9	Il27ra	0.278922	0.038637	0.17581
ENSG00000062716	VMP1	14.951	11.7823	15.5977		ENSG00000062716.13	VMP1	28.2664	29.4147	22.5631		ENSMUSG00000005469.10	Prkaca	19.3067	15.5627	42.0379
ENSG00000062725	APPBP2	13.4922	10.2544	12.9687		ENSG00000062725.10	APPBP2	1.75106	1.86427	1.61227		ENSMUSG00000005470.8	Asf1b	0.180607	0.080684	0.236623
ENSG00000062822	POLD1	0.16754	0.265039	0.080506		ENSG00000062822.16	POLD1	0.672467	0.593044	0.779248		ENSMUSG00000005474.9	Myl10	0	0	0
ENSG00000063015	SEZ6	0	0	0		ENSG00000063015.21	SEZ6	0	0	0		ENSMUSG00000005481.18	Ddx39	1.76239	0.888112	2.64958
ENSG00000063046	EIF4B	59.6975	49.7351	35.0289		ENSG00000063046.18	EIF4B	50.6868	57.347	45.3548		ENSMUSG00000005483.10	Dnajb1	1.74766	0.962787	2.35311
ENSG00000063127	SLC6A16	0	0	0		ENSG00000063127.16	SLC6A16	0.381884	0.157347	0.318086		ENSMUSG00000005493.15	Msh4	0.013441	0.008148	0
ENSG00000063169	BICRA	0.022889	0.036369	0.055391		ENSG00000063169.12	BICRA	0.7606	0.507292	0.618831		ENSMUSG00000005501.14	Usp40	7.50887	1.81667	10.3668
ENSG00000063176	SPHK2	0.336282	0.301739	0.325561		ENSG00000063176.16	SPHK2	1.31089	1.48736	1.22177		ENSMUSG00000005503.8	Evx1	0	0	0.059946
ENSG00000063177	RPL18	228.546	183.984	280.903		ENSG00000063177.13	RPL18	104.112	93.5953	109.75		ENSMUSG00000005505.12	Kbtbd4	1.52767	0.985449	2.78468
ENSG00000063180	CA11	0.104025	0.398961	0.151946		ENSG00000063180.9	CA11	1.30404	1.90499	5.61241		ENSMUSG00000005506.16	Celf1	14.8489	6.76813	21.1297
ENSG00000063241	ISOC2	9.0846	7.64136	5.72816		ENSG00000063241.8	ISOC2	11.48	8.73088	11.7062		ENSMUSG00000005510.9	Ndufs3	59.6332	34.1244	102.986
ENSG00000063244	U2AF2	4.18144	4.17837	4.50648		ENSG00000063244.14	U2AF2	7.71886	10.9744	8.77148		ENSMUSG00000005514.14	Por	5.19251	2.06788	7.29469
ENSG00000063245	EPN1	4.22349	6.02176	2.10997		ENSG00000063245.15	EPN1	31.965	26.6755	30.6542		ENSMUSG00000005533.10	Igf1r	2.86469	0.49065	5.81553
ENSG00000063322	MED29	86.5136	70.5793	51.5309		ENSG00000063322.15	MED29	3.85531	5.85078	5.31303		ENSMUSG00000005534.10	Insr	17.3785	4.72774	26.6193
ENSG00000063438	AHRR	0.070307	0	0.033899		ENSG00000063438.20	AHRR	0.008545	0	0.063446		ENSMUSG00000005540.10	Fcer2a	0.012678	0.007797	0.023665
ENSG00000063587	ZNF275	0.130527	0.247664	0.461017		ENSG00000063515.3	GSC2	0	0	0		ENSMUSG00000005547.14	Cyp2a5	0.057298	0	0
ENSG00000063601	MTMR1	4.39608	3.45144	3.55789		ENSG00000063587.15	ZNF275	1.13314	1.04714	0.706133		ENSMUSG00000005553.14	Atp4a	0	0	0.014756
ENSG00000063660	GPC1	1.81501	3.37271	2.3312		ENSG00000063601.17	MTMR1	4.92637	4.52182	4.94861		ENSMUSG00000005566.14	Trim28	2.47766	0.704155	5.25212
ENSG00000063761	ADCK1	0.530304	0.662992	0.85479		ENSG00000063660.9	GPC1	24.2	34.5913	32.4794		ENSMUSG00000005575.16	Ube2m	22.6025	19.5452	32.6746
ENSG00000063854	HAGH	28.333	25.2253	20.1541		ENSG00000063761.16	ADCK1	4.04488	3.58354	3.08595		ENSMUSG00000005580.11	Adcy9	2.14539	0.276198	4.32511
ENSG00000063978	RNF4	0.923879	1.57483	1.22722		ENSG00000063854.13	HAGH	30.18	30.0951	32.506		ENSMUSG00000005583.16	Mef2c	26.4831	10.8945	38.1567
ENSG00000064012	CASP8	5.57685	3.72611	5.08576		ENSG00000063978.17	RNF4	7.10005	9.33683	6.10313		ENSMUSG00000005609.16	Ctr9	3.14345	1.3075	3.68538
ENSG00000064042	LIMCH1	58.669	40.8082	51.0601		ENSG00000064012.24	CASP8	1.02708	1.06471	0.740982		ENSMUSG00000005610.17	Eif4g2	231.305	134.944	328.408
ENSG00000064102	INTS13	12.5043	7.09022	7.84972		ENSG00000064042.18	LIMCH1	36.0225	36.9339	37.126		ENSMUSG00000005611.15	Mrvi1	0.995316	0.201848	0.879205
ENSG00000064115	TM7SF3	29.705	16.3768	19.1238		ENSG00000064102.15	INTS13	4.80249	5.77053	4.9913		ENSMUSG00000005615.15	Pcyt1a	16.99	7.24077	24.1399
ENSG00000064195	DLX3	0	0	0		ENSG00000064115.11	TM7SF3	8.25302	14.169	11.6172		ENSMUSG00000005621.11	Zfp592	2.03459	0.216711	2.86366
ENSG00000064199	SPA17	6.02209	8.32814	5.50661		ENSG00000064195.7	DLX3	0	0	0		ENSMUSG00000005625.15	Psmd4	27.1513	22.0306	32.6602
ENSG00000064201	TSPAN32	0.058547	0.335003	0.223343		ENSG00000064199.7	SPA17	0.234875	0.569015	0.48561		ENSMUSG00000005628.12	Tmod4	10.3731	10.3599	12.8783
ENSG00000064205	CCN5	1.04434	0.89128	0.543221		ENSG00000064201.16	TSPAN32	2.7031	5.46115	5.1566		ENSMUSG00000005640.11	Insrr	0	0	0
ENSG00000064218	DMRT3	0	0	0		ENSG00000064205.11	CCN5	5.74144	2.20845	11.842		ENSMUSG00000005649.17	Cabp5	0	0	0
ENSG00000064225	ST3GAL6	39.0903	32.2959	41.9823		ENSG00000064218.5	DMRT3	0	0	0		ENSMUSG00000005656.9	Snx6	5.99784	4.87502	8.97275
ENSG00000064270	ATP2C2	0	0	0		ENSG00000064225.13	ST3GAL6	16.6611	13.7273	13.0251		ENSMUSG00000005667.8	Mthfd2	0.178914	0.076151	0.20548
ENSG00000064300	NGFR	0	0	0		ENSG00000064270.13	ATP2C2	0	0.004141	0.052437		ENSMUSG00000005672.12	Kit	0.765142	0.090498	1.18362
ENSG00000064309	CDON	1.49453	2.45742	2.1997		ENSG00000064300.9	NGFR	1.43219	1.88883	0.984174		ENSMUSG00000005674.9	Tomm40l	19.9765	18.4928	29.0082
ENSG00000064313	TAF2	9.11997	7.50577	10.3028		ENSG00000064309.16	CDON	0.633401	0.27745	0.440757		ENSMUSG00000005677.14	Nr1i3	0.44714	0.299403	0.608645
ENSG00000064393	HIPK2	4.60453	3.0627	5.47942		ENSG00000064313.13	TAF2	2.3172	1.94639	1.28123		ENSMUSG00000005681.12	Apoa2	1.12733	0.272196	0
ENSG00000064419	TNPO3	7.78912	6.2547	6.81104		ENSG00000064393.16	HIPK2	8.01739	6.70403	6.11045		ENSMUSG00000005682.9	Pan2	1.55649	0.254543	3.43101
ENSG00000064490	RFXANK	10.1416	13.5274	8.00931		ENSG00000064419.14	TNPO3	4.29429	4.09622	3.56236		ENSMUSG00000005683.8	Cs	53.484	22.5881	88.7492
ENSG00000064545	TMEM161A	2.06432	2.9054	1.51132		ENSG00000064489.23	BORCS8-MEF2B	0.428569	0.388042	0.460741		ENSMUSG00000005686.17	Ampd3	5.22864	1.65146	8.63587
ENSG00000064547	LPAR2	0	0	0.09177		ENSG00000064490.14	RFXANK	9.24431	10.2017	6.92818		ENSMUSG00000005687.14	Bcas2	7.06791	2.59577	9.3033
ENSG00000064601	CTSA	7.33307	5.85579	5.45398		ENSG00000064545.15	TMEM161A	5.98761	5.63112	4.23789		ENSMUSG00000005696.11	Sh2d1a	0.134432	0.086502	0.088132
ENSG00000064607	SUGP2	4.61692	5.18903	3.17652		ENSG00000064547.14	LPAR2	0.135843	0.271307	0.297493		ENSMUSG00000005698.15	Ctcf	5.65169	2.02763	8.23228
ENSG00000064651	SLC12A2	8.74498	8.64496	8.06684		ENSG00000064601.21	CTSA	18.2106	22.3268	21.3694		ENSMUSG00000005699.16	Pard6a	0.802689	0.451498	2.01003
ENSG00000064652	SNX24	19.3742	8.0792	14.4735		ENSG00000064607.17	SUGP2	12.7814	10.7206	10.5584		ENSMUSG00000005705.10	Agrp	0.061342	0	0
ENSG00000064655	EYA2	0.07678	0	0.111778		ENSG00000064651.14	SLC12A2	3.83422	3.91832	1.9447		ENSMUSG00000005716.16	Pvalb	0.179482	0.087644	0
ENSG00000064666	CNN2	4.57469	5.46691	3.13833		ENSG00000064652.11	SNX24	5.19349	6.36236	4.26016		ENSMUSG00000005718.8	Tfap4	0.467926	0.30334	1.01808
ENSG00000064687	ABCA7	0.027228	0.064573	0		ENSG00000064655.19	EYA2	0.097073	0.41247	0.188687		ENSMUSG00000005732.14	Ranbp1	4.14124	3.21639	7.38796
ENSG00000064692	SNCAIP	0.201907	0.311664	0.109542		ENSG00000064666.15	CNN2	7.43697	14.5148	8.94894		ENSMUSG00000005763.15	Cd247	0.488513	0.119961	0.696894
ENSG00000064703	DDX20	4.95643	4.08936	5.61134		ENSG00000064687.13	ABCA7	0.706051	0.985371	0.916596		ENSMUSG00000005774.12	Rfx5	1.07425	0.265464	1.64674
ENSG00000064726	BTBD1	1108.37	669.826	709.171		ENSG00000064692.20	SNCAIP	0.77209	0.469546	0.301654		ENSMUSG00000005779.12	Psmb4	17.4255	10.9482	28.1688
ENSG00000064763	FAR2	0.342276	0.300159	0.221119		ENSG00000064703.13	DDX20	1.77249	2.01408	1.70386		ENSMUSG00000005800.3	Mmp8	0.034836	0.021432	0.021677
ENSG00000064787	BCAS1	0.140996	0	0		ENSG00000064726.10	BTBD1	31.4946	36.2705	30.284		ENSMUSG00000005802.12	Slc30a4	6.74721	3.58698	7.88431
ENSG00000064835	POU1F1	0	0	0		ENSG00000064763.12	FAR2	0.76035	0.590649	0.587158		ENSMUSG00000005803.14	Sqor	5.78464	3.7701	8.04025
ENSG00000064932	SBNO2	0.268881	0.179132	0.162488		ENSG00000064787.14	BCAS1	0.006967	0	0.005868		ENSMUSG00000005804.14	Bloc1s6	5.43846	4.52311	6.17637
ENSG00000064933	PMS1	33.5237	23.1329	30.5835		ENSG00000064835.12	POU1F1	0	0	0		ENSMUSG00000005813.12	Metap1	8.15921	3.04855	12.9877
ENSG00000064961	HMG20B	6.63179	5.89491	3.8753		ENSG00000064886.14	CHI3L2	0.566025	1.01218	0.340513		ENSMUSG00000005823.9	Gpr108	3.29838	1.89549	6.20697
ENSG00000064989	CALCRL	44.1828	35.0861	46.1777		ENSG00000064932.16	SBNO2	0.986719	2.13713	1.09736		ENSMUSG00000005824.7	Tnfsf14	0	0	0
ENSG00000064995	TAF11	5.81608	5.34949	7.80283		ENSG00000064933.19	PMS1	2.44471	2.07496	3.57294		ENSMUSG00000005836.10	Gata6	9.21205	2.93638	10.2774
ENSG00000064999	ANKS1A	2.12546	4.13159	3.32724		ENSG00000064961.19	HMG20B	7.14719	7.23066	7.05235		ENSMUSG00000005846.12	Rsl1d1	16.1815	10.191	20.6489
ENSG00000065000	AP3D1	2.95662	4.80334	2.49335		ENSG00000064989.13	CALCRL	6.20413	4.69626	2.09086		ENSMUSG00000005864.7	Cnga2	0	0	0
ENSG00000065029	ZNF76	7.05642	4.20122	4.37416		ENSG00000064995.19	TAF11	9.07262	9.70931	6.7459		ENSMUSG00000005871.15	Apc	10.3061	2.62785	15.8128
ENSG00000065054	SLC9A3R2	6.43978	11.9612	7.30065		ENSG00000064999.16	ANKS1A	4.37066	5.72995	4.10672		ENSMUSG00000005873.6	Reep5	68.5023	48.9785	98.5283
ENSG00000065057	NTHL1	3.82266	1.46699	0.79817		ENSG00000065000.20	AP3D1	11.0533	10.6646	9.43662		ENSMUSG00000005881.13	Ergic3	6.24399	5.01293	9.50601
ENSG00000065060	UHRF1BP1	3.95719	3.36603	3.03485		ENSG00000065029.15	ZNF76	9.60595	11.2745	9.57385		ENSMUSG00000005882.18	Uqcc1	25.8705	10.7019	36.0198
ENSG00000065135	GNAI3	14.3518	12.6775	12.6731		ENSG00000065054.14	NHERF2	71.8287	64.7121	51.8157		ENSMUSG00000005883.15	Spo11	0	0	0
ENSG00000065150	IPO5	69.9693	46.7176	67.0535		ENSG00000065057.9	NTHL1	2.33415	2.59988	4.65454		ENSMUSG00000005886.14	Ncoa2	7.00768	2.41343	10.5036
ENSG00000065154	OAT	19.0897	19.1881	26.4844		ENSG00000065060.18	BLTP3A	2.4371	3.03434	1.69061		ENSMUSG00000005891.7	Prl4a1	0	0	0
ENSG00000065183	WDR3	1.42955	0.914242	0.954827		ENSG00000065135.12	GNAI3	0.742024	0.806066	0.60365		ENSMUSG00000005892.4	Trh	0	0	0
ENSG00000065243	PKN2	23.8055	16.2813	21.0534		ENSG00000065150.21	IPO5	13.8383	14.1098	13.8346		ENSMUSG00000005893.14	Nr2c2	10.7183	3.85826	14.4873
ENSG00000065268	WDR18	1.33587	1.78249	3.18191		ENSG00000065154.12	OAT	10.7535	13.6787	12.1912		ENSMUSG00000005897.14	Nr2c1	1.29374	0.482704	1.60586
ENSG00000065308	TRAM2	1.15665	1.17858	0.90781		ENSG00000065183.16	WDR3	2.79494	3.64778	2.33703		ENSMUSG00000005899.14	Smpd4	0.808564	0.265737	2.82696
ENSG00000065320	NTN1	1.25273	0.210395	0.499645		ENSG00000065243.20	PKN2	4.69854	5.09573	4.59143		ENSMUSG00000005907.14	Pex1	3.55104	1.32896	6.23892
ENSG00000065325	GLP2R	0	0.05327	0.027044		ENSG00000065268.11	WDR18	2.20812	2.7533	4.08802		ENSMUSG00000005917.15	Otx1	0	0	0
ENSG00000065328	MCM10	0	0.054849	0.05383		ENSG00000065308.5	TRAM2	1.95901	1.16535	1.34157		ENSMUSG00000005936.19	Kctd20	5.50499	1.90548	8.42504
ENSG00000065357	DGKA	0.499775	0.564153	1.17582		ENSG00000065320.9	NTN1	4.1853	1.21887	5.93236		ENSMUSG00000005947.11	Itgae	0.021079	0.004329	0.039445
ENSG00000065361	ERBB3	0.375198	0.173339	0.419041		ENSG00000065325.13	GLP2R	0.202699	0.031511	0.012602		ENSMUSG00000005949.9	Ctns	1.10478	0.449778	1.97572
ENSG00000065413	ANKRD44	1.71853	2.59183	3.77785		ENSG00000065328.17	MCM10	0.02677	0.012907	0.017351		ENSMUSG00000005950.14	P2rx5	1.37761	0.434614	2.41777
ENSG00000065427	KARS1	54.2087	50.6938	46.6244		ENSG00000065357.20	DGKA	2.06797	2.09142	2.36159		ENSMUSG00000005951.13	Shpk	0.207354	0.072939	0.405602
ENSG00000065457	ADAT1	0.55034	0.85389	1.00053		ENSG00000065361.17	ERBB3	1.22966	1.27038	0.66472		ENSMUSG00000005952.15	Trpv1	0.088988	0	0.022557
ENSG00000065485	PDIA5	2.01089	1.00864	1.99724		ENSG00000065371.18	ROPN1	0	0.108107	0.057695		ENSMUSG00000005958.15	Ephb3	0.263959	0.069273	0.483317
ENSG00000065491	TBC1D22B	2.17992	2.07097	2.28017		ENSG00000065413.20	ANKRD44	2.08811	0.639851	1.76063		ENSMUSG00000005968.14	Tuft1	0.350057	0.065283	0.51702
ENSG00000065518	NDUFB4	457.145	522.958	509.021		ENSG00000065427.15	KARS1	35.3467	35.359	33.5959		ENSMUSG00000005973.6	Rcn1	5.57852	2.83654	7.63054
ENSG00000065526	SPEN	4.51692	3.35342	3.48734		ENSG00000065457.11	ADAT1	3.15095	2.0401	2.24418		ENSMUSG00000005980.15	Dnase1	0.029926	0.00614	0.167629
ENSG00000065534	MYLK	2.29414	1.78612	2.076		ENSG00000065485.20	PDIA5	1.6641	1.13133	1.21088		ENSMUSG00000005981.11	Trap1	7.5679	3.0338	9.65772
ENSG00000065548	ZC3H15	21.2155	15.1406	19.3315		ENSG00000065491.8	TBC1D22B	0.999655	1.13584	0.936664		ENSMUSG00000005982.14	Naa60	3.88826	0.870456	6.52714
ENSG00000065559	MAP2K4	24.091	19.9721	20.8554		ENSG00000065518.8	NDUFB4	194.143	223.023	254.721		ENSMUSG00000005983.15	1700037C18Rik	0.353587	0.234007	0.524823
ENSG00000065600	PACC1	0.819863	0.854356	0.905246		ENSG00000065526.13	SPEN	4.8701	3.6586	3.27213		ENSMUSG00000005986.16	Ankrd13d	0.107391	0.041277	0.050116
ENSG00000065609	SNAP91	3.07334	3.31216	3.4231		ENSG00000065534.20	MYLK	2.51321	3.16325	3.40586		ENSMUSG00000005994.14	Tyrp1	0	0.00655	0.019871
ENSG00000065613	SLK	37.0087	29.4683	35.2379		ENSG00000065548.18	ZC3H15	9.46376	9.46117	11.2411		ENSMUSG00000006005.18	Tpr	16.72	4.60863	24.0822
ENSG00000065615	CYB5R4	6.67528	5.68552	6.9756		ENSG00000065559.15	MAP2K4	4.19128	4.48778	4.34442		ENSMUSG00000006007.14	Pdc	0	0	0
ENSG00000065618	COL17A1	0	0	0		ENSG00000065600.13	PACC1	0.619853	0.761115	0.575033		ENSMUSG00000006010.14	Odr4	13.8649	10.8497	17.5183
ENSG00000065621	GSTO2	0	0	0		ENSG00000065609.15	SNAP91	0.296222	0.095485	0.207875		ENSMUSG00000006014.16	Prg4	1.53466	0.963786	2.10684
ENSG00000065665	SEC61A2	17.6421	11.681	9.43403		ENSG00000065613.15	SLK	9.9842	8.43561	7.32538		ENSMUSG00000006019.15	Dhx34	0.426811	0.052933	0.903486
ENSG00000065675	PRKCQ	0.173264	0.113793	0.083887		ENSG00000065615.14	CYB5R4	4.26734	4.94773	4.61475		ENSMUSG00000006021.5	Kptn	3.49613	1.26565	4.01483
ENSG00000065717	TLE2	0.329169	0.752958	0.077543		ENSG00000065618.21	COL17A1	0.009305	0	0		ENSMUSG00000006024.13	Napa	8.01686	5.87874	14.6765
ENSG00000065802	ASB1	0.995786	0.679136	0.812717		ENSG00000065621.15	GSTO2	0.069047	0.063159	0.143264		ENSMUSG00000006050.12	Sra1	6.63377	6.12764	8.74365
ENSG00000065809	FAM107B	0.396451	0.504551	1.9613		ENSG00000065665.21	SEC61A2	1.60293	2.61535	1.78702		ENSMUSG00000006056.13	Calcoco2	0	0	0
ENSG00000065833	ME1	34.6729	12.7082	21.8046		ENSG00000065675.16	PRKCQ	0.028306	0.046163	0.013105		ENSMUSG00000006057.15	Atp5g1	860.659	892.65	1130.95
ENSG00000065882	TBC1D1	12.8681	8.30417	10.373		ENSG00000065717.16	TLE2	9.15006	10.7774	8.58095		ENSMUSG00000006058.10	Snf8	8.85151	7.13339	9.42832
ENSG00000065883	CDK13	8.89086	7.24329	6.48966		ENSG00000065802.12	ASB1	18.1308	13.1946	20.2246		ENSMUSG00000006095.12	Tbcb	13.9773	13.3162	14.3825
ENSG00000065911	MTHFD2	2.68651	1.72714	4.38274		ENSG00000065809.14	FAM107B	2.14685	0.63741	0.619486		ENSMUSG00000006127.9	Inpp5k	4.2527	0.755998	7.69386
ENSG00000065923	SLC9A7	0.779615	1.67603	1.58262		ENSG00000065833.9	ME1	5.11327	5.17052	4.00581		ENSMUSG00000006134.4	Crkl	3.59812	1.23174	5.10152
ENSG00000065970	FOXJ2	0.471615	0.730891	0.513832		ENSG00000065882.18	TBC1D1	23.4031	22.9334	22.5388		ENSMUSG00000006143.12	Upk3bl	0	0	0
ENSG00000065978	YBX1	1212.17	752.38	876.52		ENSG00000065883.18	CDK13	4.13868	5.38509	3.71146		ENSMUSG00000006154.13	Eps8l1	3.84739	0.169849	2.60039
ENSG00000065989	PDE4A	1.65965	4.26138	2.6156		ENSG00000065911.13	MTHFD2	7.0403	7.92069	6.18164		ENSMUSG00000006169.20	Clint1	12.5256	7.44237	14.7061
ENSG00000066027	PPP2R5A	75.5459	44.0972	69.4308		ENSG00000065923.10	SLC9A7	0.270123	0.41167	0.184709		ENSMUSG00000006179.9	Prss16	0	0	0
ENSG00000066032	CTNNA2	0.23021	0.076436	0.113448		ENSG00000065970.9	FOXJ2	3.22598	4.44144	2.40558		ENSMUSG00000006191.17	Cdkal1	9.37053	4.23608	14.3267
ENSG00000066044	ELAVL1	6.97624	6.22125	9.34782		ENSG00000065978.19	YBX1	237.703	239.248	199.361		ENSMUSG00000006200.3	Rhox6	0	0	0
ENSG00000066056	TIE1	1.52541	3.098	1.93489		ENSG00000065989.16	PDE4A	3.74614	2.46397	1.77448		ENSMUSG00000006204.7	Cdcp3	0.021566	0.018886	0.040287
ENSG00000066084	DIP2B	4.03363	4.6887	5.71468		ENSG00000066027.12	PPP2R5A	15.5094	15.2614	13.5876		ENSMUSG00000006205.13	Htra1	11.2141	5.70264	17.9994
ENSG00000066117	SMARCD1	0.609027	0.611685	0.584777		ENSG00000066032.19	CTNNA2	0	0.005457	0		ENSMUSG00000006215.12	Zbtb17	2.47025	0.82287	3.51588
ENSG00000066135	KDM4A	1.80131	2.55572	1.42541		ENSG00000066044.15	ELAVL1	7.84307	8.11778	7.41311		ENSMUSG00000006216.10	Clcnkb	0.059566	0.12009	0.177908
ENSG00000066136	NFYC	5.92973	6.53472	4.10906		ENSG00000066056.15	TIE1	5.941	4.77984	6.50726		ENSMUSG00000006218.4	Fam131c	0	0	0
ENSG00000066185	ZMYND12	0	0.802035	0.081444		ENSG00000066084.13	DIP2B	1.27253	1.29449	1.02045		ENSMUSG00000006219.12	Fblim1	17.5295	5.88212	23.6505
ENSG00000066230	SLC9A3	0	0.217184	0		ENSG00000066117.15	SMARCD1	5.39707	6.45412	5.53366		ENSMUSG00000006221.7	Hspb7	68.2728	48.1723	110.962
ENSG00000066248	NGEF	0.032797	0.124728	0		ENSG00000066135.13	KDM4A	2.04459	2.18504	1.83856		ENSMUSG00000006235.6	Epor	0.412252	0.010265	0.280606
ENSG00000066279	ASPM	0.08901	0.07595	0.051409		ENSG00000066136.21	NFYC	15.8709	17.9955	19.3683		ENSMUSG00000006241.16	Ccdc159	1.23141	0.52383	2.60736
ENSG00000066294	CD84	1.99889	4.29323	4.77486		ENSG00000066185.13	ZMYND12	0.181534	0.519506	0.815996		ENSMUSG00000006262.15	Mob1b	12.7985	7.00311	18.0668
ENSG00000066322	ELOVL1	0.233269	0.287255	0.185314		ENSG00000066230.12	SLC9A3	0.110367	0.146886	0.08133		ENSMUSG00000006269.7	Atp6v1b1	0	0	0
ENSG00000066336	SPI1	0.647707	1.05084	0.753264		ENSG00000066248.15	NGEF	0	0.043486	0.038972		ENSMUSG00000006270.7	Vax1	0	0	0
ENSG00000066379	POLR1H	6.20672	4.87942	5.10842		ENSG00000066279.19	ASPM	0.071748	0.022576	0.020274		ENSMUSG00000006273.14	Atp6v1b2	9.4695	4.74234	17.6055
ENSG00000066382	MPPED2	4.08714	3.13896	3.36843		ENSG00000066294.15	CD84	0.368161	0.553635	0.184668		ENSMUSG00000006276.10	Eps15l1	5.90401	1.00653	10.088
ENSG00000066405	CLDN18	0	0	0		ENSG00000066322.15	ELOVL1	10.5171	9.46807	7.3367		ENSMUSG00000006281.8	Tep1	0.98244	1.01886	1.689
ENSG00000066422	ZBTB11	21.963	13.9985	15.9914		ENSG00000066336.13	SPI1	2.1541	2.65876	2.02212		ENSMUSG00000006288.8	Ttc5	3.28452	0.899184	5.59062
ENSG00000066427	ATXN3	11.5026	10.8223	10.8112		ENSG00000066379.15	POLR1H	2.92876	2.83243	4.09945		ENSMUSG00000006289.14	Osgep	7.80487	3.34248	15.4637
ENSG00000066455	GOLGA5	5.65076	5.34214	5.55559		ENSG00000066382.17	MPPED2	1.56681	0.948046	2.49348		ENSMUSG00000006299.13	Aamp	4.37256	1.92046	7.46694
ENSG00000066468	FGFR2	0.119854	0.130945	0.071092		ENSG00000066405.13	CLDN18	0	0	0		ENSMUSG00000006301.17	Tmbim1	7.9061	4.24103	10.2971
ENSG00000066557	LRRC40	9.52208	6.69576	6.64725		ENSG00000066422.7	ZBTB11	1.43392	1.44628	1.71972		ENSMUSG00000006304.14	Arpc2	27.4382	20.488	41.6861
ENSG00000066583	ISOC1	14.0126	13.7218	14.5735		ENSG00000066427.25	ATXN3	3.29356	1.72407	3.06327		ENSMUSG00000006307.16	Kmt2b	1.2539	0.392368	3.6047
ENSG00000066629	EML1	2.6894	2.86786	3.33317		ENSG00000066455.13	GOLGA5	5.15675	5.65746	4.01005		ENSMUSG00000006310.10	Zbtb32	0	0	0.077695
ENSG00000066651	TRMT11	3.06657	4.54221	4.30761		ENSG00000066468.24	FGFR2	0.080949	0.148391	0.156471		ENSMUSG00000006311.8	Etv2	0	0	0
ENSG00000066654	THUMPD1	15.6524	12.7385	11.6259		ENSG00000066557.6	LRRC40	2.33456	2.95306	1.98971		ENSMUSG00000006313.5	Upk1a	0.021561	0.013222	0.040201
ENSG00000066697	MSANTD3	6.73968	5.09803	3.56436		ENSG00000066583.12	ISOC1	17.12	13.7489	17.5501		ENSMUSG00000006315.9	Tmem147	32.9807	31.3373	44.5742
ENSG00000066735	KIF26A	0.108647	0.085932	0.052351		ENSG00000066629.19	EML1	31.2758	24.5492	43.6227		ENSMUSG00000006333.14	Rps9	121.27	86.3419	136.104
ENSG00000066739	ATG2B	5.00165	5.55788	4.53911		ENSG00000066651.20	TRMT11	2.6147	4.23933	2.90866		ENSMUSG00000006335.16	Tfpt	2.64143	0.951006	1.81061
ENSG00000066777	ARFGEF1	29.0934	23.3869	23.0704		ENSG00000066654.14	THUMPD1	2.79632	3.0566	2.75037		ENSMUSG00000006342.15	Susd2	0.097841	0.010724	0.130076
ENSG00000066813	ACSM2B	0	0	0		ENSG00000066697.15	MSANTD3	4.65196	4.40276	3.90506		ENSMUSG00000006344.17	Ggt5	1.12574	0.290261	2.50013
ENSG00000066813_AS	ACSM2B_AS	0.485783	0	0.204304		ENSG00000066735.16	KIF26A	0.400388	0.463541	0.207857		ENSMUSG00000006345.10	Ggt1	0	0	0
ENSG00000066827	ZFAT	0.942326	1.01905	0.893438		ENSG00000066739.12	ATG2B	1.6945	1.91851	1.89998		ENSMUSG00000006356.10	Crip2	36.5055	17.0895	76.6953
ENSG00000066855	MTFR1	20.5136	14.1325	5.9336		ENSG00000066777.9	ARFGEF1	3.98708	5.48643	3.46041		ENSMUSG00000006360.11	Crip1	32.6988	13.7602	35.0628
ENSG00000066923	STAG3	0.063299	0.104438	0		ENSG00000066813.14	ACSM2B	0.174954	0	0.00561		ENSMUSG00000006362.16	Cbfa2t3	0.827831	0.103263	2.0711
ENSG00000066926	FECH	21.6245	19.4009	20.5949		ENSG00000066827.16	ZFAT	0.951864	1.60378	0.859133		ENSMUSG00000006369.14	Fbln1	3.59864	1.48984	4.2362
ENSG00000066933	MYO9A	11.3747	9.9038	9.64177		ENSG00000066855.16	MTFR1	2.81554	3.82046	3.81601		ENSMUSG00000006373.10	Pgrmc1	9.08282	6.12122	10.7606
ENSG00000067057	PFKP	8.20659	11.393	5.77421		ENSG00000066923.19	STAG3	0.095921	0.229318	0.015214		ENSMUSG00000006378.15	Gcat	1.67136	0.760782	2.8025
ENSG00000067064	IDI1	43.1841	24.0908	24.5782		ENSG00000066926.13	FECH	6.05788	5.61762	7.11768		ENSMUSG00000006386.15	Tek	5.3886	2.18975	7.30096
ENSG00000067066	SP100	3.0815	2.84286	3.41007		ENSG00000066933.17	MYO9A	2.06521	2.32418	1.42662		ENSMUSG00000006389.13	Mpl	0	0	0.017572
ENSG00000067066_AS	SP100_AS	0	0	1.84031		ENSG00000067048.17	DDX3Y	9.90955	10.7628	9.35497		ENSMUSG00000006390.15	Elovl1	0.95453	0.272479	1.58634
ENSG00000067082	KLF6	7.19252	6.9017	6.89981		ENSG00000067057.19	PFKP	27.0884	42.1055	24.9337		ENSMUSG00000006392.16	Med8	4.55429	1.954	6.13555
ENSG00000067113	PLPP1	17.1907	15.6248	14.4352		ENSG00000067064.13	IDI1	4.27093	6.19752	3.65266		ENSMUSG00000006395.16	Hyi	0.526057	0.163198	0.952151
ENSG00000067141	NEO1	1.69306	1.83597	1.11616		ENSG00000067066.17	SP100	14.1729	16.7429	24.6794		ENSMUSG00000006398.15	Cdc20	0.049097	0.070371	0.183201
ENSG00000067167	TRAM1	54.9189	33.7466	41.0361		ENSG00000067082.15	KLF6	8.67667	11.3523	5.11777		ENSMUSG00000006403.13	Adamts4	0.007195	0	0.045636
ENSG00000067177	PHKA1	17.7854	16.2398	17.8112		ENSG00000067113.17	PLPP1	23.6327	19.4722	18.9148		ENSMUSG00000006411.12	Nectin4	0.017119	0.021085	0.127875
ENSG00000067182	TNFRSF1A	1.05221	1.01932	0.711824		ENSG00000067141.17	NEO1	2.28212	2.38373	2.24693		ENSMUSG00000006412.10	Pfdn2	5.62849	5.07204	7.80382
ENSG00000067191	CACNB1	1.5712	0.749803	1.04695		ENSG00000067167.8	TRAM1	16.8084	20.24	13.7872		ENSMUSG00000006418.17	Rnf114	10.3848	4.60282	12.9086
ENSG00000067208	EVI5	21.8137	18.1718	17.5448		ENSG00000067177.15	PHKA1	2.32515	2.97471	2.20971		ENSMUSG00000006423.15	C330007P06Rik	5.63427	2.72842	8.37444
ENSG00000067221	STOML1	1.95124	1.40579	1.53478		ENSG00000067182.9	TNFRSF1A	7.47955	7.42251	8.80623		ENSMUSG00000006435.16	Neurl1a	0.135347	0.027298	0.259744
ENSG00000067225	PKM	66.7563	69.3573	72.907		ENSG00000067191.17	CACNB1	0.825434	1.37371	0.604178		ENSMUSG00000006442.10	Srm	0.835358	0.284445	1.92386
ENSG00000067248	DHX29	12.794	12.5029	14.4251		ENSG00000067208.17	EVI5	1.18552	0.884788	1.16134		ENSMUSG00000006445.3	Epha2	0.656911	0.224788	0.929153
ENSG00000067334	DNTTIP2	68.4026	39.8395	48.3211		ENSG00000067221.14	STOML1	5.11325	3.93779	4.06868		ENSMUSG00000006456.10	Rbm14	1.73808	0.170894	3.17557
ENSG00000067365	METTL22	1.25629	1.14816	0.520388		ENSG00000067225.21	PKM	231.031	233.975	221.642		ENSMUSG00000006457.4	Actn3	0.019157	0.042714	0.125195
ENSG00000067369	TP53BP1	5.58435	5.41533	4.54969		ENSG00000067248.11	DHX29	3.64494	4.42189	3.13284		ENSMUSG00000006462.6	A530013C23Rik	1.15033	0.173372	2.60322
ENSG00000067445	TRO	5.18558	4.29386	3.62043		ENSG00000067334.14	DNTTIP2	10.5905	9.64604	9.35033		ENSMUSG00000006463.13	Zdhhc24	0.640483	0.169575	1.28996
ENSG00000067445_AS	TRO_AS	0	0	0		ENSG00000067365.15	METTL22	12.9414	11.0417	11.4871		ENSMUSG00000006464.9	Bbs1	0.453701	0.072762	0.820994
ENSG00000067533	RRP15	5.03636	3.80621	4.3479		ENSG00000067369.14	TP53BP1	3.424	3.4779	4.18664		ENSMUSG00000006469.13	Slc34a3	0	0	0
ENSG00000067560	RHOA	20.8202	14.6	25.4334		ENSG00000067445.22	TRO	1.38911	0.605072	0.897703		ENSMUSG00000006471.18	Ndor1	2.4841	0.271218	3.82911
ENSG00000067596	DHX8	1.55441	2.06607	2.18771		ENSG00000067533.6	RRP15	1.8623	2.4618	2.08003		ENSMUSG00000006476.19	Nsmf	2.97463	0.306713	5.88207
ENSG00000067606	PRKCZ	0.823311	0.832656	0.269011		ENSG00000067560.14	RHOA	75.5031	60.9602	52.1217		ENSMUSG00000006488.17	Prl7a1	0	0	0
ENSG00000067704	IARS2	6.5388	5.17481	6.17105		ENSG00000067596.12	DHX8	2.98222	2.97545	2.74852		ENSMUSG00000006490.3	Prl8a9	0	0	0
ENSG00000067715	SYT1	0.058845	0	0		ENSG00000067601.11	PMS2P4	0	0	0		ENSMUSG00000006494.11	Pdk1	23.4317	7.54265	36.3431
ENSG00000067798	NAV3	0.675151	0.237175	0.307035		ENSG00000067606.17	PRKCZ	3.82854	5.57639	2.91265		ENSMUSG00000006498.16	Ptbp1	3.21931	1.93482	5.2283
ENSG00000067829	IDH3G	58.193	46.1295	67.3699		ENSG00000067646.12	ZFY	1.9979	1.15203	0.999106		ENSMUSG00000006517.5	Mvd	0.234745	0.061791	0.406661
ENSG00000067836	ROGDI	2.51076	1.61702	1.55084		ENSG00000067704.10	IARS2	14.905	18.4942	15.1725		ENSMUSG00000006519.11	Cyba	5.52511	3.88715	9.97675
ENSG00000067840	PDZD4	0	0.281342	0		ENSG00000067715.15	SYT1	0.036305	0	0.011508		ENSMUSG00000006522.17	Itih3	0.046058	0	0.101909
ENSG00000067842	ATP2B3	0	0	0		ENSG00000067798.16	NAV3	0.419607	0.391135	0.241845		ENSMUSG00000006526.13	Stimate	1.86087	0.427845	3.3221
ENSG00000067900	ROCK1	71.1782	47.2753	51.7		ENSG00000067829.20	IDH3G	22.1243	28.0945	23.9115		ENSMUSG00000006527.16	Sfmbt1	2.67835	0.871736	3.81472
ENSG00000067955	CBFB	25.6279	16.034	24.9731		ENSG00000067836.13	ROGDI	22.9643	19.222	19.2377		ENSMUSG00000006529.16	Itih1	0.01787	0	0.033369
ENSG00000067992	PDK3	2.08104	1.01385	0.977268		ENSG00000067840.13	PDZD4	0.812474	0.5461	0.431295		ENSMUSG00000006538.12	Ihh	0	0	0
ENSG00000068001	HYAL2	1.19767	1.2122	0.600019		ENSG00000067842.19	ATP2B3	0	0.00702	0		ENSMUSG00000006542.13	Prkag3	0.319286	0.076227	0.493164
ENSG00000068024	HDAC4	0.357281	0.17182	0.452154		ENSG00000067900.9	ROCK1	6.91371	5.91859	5.56786		ENSMUSG00000006546.3	Cryba2	0	0	0
ENSG00000068028	RASSF1	1.83352	2.13874	0.731306		ENSG00000067955.15	CBFB	6.69416	8.4952	4.60623		ENSMUSG00000006567.11	Atp7b	0.006658	0	0
ENSG00000068078	FGFR3	0.189145	0.045035	0		ENSG00000067992.17	PDK3	0.70241	0.903283	0.846163		ENSMUSG00000006570.3	Defb2	0	0	0
ENSG00000068079	IFI35	2.61929	5.26349	5.34539		ENSG00000068001.14	HYAL2	17.404	10.4051	6.36732		ENSMUSG00000006574.15	Slc4a1	0.202882	0.018126	0.032961
ENSG00000068097	HEATR6	2.73678	3.22436	3.4516		ENSG00000068024.18	HDAC4	1.57494	3.01416	2.02558		ENSMUSG00000006575.14	Rundc3a	0.015512	0	0.057886
ENSG00000068120	COASY	22.7069	15.9276	21.308		ENSG00000068028.18	RASSF1	3.12947	2.83974	1.95072		ENSMUSG00000006576.16	Slc4a3	20.9038	3.36823	39.2279
ENSG00000068137	PLEKHH3	0.249158	0.473684	0.225457		ENSG00000068078.20	FGFR3	0.468906	0.219156	0.235631		ENSMUSG00000006585.3	Cdt1	0.225693	0.040048	0.281326
ENSG00000068305	MEF2A	79.9529	45.2482	61.9791		ENSG00000068079.8	IFI35	4.96733	2.99166	9.03393		ENSMUSG00000006586.15	Runx1t1	1.11195	0.460156	1.80591
ENSG00000068308	OTUD5	14.9218	11.2729	8.97214		ENSG00000068097.16	HEATR6	1.73657	1.72147	1.50802		ENSMUSG00000006587.6	Snai3	0.439777	0.089991	0.512687
ENSG00000068323	TFE3	2.24265	1.62235	1.51344		ENSG00000068120.15	COASY	7.34938	6.86994	6.50461		ENSMUSG00000006589.8	Aprt	1.72218	1.09423	3.51442
ENSG00000068366	ACSL4	19.677	11.7642	16.4544		ENSG00000068137.15	PLEKHH3	3.11986	3.24826	3.3151		ENSMUSG00000006599.13	Gtf2h1	6.90334	2.96421	7.11133
ENSG00000068383	INPP5A	13.9492	11.8722	11.8652		ENSG00000068305.19	MEF2A	25.8416	22.0972	21.1798		ENSMUSG00000006611.15	Hfe	5.88037	2.79704	9.3734
ENSG00000068394	GPKOW	1.0453	1.23988	1.13301		ENSG00000068308.15	OTUD5	5.27725	4.96536	4.83285		ENSMUSG00000006638.15	Abhd1	1.03094	0.168517	1.28127
ENSG00000068400	GRIPAP1	5.27266	3.95368	2.2228		ENSG00000068323.17	TFE3	3.98062	3.99142	4.32703		ENSMUSG00000006641.12	Slc5a6	1.01217	0.286148	1.69973
ENSG00000068438	FTSJ1	2.30997	1.73013	1.83674		ENSG00000068354.16	TBC1D25	3.26402	3.78021	2.18633		ENSMUSG00000006642.3	Tcf23	0.333236	0.064425	0.427177
ENSG00000068489	PRR11	0	0.186959	0.040679		ENSG00000068366.21	ACSL4	5.07509	6.68956	6.24932		ENSMUSG00000006649.17	Nphs1	0.014935	0.017872	0.135655
ENSG00000068615	REEP1	9.71778	6.34745	8.13459		ENSG00000068383.19	INPP5A	16.6419	14.5102	12.926		ENSMUSG00000006651.8	Aplp1	0.084468	0.059382	0.219986
ENSG00000068650	ATP11A	4.44722	4.31619	3.46407		ENSG00000068394.11	GPKOW	3.89886	4.19704	3.46121		ENSMUSG00000006673.14	Qrich1	12.5893	3.58324	18.8865
ENSG00000068654	POLR1A	0.88284	0.928149	0.730204		ENSG00000068400.14	GRIPAP1	4.08785	4.75472	4.75999		ENSMUSG00000006675.10	P4htm	1.95837	0.789702	3.89388
ENSG00000068697	LAPTM4A	104.201	84.0928	119.964		ENSG00000068438.15	FTSJ1	5.07233	5.11599	4.17743		ENSMUSG00000006676.16	Usp19	6.68684	1.41076	11.6226
ENSG00000068724	TTC7A	0.040162	0.038218	0.145519		ENSG00000068489.13	PRR11	0.421991	0.176445	0.174141		ENSMUSG00000006678.6	Pola1	1.94724	0.84063	2.56089
ENSG00000068745	IP6K2	7.91534	5.96381	6.21129		ENSG00000068615.20	REEP1	6.50343	5.86835	6.35709		ENSMUSG00000006699.17	Cdc42	45.2451	34.0706	63.7076
ENSG00000068784	SRBD1	2.06479	2.72151	1.95315		ENSG00000068650.19	ATP11A	7.87538	9.5993	3.89558		ENSMUSG00000006705.13	Pknox1	1.16978	0.607111	1.76045
ENSG00000068796	KIF2A	8.19953	6.72582	7.22417		ENSG00000068654.17	POLR1A	1.63616	1.63535	1.57403		ENSMUSG00000006711.15	D130043K22Rik	0	0	0
ENSG00000068831	RASGRP2	0.448027	0.853138	0.389837		ENSG00000068697.7	LAPTM4A	96.353	95.3042	91.4649		ENSMUSG00000006715.11	Gmnn	10.6738	6.15469	14.0745
ENSG00000068878	PSME4	45.7212	35.7387	41.6		ENSG00000068724.18	TTC7A	2.1925	1.18586	2.01965		ENSMUSG00000006717.7	Acot13	147.567	106.362	164.194
ENSG00000068885	IFT80	23.1197	13.0051	20.5576		ENSG00000068745.15	IP6K2	14.9678	12.2512	10.8461		ENSMUSG00000006720.16	Zfp184	0.216227	0.112141	0.273768
ENSG00000068903	SIRT2	11.9868	10.0711	4.53022		ENSG00000068781.21	STON1-GTF2A1L	0.005729	0.008129	0.293779		ENSMUSG00000006724.12	Cyp27b1	0	0	0
ENSG00000068912	ERLEC1	16.8596	12.4142	16.2334		ENSG00000068784.13	SRBD1	1.34305	1.61339	1.73286		ENSMUSG00000006728.12	Cdk4	5.3873	2.80633	6.13271
ENSG00000068971	PPP2R5B	0.793402	1.0333	0.595491		ENSG00000068796.19	KIF2A	1.17045	3.28728	3.41347		ENSMUSG00000006731.10	B4galnt1	0.113811	0.028974	0.229494
ENSG00000068976	PYGM	443.368	406.021	235.456		ENSG00000068831.19	RASGRP2	10.3531	12.1052	8.71753		ENSMUSG00000006732.14	Mettl1	1.55991	0.722348	2.53799
ENSG00000068985	PAGE1	0	0	0		ENSG00000068878.15	PSME4	19.3928	14.9334	15.9014		ENSMUSG00000006736.9	Tspan31	8.77511	4.00865	11.1149
ENSG00000069011	PITX1	0	0	0		ENSG00000068885.15	IFT80	4.54282	5.23819	5.11913		ENSMUSG00000006740.14	Kif5b	41.8675	21.4989	48.5352
ENSG00000069018	TRPC7	0	0	0		ENSG00000068903.21	SIRT2	21.8878	17.6977	24.2971		ENSMUSG00000006763.14	Saal1	0.520213	0.217838	1.29592
ENSG00000069020	MAST4	4.91633	4.26818	7.02212		ENSG00000068912.15	ERLEC1	9.12008	11.7048	13.207		ENSMUSG00000006764.8	Tph2	0	0	0
ENSG00000069122	ADGRF5	20.0087	23.3126	22.2909		ENSG00000068971.14	PPP2R5B	3.93175	3.74871	4.08993		ENSMUSG00000006777.7	Krt23	0	0	0
ENSG00000069188	SDK2	0.011901	0.022574	0.01719		ENSG00000068976.14	PYGM	21.5336	24.2461	16.0255		ENSMUSG00000006782.16	Cnp	0.539401	0.432493	0.928763
ENSG00000069206	ADAM7	0	0	0		ENSG00000068985.5	PAGE1	0	0	0		ENSMUSG00000006784.14	Ttc25	0	0	0.023688
ENSG00000069248	NUP133	1.40762	0.806234	1.42182		ENSG00000069011.16	PITX1	0	0	0		ENSMUSG00000006800.14	Sulf2	1.72209	0.522519	3.49071
ENSG00000069275	NUCKS1	35.7318	28.6276	29.6051		ENSG00000069018.19	TRPC7	0	0	0		ENSMUSG00000006818.5	Sod2	63.3783	32.2312	85.4517
ENSG00000069329	VPS35	10.0257	9.00451	9.93993		ENSG00000069020.19	MAST4	23.1394	22.905	33.0428		ENSMUSG00000006850.8	Tmco6	0.81769	0.210229	1.76344
ENSG00000069345	DNAJA2	122.938	92.4564	120.359		ENSG00000069122.19	ADGRF5	15.8154	14.1567	11.7726		ENSMUSG00000006906.10	Stambp	1.74046	0.927263	2.26167
ENSG00000069399	BCL3	0	0.053222	0.243205		ENSG00000069188.17	SDK2	0.152213	0.203094	0.183137		ENSMUSG00000006920.14	Ezh1	5.38934	1.98953	10.9763
ENSG00000069424	KCNAB2	0.286245	0.043402	0.27778		ENSG00000069206.15	ADAM7	0	0	0		ENSMUSG00000006930.15	Hap1	0.088897	0	0.138471
ENSG00000069431	ABCC9	14.9566	15.0732	15.213		ENSG00000069248.12	NUP133	6.42112	6.79686	4.65568		ENSMUSG00000006931.15	P3h4	3.27477	0.974655	4.59634
ENSG00000069482	GAL	0	0	0		ENSG00000069275.13	NUCKS1	88.7575	83.3084	76.6973		ENSMUSG00000006932.17	Ctnnb1	57.3143	26.9621	80.9391
ENSG00000069493	CLEC2D	29.7267	27.271	25.7138		ENSG00000069329.19	VPS35	11.8118	18.9139	15.4454		ENSMUSG00000006941.5	Eif1b	8.45578	6.09472	9.75889
ENSG00000069509	FUNDC1	6.94395	4.13143	5.318		ENSG00000069345.12	DNAJA2	16.8947	19.1073	18.2019		ENSMUSG00000006948.7	Klk4	0	0	0
ENSG00000069535	MAOB	25.5559	15.9483	19.033		ENSG00000069399.15	BCL3	1.91576	1.27876	2.63417		ENSMUSG00000006958.14	Chrd	0.307555	0.073967	0.906354
ENSG00000069667	RORA	19.1181	15.2198	15.1223		ENSG00000069424.16	KCNAB2	10.7251	8.27977	8.84792		ENSMUSG00000006998.16	Psmd2	19.0508	6.74454	27.8063
ENSG00000069696	DRD4	0	0	0		ENSG00000069431.14	ABCC9	8.76076	10.5924	6.28229		ENSMUSG00000007021.5	Syngr3	0.031844	0	0
ENSG00000069702	TGFBR3	37.5709	22.6674	34.9204		ENSG00000069482.7	GAL	0	0	0.024914		ENSMUSG00000007029.16	Vars	1.36639	0.203277	2.00508
ENSG00000069764	PLA2G10	0	0	0		ENSG00000069493.15	CLEC2D	2.36834	1.17945	1.7504		ENSMUSG00000007030.8	Vwa7	0.683902	0.157103	1.12654
ENSG00000069849	ATP1B3	6.29693	5.4261	7.72791		ENSG00000069509.6	FUNDC1	8.37596	10.6802	12.5195		ENSMUSG00000007033.4	Hspa1l	1.42082	0.377653	1.33682
ENSG00000069869	NEDD4	4.01528	3.29805	2.74494		ENSG00000069535.14	MAOB	29.7388	28.5841	32.5594		ENSMUSG00000007034.15	Slc44a4	0	0	0
ENSG00000069943	PIGB	3.37562	3.23891	1.82709		ENSG00000069667.16	RORA	0.819969	1.01905	0.59682		ENSMUSG00000007035.15	Msh5	0.538981	0	0.43164
ENSG00000069956	MAPK6	74.3123	51.4917	54.2749		ENSG00000069696.7	DRD4	0.020032	0.249943	0		ENSMUSG00000007036.15	Abhd16a	9.66157	6.02728	15.1543
ENSG00000069966	GNB5	4.56954	3.88755	3.56717		ENSG00000069702.11	TGFBR3	4.55728	2.37177	2.59104		ENSMUSG00000007038.5	Neu1	2.0762	1.94608	6.02703
ENSG00000069974	RAB27A	3.06362	1.86575	2.1528		ENSG00000069764.10	PLA2G10	0	0	0		ENSMUSG00000007039.12	Ddah2	1.41029	0.530855	2.06874
ENSG00000069998	HDHD5	10.8795	9.91901	9.40171		ENSG00000069812.11	HES2	0	0	0		ENSMUSG00000007041.9	Clic1	4.75485	3.75988	5.85089
ENSG00000070010	UFD1	32.4237	26.7032	22.7862		ENSG00000069849.11	ATP1B3	22.4274	18.4733	14.1382		ENSMUSG00000007050.17	Lsm2	1.11611	0.397688	1.32341
ENSG00000070018	LRP6	18.993	22.5635	15.8443		ENSG00000069869.17	NEDD4	0.923694	1.07382	0.690466		ENSMUSG00000007080.14	Pole	0.455966	0.084051	0.218399
ENSG00000070019	GUCY2C	0.297925	0.212241	0		ENSG00000069943.10	PIGB	0.949115	0.993425	1.0026		ENSMUSG00000007097.14	Atp1a2	47.1737	8.84049	102.084
ENSG00000070031	SCT	0	0	0		ENSG00000069956.14	MAPK6	1.9791	2.65394	2.26325		ENSMUSG00000007107.6	Atp1a4	0.007845	0	0
ENSG00000070047	PHRF1	0.362932	0.59045	0.774373		ENSG00000069966.19	GNB5	1.40679	1.90543	1.64291		ENSMUSG00000007122.11	Casq1	0.632503	0.446892	1.23915
ENSG00000070061	ELP1	3.15842	2.77625	4.6956		ENSG00000069974.17	RAB27A	0.98224	1.2844	1.4186		ENSMUSG00000007207.10	Stx1a	0.197613	0.04418	0.538361
ENSG00000070081	NUCB2	46.1373	25.1244	27.9327		ENSG00000069998.12	HDHD5	10.9829	11.9809	9.09078		ENSMUSG00000007209.4	Ceacam9	0	0	0
ENSG00000070087	PFN2	16.4351	14.5537	15.9629		ENSG00000070010.19	UFD1	17.9154	19.0605	19.9114		ENSMUSG00000007216.6	Zfp775	0.863001	0.231487	1.3575
ENSG00000070159	PTPN3	47.2696	29.901	31.2198		ENSG00000070018.9	LRP6	1.15388	1.09975	1.11055		ENSMUSG00000007279.14	Scube2	2.94337	1.82735	5.28407
ENSG00000070182	SPTB	2.18225	2.06094	2.51038		ENSG00000070019.5	GUCY2C	0.012759	0.011534	0		ENSMUSG00000007338.10	Mrpl49	4.31067	1.96782	5.86064
ENSG00000070190	DAPP1	3.69385	1.95643	1.33818		ENSG00000070031.4	SCT	0	0	0		ENSMUSG00000007379.15	Dennd2c	0.584266	0.21391	0.875849
ENSG00000070193	FGF10	0.230434	0	0		ENSG00000070047.13	PHRF1	1.93824	2.01895	1.49753		ENSMUSG00000007411.16	Mark3	9.39306	3.53553	14.1886
ENSG00000070214	SLC44A1	7.36809	6.73074	8.05922		ENSG00000070061.16	ELP1	5.09275	6.03429	6.90267		ENSMUSG00000007415.15	Gatad1	20.2824	12.4025	27.9239
ENSG00000070269	TMEM260	2.69126	2.12821	1.80073		ENSG00000070081.18	NUCB2	22.1248	26.299	24.739		ENSMUSG00000007440.10	Pcdha11	0.008376	0	0.048694
ENSG00000070366	SMG6	4.36241	4.80537	1.46937		ENSG00000070087.15	PFN2	20.5821	15.9064	15.4042		ENSMUSG00000007457.3	2310003L06Rik	0	0	0
ENSG00000070367	EXOC5	23.8098	15.8034	16.885		ENSG00000070159.14	PTPN3	9.5788	8.51301	10.0265		ENSMUSG00000007458.14	M6pr	7.97908	4.87363	13.1694
ENSG00000070371	CLTCL1	0.164648	0.052091	0.137272		ENSG00000070182.21	SPTB	5.96964	9.41188	5.39467		ENSMUSG00000007476.18	Lrrc8a	5.0067	1.08242	8.35702
ENSG00000070388	FGF22	0	0	0		ENSG00000070190.13	DAPP1	0.064294	0.164273	0.046302		ENSMUSG00000007480.5	Mc5r	0	0	0.038737
ENSG00000070404	FSTL3	3.31124	2.25396	1.84345		ENSG00000070193.5	FGF10	0.356905	0.077062	0.027566		ENSMUSG00000007564.15	Ppp2r1a	8.5039	3.48564	13.1095
ENSG00000070413	DGCR2	1.22696	1.66871	1.60357		ENSG00000070214.17	SLC44A1	3.79542	2.9126	5.63268		ENSMUSG00000007570.16	Fance	1.78518	0.311594	2.2649
ENSG00000070423	RNF126	11.1057	7.09037	6.6388		ENSG00000070269.14	TMEM260	0.563557	0.735413	0.792669		ENSMUSG00000007589.9	Tinf2	1.76475	0.342351	2.86261
ENSG00000070444	MNT	0.387085	0.472373	0.639501		ENSG00000070366.14	SMG6	3.28581	2.82858	2.57555		ENSMUSG00000007591.15	Tssk4	0.123091	0	0
ENSG00000070476	ZXDC	1.93682	2.10463	1.86725		ENSG00000070367.17	EXOC5	8.3466	10.0344	8.29565		ENSMUSG00000007594.10	Hapln4	0.014867	0	0.041652
ENSG00000070495	JMJD6	7.34798	2.92299	3.52547		ENSG00000070371.16	CLTCL1	1.29861	2.15572	1.74958		ENSMUSG00000007603.9	Dus3l	1.68485	0.604826	3.59741
ENSG00000070501	POLB	30.2891	20.2433	22.1868		ENSG00000070388.12	FGF22	0.063308	0.070294	0.069945		ENSMUSG00000007610.15	Gtpbp3	1.92129	0.416708	2.82299
ENSG00000070526	ST6GALNAC1	0.058709	0	0		ENSG00000070404.10	FSTL3	12.3066	9.14153	6.60169		ENSMUSG00000007613.15	Tgfbr1	8.12692	4.16824	11.0409
ENSG00000070540	WIPI1	3.96277	4.91906	2.57322		ENSG00000070413.21	DGCR2	5.19008	4.5063	4.51732		ENSMUSG00000007617.18	Homer1	24.2023	10.2702	28.6479
ENSG00000070601	FRMPD1	0	0	0		ENSG00000070423.18	RNF126	5.53462	5.58451	3.6723		ENSMUSG00000007646.13	Rad51c	0.110869	0.089354	0.1405
ENSG00000070610	GBA2	3.8994	3.76222	2.45557		ENSG00000070444.15	MNT	1.70202	1.2259	1.04664		ENSMUSG00000007653.12	Gabrb2	0.128166	0.033459	0.108507
ENSG00000070614	NDST1	0.706833	0.692153	0.229086		ENSG00000070476.15	ZXDC	2.13045	2.04116	1.79135		ENSMUSG00000007655.16	Cav1	55.3731	29.9394	67.7913
ENSG00000070669	ASNS	10.1519	7.70079	6.4196		ENSG00000070495.15	JMJD6	7.91749	7.50379	7.20517		ENSMUSG00000007656.13	Arpp19	10.8886	6.18567	14.0109
ENSG00000070718	AP3M2	0.166234	0.157953	0.080191		ENSG00000070501.12	POLB	19.5566	15.2319	30.1325		ENSMUSG00000007659.18	Bcl2l1	14.599	3.75293	25.2102
ENSG00000070729	CNGB1	0.025679	0.024394	0.037154		ENSG00000070526.15	ST6GALNAC1	1.4645	0.821951	0.287021		ENSMUSG00000007670.10	Khsrp	2.46814	0.80869	5.10765
ENSG00000070731	ST6GALNAC2	0.131289	0.468092	0.19012		ENSG00000070540.13	WIPI1	27.8835	31.9461	22.4529		ENSMUSG00000007682.6	Dio2	0.354081	0.198748	0.474962
ENSG00000070748	CHAT	0	0	0		ENSG00000070601.10	FRMPD1	0.205208	0.0873	0.104318		ENSMUSG00000007721.6	Ccdc124	3.43306	2.86817	5.53218
ENSG00000070756	PABPC1	50.5365	38.5218	39.7626		ENSG00000070610.14	GBA2	18.7227	24.1183	11.8658		ENSMUSG00000007739.10	Cct4	39.3768	19.7763	51.7578
ENSG00000070759	TESK2	1.44118	0.846589	0.665878		ENSG00000070614.15	NDST1	5.40898	5.5978	3.76864		ENSMUSG00000007777.9	0610009B22Rik	14.3717	11.0997	18.0791
ENSG00000070761	CFAP20	2.76394	2.19091	2.36413		ENSG00000070669.17	ASNS	1.70889	3.25161	2.32599		ENSMUSG00000007783.10	Cpt1c	0.27945	0.083111	0.968479
ENSG00000070770	CSNK2A2	10.2463	7.1375	7.64651		ENSG00000070718.13	AP3M2	1.86835	2.30151	1.64065		ENSMUSG00000007805.4	Twist2	0.077713	0.04302	0.248711
ENSG00000070778	PTPN21	9.44684	6.53005	8.36365		ENSG00000070729.14	CNGB1	0	0	0		ENSMUSG00000007812.16	Zfp655	12.0758	5.14976	18.3644
ENSG00000070785	EIF2B3	28.1081	22.9026	24.7055		ENSG00000070731.11	ST6GALNAC2	1.64523	1.97675	1.04145		ENSMUSG00000007815.13	Rhoa	36.7662	23.2871	47.7687
ENSG00000070808	CAMK2A	4.53694	2.28453	2.27719		ENSG00000070748.19	CHAT	0	0	0		ENSMUSG00000007817.15	Zmiz1	2.52984	0.497979	5.76386
ENSG00000070814	TCOF1	0.39705	0.367593	0.265197		ENSG00000070756.17	PABPC1	51.3825	58.9205	51.4662		ENSMUSG00000007827.10	Ankrd26	0.39555	0.130629	0.886559
ENSG00000070831	CDC42	39.0527	30.5291	46.5669		ENSG00000070759.17	TESK2	0.315873	0.262472	0.3502		ENSMUSG00000007833.15	Aldh16a1	1.55832	0.619202	2.2763
ENSG00000070882	OSBPL3	2.35671	1.75528	1.86157		ENSG00000070761.8	CFAP20	11.252	11.1889	9.37697		ENSMUSG00000007836.6	Hnrnpa0	11.8381	7.58048	13.4206
ENSG00000070886	EPHA8	0	0	0		ENSG00000070770.10	CSNK2A2	6.60942	7.59748	6.33459		ENSMUSG00000007837.11	Prrg2	1.42864	0.271868	1.37703
ENSG00000070915	SLC12A3	0	0.143708	0		ENSG00000070778.13	PTPN21	5.54397	9.01815	5.25299		ENSMUSG00000007850.16	Hnrnph1	55.9557	18.8623	82.09
ENSG00000070950	RAD18	0.816517	1.06359	0.498463		ENSG00000070785.17	EIF2B3	9.36276	11.9114	9.15377		ENSMUSG00000007867.9	Ift43	2.01734	0.826696	1.63974
ENSG00000070961	ATP2B1	22.7058	18.1222	20.5535		ENSG00000070808.17	CAMK2A	1.91049	3.18823	2.64968		ENSMUSG00000007872.3	Id3	4.65445	3.70221	6.76693
ENSG00000070985	TRPM5	0	0	0		ENSG00000070814.22	TCOF1	2.2843	3.2791	2.07893		ENSMUSG00000007877.2	Tcap	111.28	47.3756	176.166
ENSG00000071051	NCK2	3.56146	2.82023	2.57725		ENSG00000070831.18	CDC42	50.8342	45.2928	52.1462		ENSMUSG00000007880.16	Arid1a	2.39476	0.719534	5.34045
ENSG00000071054	MAP4K4	5.41111	5.22066	3.45204		ENSG00000070882.13	OSBPL3	1.05843	0.627799	0.296313		ENSMUSG00000007888.15	Crlf1	0.054342	0.033362	0
ENSG00000071073	MGAT4A	5.69391	4.85674	6.44767		ENSG00000070886.12	EPHA8	0.014831	0.008938	0		ENSMUSG00000007891.16	Ctsd	125.186	71.5837	202.086
ENSG00000071082	RPL31	2774.99	2265.54	3411.69		ENSG00000070915.10	SLC12A3	0	0.030646	0		ENSMUSG00000007892.8	Rplp1	303.817	275.835	334.179
ENSG00000071127	WDR1	3.75885	3.5746	2.41977		ENSG00000070950.10	RAD18	0.254269	0.363392	0.108645		ENSMUSG00000007907.4	Cabs1	0	0	0
ENSG00000071189	SNX13	79.5749	56.1874	72.0249		ENSG00000070961.17	ATP2B1	2.45196	1.99139	1.27214		ENSMUSG00000007908.14	Hmgcll1	0.008451	0.017852	0.067651
ENSG00000071203	MS4A12	0	0	0		ENSG00000070985.14	TRPM5	0.003503	0.005101	0		ENSMUSG00000007944.8	Ttc9b	0.014015	0	0.026154
ENSG00000071205	ARHGAP10	22.3104	12.7238	25.741		ENSG00000071051.14	NCK2	8.38644	10.6735	5.41283		ENSMUSG00000007946.11	Phox2a	0.03716	0	0.034656
ENSG00000071242	RPS6KA2	0.420808	0.255574	0.583868		ENSG00000071054.17	MAP4K4	17.6767	15.6503	10.8932		ENSMUSG00000007950.9	Abhd8	1.97709	0.842142	3.30023
ENSG00000071243	ING3	17.2483	10.2664	16.4532		ENSG00000071073.13	MGAT4A	2.07076	1.5593	1.80697		ENSMUSG00000007987.12	Ift22	1.17442	0.521808	1.58648
ENSG00000071246	VASH1	0.245055	0.387437	0.098345		ENSG00000071082.11	RPL31	226.021	199.917	246.465		ENSMUSG00000007989.7	Fzd3	0.362251	0.104913	0.627855
ENSG00000071282	LMCD1	3.58138	7.31559	8.03211		ENSG00000071127.18	WDR1	115.627	88.6382	58.6942		ENSMUSG00000008028.15	1700008O03Rik	0.012659	0	0.047258
ENSG00000071462	BUD23	13.951	21.7731	18.4758		ENSG00000071189.21	SNX13	7.94735	7.93927	5.18234		ENSMUSG00000008035.12	Mid1ip1	8.93515	5.30845	14.5453
ENSG00000071537	SEL1L	13.6302	10.4534	11.644		ENSG00000071203.9	MS4A12	0	0	0		ENSMUSG00000008036.11	Ap2s1	4.54893	3.19863	7.47941
ENSG00000071539	TRIP13	0.802064	0.307194	0		ENSG00000071205.12	ARHGAP10	10.2264	6.37757	8.82144		ENSMUSG00000008090.14	Fgfrl1	1.89649	0.336597	3.81962
ENSG00000071553	ATP6AP1	3.38403	4.5229	3.12583		ENSG00000071242.13	RPS6KA2	18.5799	14.9936	15.3982		ENSMUSG00000008129.14	4930432K21Rik	0.065871	0.014685	0.024589
ENSG00000071564	TCF3	0.108669	0.346534	0.421398		ENSG00000071243.16	ING3	2.85733	2.1598	1.92804		ENSMUSG00000008136.14	Fhl2	284.477	175.186	382.868
ENSG00000071575	TRIB2	3.53338	3.95942	2.53911		ENSG00000071246.11	VASH1	4.49693	2.30588	1.52742		ENSMUSG00000008140.18	Emc10	2.57206	1.05834	6.36645
ENSG00000071626	DAZAP1	12.3481	9.04945	7.95768		ENSG00000071282.12	LMCD1	9.37607	7.1639	9.85106		ENSMUSG00000008153.12	Clstn3	0.007315	0	0
ENSG00000071655	MBD3	126.193	79.0967	30.549		ENSG00000071462.13	BUD23	19.9555	20.0421	21.8705		ENSMUSG00000008167.14	Fbxw9	0.269572	0.093652	0.55934
ENSG00000071677	PRLH	0	0	0		ENSG00000071537.14	SEL1L	5.00699	7.91605	4.94942		ENSMUSG00000008193.13	Spib	0.0914	0	0.055745
ENSG00000071794	HLTF	36.4239	24.0815	36.9225		ENSG00000071539.14	TRIP13	0.073874	0.320134	0.079576		ENSMUSG00000008200.15	Fnbp4	9.46472	1.10878	13.3038
ENSG00000071859	FAM50A	3.48963	2.74244	1.6936		ENSG00000071553.18	ATP6AP1	16.577	14.6677	15.5613		ENSMUSG00000008206.16	Cers4	3.45665	0.752082	6.34201
ENSG00000071889	FAM3A	2.71859	2.48108	1.4903		ENSG00000071564.19	TCF3	2.83401	2.16644	2.25838		ENSMUSG00000008226.14	Scrn3	7.38663	3.50429	10.9453
ENSG00000071889_AS	FAM3A_AS	0	0	0		ENSG00000071575.12	TRIB2	7.84354	4.93848	5.48198		ENSMUSG00000008301.11	Phax	1.75608	0.846812	2.33713
ENSG00000071894	CPSF1	0.368493	0.485886	0.680823		ENSG00000071626.17	DAZAP1	28.9561	23.8604	20.048		ENSMUSG00000008305.18	Tle1	2.90594	0.842807	4.01722
ENSG00000071909	MYO3B	0	0	0		ENSG00000071655.18	MBD3	6.51425	8.27868	6.70874		ENSMUSG00000008307.11	1700109H08Rik	2.25935	0.443044	4.15569
ENSG00000071967	CYBRD1	8.88316	6.37107	8.8699		ENSG00000071677.1	PRLH	0	0	0		ENSMUSG00000008318.10	Relt	0.310805	0.149452	1.0921
ENSG00000071991	CDH19	1.07405	0.70767	1.6767		ENSG00000071794.16	HLTF	2.96361	3.22932	3.51176		ENSMUSG00000008333.12	Snrpb2	7.20872	4.61571	5.1982
ENSG00000071994	PDCD2	16.7663	11.8025	16.2663		ENSG00000071859.15	FAM50A	16.6472	18.0192	10.6711		ENSMUSG00000008348.9	Ubc	15.8953	6.85555	14.9947
ENSG00000072041	SLC6A15	0	0	0		ENSG00000071889.17	FAM3A	8.72819	9.72668	9.8943		ENSMUSG00000008373.16	Prpf31	4.45311	2.54267	5.06603
ENSG00000072042	RDH11	0.808157	0.881893	0.563276		ENSG00000071894.17	CPSF1	10.6494	7.00275	7.67		ENSMUSG00000008384.8	Sertad1	0.950191	0.456097	0.861461
ENSG00000072062	PRKACA	28.5914	20.9376	22.9922		ENSG00000071909.19	MYO3B	0	0.004519	0.006613		ENSMUSG00000008393.9	Carhsp1	2.88606	1.0374	4.08687
ENSG00000072071	ADGRL1	0.226768	0.176148	0.178854		ENSG00000071967.12	CYBRD1	13.4476	8.41876	9.58833		ENSMUSG00000008398.16	Elk3	2.90548	1.32516	5.00851
ENSG00000072080	SPP2	0.099	0.21963	0.095577		ENSG00000071991.9	CDH19	10.2682	4.5343	2.83097		ENSMUSG00000008429.8	Herpud2	8.55681	3.93884	11.2026
ENSG00000072110	ACTN1	0.920375	0.67055	0.513067		ENSG00000071994.11	PDCD2	8.19359	8.77539	8.07726		ENSMUSG00000008435.15	Rdh13	5.14693	2.06613	8.2553
ENSG00000072121	ZFYVE26	0.695987	1.03571	0.923051		ENSG00000072041.18	SLC6A15	0	0	0.003398		ENSMUSG00000008438.3	Adam21	0.123395	0.023375	0.088619
ENSG00000072133	RPS6KA6	0.576421	0.282658	0.798065		ENSG00000072042.13	RDH11	3.73011	3.9397	4.20904		ENSMUSG00000008450.8	Nutf2	5.7131	4.3346	7.99122
ENSG00000072134	EPN2	0.766586	2.12325	1.8652		ENSG00000072062.16	PRKACA	53.6496	65.1395	48.5429		ENSMUSG00000008461.6	Fut1	0	0	0
ENSG00000072135	PTPN18	7.12115	9.41112	7.60903		ENSG00000072071.17	ADGRL1	2.45288	1.73338	1.62637		ENSMUSG00000008475.13	Arpc5	12.1246	6.7616	15.8275
ENSG00000072163	LIMS2	10.3064	9.81942	7.57394		ENSG00000072080.11	SPP2	0.087927	0	0.189803		ENSMUSG00000008482.9	Rnf151	0.10685	0	0
ENSG00000072182	ASIC4	0.109646	0	0		ENSG00000072110.16	ACTN1	13.062	8.70574	10.4699		ENSMUSG00000008489.18	Elavl2	0.347041	0.070801	0
ENSG00000072195	SPEG	1.13994	1.4383	1.37351		ENSG00000072121.17	ZFYVE26	1.75026	2.55035	1.33754		ENSMUSG00000008496.19	Pou2f2	0.15775	0.018341	0.276865
ENSG00000072201	LNX1	1.86302	1.73784	0.778506		ENSG00000072133.12	RPS6KA6	0.118742	6.29403	0.040818		ENSMUSG00000008540.11	Mgst1	27.4316	15.5056	33.3756
ENSG00000072210	ALDH3A2	31.6028	28.9452	34.756		ENSG00000072134.16	EPN2	13.3057	17.4649	14.4897		ENSMUSG00000008575.17	Nfib	44.215	20.5242	62.6629
ENSG00000072274	TFRC	28.6658	19.9916	23.8898		ENSG00000072135.13	PTPN18	5.79523	5.08893	3.3252		ENSMUSG00000008590.4	Htr3b	0	0	0
ENSG00000072310	SREBF1	0.524019	0.722888	0.740947		ENSG00000072163.20	LIMS2	54.0725	34.5429	31.6949		ENSMUSG00000008601.12	Rab25	0	0	0
ENSG00000072315	TRPC5	0.336651	0.030534	0		ENSG00000072182.14	ASIC4	0.010691	0	0		ENSMUSG00000008604.11	Ubqln4	6.48564	1.99641	10.1632
ENSG00000072364	AFF4	39.1383	23.6654	29.4135		ENSG00000072195.15	SPEG	13.0307	9.3392	9.76609		ENSMUSG00000008658.16	Rbfox1	4.14091	2.00623	7.70439
ENSG00000072401	UBE2D1	133.501	77.0822	142.577		ENSG00000072201.14	LNX1	2.17902	3.28781	2.06324		ENSMUSG00000008668.15	Rps18	187.223	156.744	197.499
ENSG00000072415	PALS1	30.8884	19.6874	23.2266		ENSG00000072210.19	ALDH3A2	12.2839	10.6083	10.084		ENSMUSG00000008682.13	Rpl10	144.462	90.9358	196.512
ENSG00000072422	RHOBTB1	23.8535	29.6277	21.6017		ENSG00000072274.14	TFRC	24.361	2.74354	15.7406		ENSMUSG00000008683.16	Rps15a	90.2379	72.0783	122.227
ENSG00000072501	SMC1A	3.72451	2.82392	3.75086		ENSG00000072310.18	SREBF1	5.87665	5.85647	2.69478		ENSMUSG00000008690.15	Ncaph2	5.88061	3.01642	8.03654
ENSG00000072506	HSD17B10	21.4035	17.2188	22.1777		ENSG00000072315.4	TRPC5	0.000968	0	0		ENSMUSG00000008730.17	Hipk1	14.1194	5.44729	20.3426
ENSG00000072518	MARK2	5.53802	4.98352	5.59596		ENSG00000072364.13	AFF4	2.90131	2.80615	2.01076		ENSMUSG00000008734.9	Gprc5b	1.1364	0.470609	2.94649
ENSG00000072571	HMMR	0.13992	0.343614	0.32711		ENSG00000072401.15	UBE2D1	14.7187	18.1441	14.5848		ENSMUSG00000008763.16	Man1a2	4.46434	3.22239	7.2065
ENSG00000072609	CHFR	0.651413	1.32263	0.42861		ENSG00000072415.10	PALS1	1.96244	1.6642	1.70853		ENSMUSG00000008789.10	Ceacam5	0	0	0
ENSG00000072657	TRHDE	0.424566	0.328246	0.249963		ENSG00000072422.17	RHOBTB1	2.84246	4.53971	3.001		ENSMUSG00000008813.13	Tppp2	0	0	0
ENSG00000072682	P4HA2	6.81037	7.50228	7.36543		ENSG00000072501.19	SMC1A	6.64036	6.5209	5.61703		ENSMUSG00000008822.15	Acyp1	5.1427	4.48944	5.85345
ENSG00000072736	NFATC3	6.43954	4.3989	5.38943		ENSG00000072506.14	HSD17B10	20.8165	22.5298	22.3365		ENSMUSG00000008843.4	Cldn13	0	0	0
ENSG00000072756	TRNT1	3.46113	3.4026	4.13969		ENSG00000072518.23	MARK2	5.3989	5.02837	4.29758		ENSMUSG00000008845.9	Cd163	4.12176	1.76131	7.38747
ENSG00000072778	ACADVL	129.28	144.993	142.634		ENSG00000072571.20	HMMR	0.193351	0.14186	0.068109		ENSMUSG00000008855.17	Hdac5	4.68741	1.79871	10.59
ENSG00000072786	STK10	0.424241	0.28987	0.343373		ENSG00000072609.18	CHFR	4.71393	4.34401	2.94395		ENSMUSG00000008859.8	Rala	10.2632	5.72589	12.4759
ENSG00000072803	FBXW11	2.83467	2.69516	2.81617		ENSG00000072657.10	TRHDE	0.140891	0.003854	0.125774		ENSMUSG00000008874.3	Clec3a	0	0.044558	0
ENSG00000072818	ACAP1	0.150582	0.071625	0.109093		ENSG00000072682.20	P4HA2	12.6757	8.58694	11.9981		ENSMUSG00000008892.12	Vdac3	97.0703	51.5505	127.164
ENSG00000072832	CRMP1	0.060456	0	0.069057		ENSG00000072694.22	FCGR2B	1.82858	1.28049	2.02872		ENSMUSG00000008932.10	Slc1a7	0.036673	0.016935	0.03424
ENSG00000072840	EVC	0.134419	0.235641	0.071777		ENSG00000072736.19	NFATC3	2.15581	1.81398	1.59885		ENSMUSG00000008958.14	Vps72	2.93352	2.27088	3.44503
ENSG00000072849	DERL2	6.07302	5.56574	5.94752		ENSG00000072756.18	TRNT1	3.80258	5.23937	4.33272		ENSMUSG00000008976.16	Gabpa	11.1863	5.50857	13.7198
ENSG00000072858	SIDT1	0.077444	0.073682	0.729474		ENSG00000072778.20	ACADVL	400.363	319.605	299.921		ENSMUSG00000008999.7	Bmp7	0.066473	0.040953	0.280625
ENSG00000072864	NDE1	4.00159	3.12825	3.45576		ENSG00000072786.13	STK10	1.85722	1.45494	0.806305		ENSMUSG00000009013.5	Dynll1	8.6738	5.89484	11.192
ENSG00000072952	IRAG1	0.468602	0.897806	0.393575		ENSG00000072803.18	FBXW11	11.327	9.5968	9.93185		ENSMUSG00000009030.14	Pdcl	4.26343	2.54745	6.44091
ENSG00000072954	TMEM38A	35.9319	34.4339	17.5952		ENSG00000072818.12	ACAP1	2.75265	2.22256	3.37839		ENSMUSG00000009035.15	Tmem184b	2.55937	0.235177	5.15509
ENSG00000072958	AP1M1	3.04157	2.98864	2.04305		ENSG00000072832.15	CRMP1	0.27813	0.169671	0.129021		ENSMUSG00000009047.4	Gm5965	0	0	0
ENSG00000073008	PVR	0	0.095159	0.131628		ENSG00000072840.13	EVC	0.640918	0.662492	0.433227		ENSMUSG00000009070.14	Rsph14	0	0	0
ENSG00000073050	XRCC1	1.41561	1.40634	2.05482		ENSG00000072849.11	DERL2	8.1655	11.4111	10.1368		ENSMUSG00000009073.16	Nf2	8.50939	2.61156	14.6986
ENSG00000073060	SCARB1	2.27872	4.76164	1.11821		ENSG00000072858.11	SIDT1	0.283421	0.33857	0.092533		ENSMUSG00000009075.2	Cabp7	0.010621	0.013073	0.039659
ENSG00000073067	CYP2W1	0	0	0		ENSG00000072864.16	NDE1	3.73433	2.9678	2.54375		ENSMUSG00000009076.10	Zmat5	1.6595	1.0192	2.07644
ENSG00000073111	MCM2	1.27281	1.3637	2.70404		ENSG00000072952.21	IRAG1	1.43399	1.43864	1.57925		ENSMUSG00000009079.16	Ewsr1	17.6222	4.24488	34.1388
ENSG00000073146	MOV10L1	0	0.072962	0		ENSG00000072954.7	TMEM38A	8.97552	3.1762	7.0609		ENSMUSG00000009090.17	Ap1b1	3.60479	0.898069	5.32485
ENSG00000073150	PANX2	0.031513	0.029957	0.182506		ENSG00000072958.9	AP1M1	9.74353	8.48474	7.19297		ENSMUSG00000009092.5	Derl3	0.04465	0	0.297997
ENSG00000073169	SELENOO	0.190305	0.772024	0.705536		ENSG00000073008.16	PVR	15.0525	7.33567	7.71965		ENSMUSG00000009093.7	Gstt4	0	0	0
ENSG00000073282	TP63	0	0	0		ENSG00000073050.12	XRCC1	2.77016	3.4176	2.52166		ENSMUSG00000009097.10	Tbx1	0.017633	0	0.087907
ENSG00000073331	ALPK1	0.058169	0.02764	0		ENSG00000073060.17	SCARB1	3.30642	3.25306	1.497		ENSMUSG00000009108.15	Gnat2	0.074774	0.034251	0
ENSG00000073350	LLGL2	0.058669	0.051119	0.194643		ENSG00000073067.14	CYP2W1	0.005554	0	0		ENSMUSG00000009112.4	Bcl2l13	12.0628	5.48886	16.3283
ENSG00000073417	PDE8A	9.35994	7.52904	6.35907		ENSG00000073111.15	MCM2	0.979015	1.16017	1.06547		ENSMUSG00000009114.17	2610028H24Rik	0.020798	0.04461	0.038782
ENSG00000073464	CLCN4	19.9263	13.1152	14.6965		ENSG00000073146.17	MOV10L1	0.003276	0.047907	0.026664		ENSMUSG00000009115.5	Spatc1l	0	0	0
ENSG00000073536	NLE1	3.48291	5.16477	4.25458		ENSG00000073150.14	PANX2	0.00424	0.005111	0.009161		ENSMUSG00000009145.6	Dqx1	0.0504	0.020693	0.156871
ENSG00000073578	SDHA	27.9866	27.8278	23.3959		ENSG00000073169.15	SELENOO	2.61835	3.36447	2.63817		ENSMUSG00000009185.2	Ccl8	1.15743	0.288722	1.42598
ENSG00000073584	SMARCE1	23.2086	19.2361	20.3411		ENSG00000073282.14	TP63	0.056391	0.037195	0.022466		ENSMUSG00000009207.15	Lnpk	11.8366	7.94301	15.4324
ENSG00000073598	FNDC8	0	0	0		ENSG00000073331.18	ALPK1	0.679623	0.949053	0.627897		ENSMUSG00000009210.10	Prr29	0.612067	0.193879	0.861459
ENSG00000073605	GSDMB	0.1472	0	0.13813		ENSG00000073350.14	LLGL2	0.430516	0.500523	0.372822		ENSMUSG00000009214.9	Mymk	0	0	0
ENSG00000073670	ADAM11	0.36162	0.823721	0.414713		ENSG00000073417.15	PDE8A	6.84557	6.23733	4.99873		ENSMUSG00000009216.7	Fam163b	0.037295	0	0.034821
ENSG00000073711	PPP2R3A	123.067	72.6044	88.0956		ENSG00000073464.13	CLCN4	3.4531	2.73645	3.07125		ENSMUSG00000009246.14	Trpm5	0.052983	0	0
ENSG00000073712	FERMT2	80.9267	63.2409	71.6907		ENSG00000073536.18	NLE1	0.61035	0.263151	0.605846		ENSMUSG00000009248.6	Ascl2	0.018635	0.011439	0.069515
ENSG00000073734	ABCB11	0	0.174735	0.166332		ENSG00000073578.18	SDHA	236.418	279.273	207.89		ENSMUSG00000009281.6	Rarres2	12.1484	12.009	18.8457
ENSG00000073737	DHRS9	1.37091	0.785117	0.912943		ENSG00000073584.20	SMARCE1	11.4078	14.9842	10.4819		ENSMUSG00000009291.13	Pttg1ip	11.5455	4.7335	18.5312
ENSG00000073754	CD5L	0.073284	0	0		ENSG00000073598.6	FNDC8	0	0	0		ENSMUSG00000009292.18	Trpm2	0.188807	0.016178	0.503508
ENSG00000073756	PTGS2	0.381397	0.193227	0.073574		ENSG00000073605.19	GSDMB	1.14078	0.819951	1.48775		ENSMUSG00000009293.17	Ube2g2	8.36424	4.61101	12.0058
ENSG00000073792	IGF2BP2	1.37089	0.393153	0.261974		ENSG00000073614.13	KDM5A	1.49578	1.71332	1.754		ENSMUSG00000009350.13	Mpo	0	0	0
ENSG00000073803	MAP3K13	0.407852	0.572783	0.683742		ENSG00000073670.14	ADAM11	3.20248	5.14106	1.61345		ENSMUSG00000009356.12	Lpo	0	0	0
ENSG00000073849	ST6GAL1	1.07541	1.77401	2.01504		ENSG00000073711.11	PPP2R3A	14.3784	21.4893	15.3251		ENSMUSG00000009376.15	Met	0.504564	0.206681	0.866874
ENSG00000073861	TBX21	0	0.038917	0		ENSG00000073712.15	FERMT2	27.7557	30.1946	23.6947		ENSMUSG00000009378.4	Slc16a12	0.956988	0.430004	1.48963
ENSG00000073910	FRY	1.46646	1.33238	2.00475		ENSG00000073734.10	ABCB11	0.056973	0.004151	0		ENSMUSG00000009394.13	Syn2	0.541556	0.121284	0.743144
ENSG00000073921	PICALM	66.0013	41.7773	59.9517		ENSG00000073737.17	DHRS9	0.588457	0.228344	1.44274		ENSMUSG00000009406.13	Elk1	2.31675	0.865513	2.98943
ENSG00000073969	NSF	2.1147	2.08356	2.99721		ENSG00000073754.6	CD5L	0.159023	2.06935	0.114523		ENSMUSG00000009418.16	Nav1	4.57951	0.640005	9.31093
ENSG00000074047	GLI2	0	0.050244	0		ENSG00000073756.13	PTGS2	0.103576	0.035853	0.037974		ENSMUSG00000009470.17	Tnpo1	17.3179	7.48533	25.0432
ENSG00000074054	CLASP1	15.9128	16.4985	17.3218		ENSG00000073792.16	IGF2BP2	4.01989	4.22967	3.15632		ENSMUSG00000009471.4	Myod1	0.015675	0	0
ENSG00000074071	MRPS34	11.2237	11.4182	11.3232		ENSG00000073803.14	MAP3K13	3.98851	3.10114	3.55655		ENSMUSG00000009487.10	Otog	0.00516	0	0
ENSG00000074181	NOTCH3	0.119606	0.130847	0.146138		ENSG00000073849.16	ST6GAL1	7.67844	7.59757	6.52823		ENSMUSG00000009535.13	Rnmt	5.29062	2.11835	7.10266
ENSG00000074201	CLNS1A	33.686	30.4424	31.1058		ENSG00000073861.3	TBX21	0.024665	0.083243	0.04265		ENSMUSG00000009545.14	Kcnq1	1.57725	0.430925	4.5199
ENSG00000074211	PPP2R2C	0.848773	0.07586	0		ENSG00000073905.8	VDAC1P1	0.38529	0.631123	0.542607		ENSMUSG00000009549.14	Srp14	19.7139	13.5041	26.4112
ENSG00000074219	TEAD2	1.92088	3.037	0.729029		ENSG00000073910.23	FRY	21.5126	29.9239	23.2816		ENSMUSG00000009551.2	6330409D20Rik	0.058093	0.031769	0.279796
ENSG00000074219_AS	TEAD2_AS	0	0	0		ENSG00000073921.18	PICALM	34.8667	40.5708	28.1029		ENSMUSG00000009555.16	Cdk9	3.1192	0.834378	5.91737
ENSG00000074266	EED	16.9396	14.7688	22.4771		ENSG00000073969.19	NSF	2.37985	2.38529	2.37809		ENSMUSG00000009563.16	Tor2a	2.11329	0.328239	4.23555
ENSG00000074276	CDHR2	0	0	0.032137		ENSG00000074047.22	GLI2	0.040111	0.071369	0.057773		ENSMUSG00000009566.12	Fpgs	1.034	0.064259	2.0303
ENSG00000074317	SNCB	0.015981	0	0		ENSG00000074054.21	CLASP1	5.12674	4.90897	5.01571		ENSMUSG00000009569.14	Mrtfb	4.2017	1.77496	6.44378
ENSG00000074319	TSG101	65.0606	37.3064	38.9161		ENSG00000074071.15	MRPS34	20.2521	21.5447	21.0444		ENSMUSG00000009575.14	Cbx5	10.3451	3.27002	16.1188
ENSG00000074356	NCBP3	6.57176	6.40491	5.9809		ENSG00000074181.9	NOTCH3	5.29696	5.4673	3.67649		ENSMUSG00000009580.15	Odam	0	0	0
ENSG00000074370	ATP2A3	0.213023	0.533107	0.251982		ENSG00000074201.9	CLNS1A	26.4668	30.2571	28.0901		ENSMUSG00000009585.18	Apobec3	4.96968	1.10738	9.90745
ENSG00000074410	CA12	0	0	0.082228		ENSG00000074211.14	PPP2R2C	1.39103	1.49243	0.699405		ENSMUSG00000009588.9	St6galnac1	0	0	0
ENSG00000074416	MGLL	13.7543	10.3708	10.3564		ENSG00000074219.14	TEAD2	11.8717	12.2089	10.7251		ENSMUSG00000009596.9	Taf7l	0	0	0
ENSG00000074527	NTN4	16.7773	7.07897	10.8045		ENSG00000074266.23	EED	1.69497	1.92104	3.26747		ENSMUSG00000009614.16	Sardh	0.894463	0.36978	0.615559
ENSG00000074582	BCS1L	26.7462	28.1338	20.2344		ENSG00000074276.11	CDHR2	0.005404	0	0.038019		ENSMUSG00000009621.18	Vav2	1.23091	0.234987	2.81588
ENSG00000074590	NUAK1	8.99489	10.9825	6.22006		ENSG00000074317.11	SNCB	0	0.073461	0.021945		ENSMUSG00000009628.14	Tex15	0.027881	0.045012	0.046313
ENSG00000074603	DPP8	18.4887	13.5207	17.4246		ENSG00000074319.13	TSG101	21.3755	28.2678	28.7447		ENSMUSG00000009630.10	Ppp2cb	5.67522	2.96031	7.87909
ENSG00000074621	SLC24A1	0	0	0.091969		ENSG00000074356.17	NCBP3	4.43008	8.39477	3.97751		ENSMUSG00000009633.3	G0s2	10.3199	5.8191	18.7442
ENSG00000074657	ZNF532	4.2191	3.22495	3.59756		ENSG00000074370.18	ATP2A3	0.922515	0.849019	0.794669		ENSMUSG00000009640.11	Dmap1	1.39644	0.533143	1.37468
ENSG00000074660	SCARF1	1.16473	1.92637	1.54886		ENSG00000074410.14	CA12	0.050693	0.131244	0.005391		ENSMUSG00000009646.13	Pla2g12b	0	0	0
ENSG00000074695	LMAN1	23.2636	18.3597	24.0923		ENSG00000074416.16	MGLL	37.9716	11.4341	6.5156		ENSMUSG00000009647.13	Mcu	4.5634	1.5596	5.29253
ENSG00000074696	HACD3	9.9062	8.99349	12.7154		ENSG00000074527.13	NTN4	12.0354	8.83678	9.77886		ENSMUSG00000009654.4	Oit3	0	0	0
ENSG00000074706	IPCEF1	0.475359	0.322092	0.621755		ENSG00000074582.15	BCS1L	14.1697	15.0615	15.5494		ENSMUSG00000009670.11	Tex11	0.084197	0.019918	0.204408
ENSG00000074755	ZZEF1	3.6653	3.71803	2.62941		ENSG00000074590.14	NUAK1	5.51339	6.84758	4.76782		ENSMUSG00000009681.10	Bcr	0.748455	0.063851	1.26136
ENSG00000074771	NOX3	0	0	0		ENSG00000074603.19	DPP8	5.17817	5.39066	3.59832		ENSMUSG00000009687.14	Fxyd5	1.11999	0.526001	0.756494
ENSG00000074800	ENO1	19.9333	11.8186	18.8216		ENSG00000074621.14	SLC24A1	0.311007	0.191258	0.164686		ENSMUSG00000009731.4	Kcnd1	0.035107	0.003092	0.046849
ENSG00000074803	SLC12A1	0.022658	0.043032	0		ENSG00000074657.14	ZNF532	18.5434	15.7897	10.9842		ENSMUSG00000009733.9	Tfcp2	2.47079	0.532181	2.90946
ENSG00000074842	MYDGF	19.0651	13.6315	10.5757		ENSG00000074660.17	SCARF1	1.84265	2.38322	1.61605		ENSMUSG00000009734.18	Pou6f2	0	0	0
ENSG00000074855	ANO8	0.501142	0.861073	0.737289		ENSG00000074695.6	LMAN1	9.87859	15.943	9.98722		ENSMUSG00000009739.17	Pou6f1	1.33498	0.219511	2.76487
ENSG00000074935	TUBE1	1.49859	0.764806	1.35682		ENSG00000074696.13	HACD3	1.54034	1.59511	1.58341		ENSMUSG00000009741.15	Ubp1	5.89574	1.27843	10.0358
ENSG00000074964	ARHGEF10L	1.51802	1.77131	1.61979		ENSG00000074706.14	IPCEF1	0.162034	0.21241	0.088814		ENSMUSG00000009772.15	Nuak2	0.694858	0.108882	0.693335
ENSG00000074966	TXK	0	0	0		ENSG00000074755.15	ZZEF1	4.23135	4.93259	2.99159		ENSMUSG00000009828.15	Cilk1	2.89178	0.966448	4.31311
ENSG00000074966_AS	TXK_AS	0	0	0		ENSG00000074771.4	NOX3	0	0	0		ENSMUSG00000009863.14	Sdhb	231.722	185.184	348.823
ENSG00000075035	WSCD2	3.93658	1.52185	2.11247		ENSG00000074800.16	ENO1	56.9393	49.9192	28.7514		ENSMUSG00000009876.13	Cox4i2	1.42754	0.545629	1.96421
ENSG00000075043	KCNQ2	0	0	0		ENSG00000074803.21	SLC12A1	0	0	0		ENSMUSG00000009894.15	Snap47	2.93669	1.24662	5.0661
ENSG00000075073	TACR2	0	0	0		ENSG00000074842.8	MYDGF	6.28306	7.4135	6.07442		ENSMUSG00000009900.7	Wnt3a	0	0.006192	0
ENSG00000075089	ACTR6	10.9752	8.9521	8.19504		ENSG00000074855.11	ANO8	0.807912	1.3729	0.977201		ENSMUSG00000009905.5	Kdsr	1.84424	0.869374	2.99363
ENSG00000075131	TIPIN	4.82548	2.76688	5.13726		ENSG00000074935.14	TUBE1	8.01993	13.3222	10.5785		ENSMUSG00000009907.17	Vps4b	9.65709	2.62778	10.1644
ENSG00000075142	SRI	28.4811	22.2585	22.8681		ENSG00000074964.17	ARHGEF10L	12.2303	11.33	10.4952		ENSMUSG00000009927.9	Rps25	259.068	212.26	309.493
ENSG00000075151	EIF4G3	5.57943	4.31122	5.22301		ENSG00000074966.11	TXK	0.133381	0.237232	0.065481		ENSMUSG00000009941.10	Nxf2	0	0	0
ENSG00000075188	NUP37	11.6282	9.33759	11.5031		ENSG00000075035.10	WSCD2	0.07851	0	0.123986		ENSMUSG00000009995.17	Taz	7.40103	1.68102	14.3905
ENSG00000075213	SEMA3A	2.84151	4.27763	2.67056		ENSG00000075043.21	KCNQ2	0	0	0		ENSMUSG00000010021.13	Kif19a	0.023807	0.0098	0.029764
ENSG00000075218	GTSE1	0.034328	0	0.149158		ENSG00000075073.16	TACR2	0	0.016883	0.052999		ENSMUSG00000010025.19	Aldh3a2	4.05294	1.80374	5.07837
ENSG00000075223	SEMA3C	23.5607	12.9636	20.0517		ENSG00000075089.10	ACTR6	2.9633	3.2425	2.96849		ENSMUSG00000010044.12	Zmynd10	0	0	0
ENSG00000075234	TTC38	13.0898	15.265	5.97308		ENSG00000075131.10	TIPIN	0.977542	1.05876	1.48692		ENSMUSG00000010045.2	Tmem115	1.06529	0.455374	1.57611
ENSG00000075239	ACAT1	106.384	87.717	92.607		ENSG00000075142.14	SRI	20.1245	24.0893	19.6404		ENSMUSG00000010047.12	Hyal2	4.31061	1.14497	6.73278
ENSG00000075240	GRAMD4	0.735197	1.02546	0.996911		ENSG00000075151.24	EIF4G3	4.87074	6.28001	5.91395		ENSMUSG00000010048.10	Ifrd2	2.60697	0.584194	5.0121
ENSG00000075275	CELSR1	0.009632	0.022113	0.134711		ENSG00000075188.9	NUP37	4.18582	5.6773	5.07839		ENSMUSG00000010051.15	Hyal1	0.798481	0.181256	1.09596
ENSG00000075290	WNT8B	0	0	0		ENSG00000075213.11	SEMA3A	0.104636	0.012349	0.079054		ENSMUSG00000010054.4	Tusc2	7.01316	4.93047	8.4884
ENSG00000075292	ZNF638	79.8763	56.3109	53.4844		ENSG00000075218.19	GTSE1	0.156041	0.020303	0.050038		ENSMUSG00000010057.8	Nprl2	1.08613	0.37341	1.83022
ENSG00000075303	SLC25A40	18.675	12.7552	12.3547		ENSG00000075223.14	SEMA3C	12.3111	3.84734	9.66033		ENSMUSG00000010064.15	Slc38a3	6.93416	1.27004	12.9688
ENSG00000075336	TIMM21	8.75379	2.51595	5.2523		ENSG00000075234.17	TTC38	6.95905	5.85084	4.74683		ENSMUSG00000010066.15	Cacna2d2	0.07627	0.073262	0.14623
ENSG00000075340	ADD2	0.032006	0.060701	0.101925		ENSG00000075239.14	ACAT1	197.76	206.728	189.302		ENSMUSG00000010067.13	Rassf1	4.67241	0.764659	6.36059
ENSG00000075388	FGF4	0	0	0		ENSG00000075240.17	GRAMD4	5.26689	4.32025	7.80235		ENSMUSG00000010080.15	Epn3	1.96174	0.479194	2.63142
ENSG00000075391	RASAL2	4.43183	5.86431	5.16439		ENSG00000075275.18	CELSR1	0.989451	0.753297	0.813388		ENSMUSG00000010086.17	Rnf112	0	0	0
ENSG00000075399	VPS9D1	0.269586	0.219843	0.167424		ENSG00000075290.8	WNT8B	0	0	0		ENSMUSG00000010095.13	Slc3a2	2.68264	1.16879	4.36408
ENSG00000075407_AS	ZNF37A_AS	0.24372	0	0		ENSG00000075292.19	ZNF638	25.3335	21.266	24.3246		ENSMUSG00000010097.15	Nxf1	3.78596	0.84635	9.93592
ENSG00000075413	MARK3	24.5052	16.365	14.574		ENSG00000075303.13	SLC25A40	4.0636	6.12508	4.25077		ENSMUSG00000010110.17	Stx5a	7.76198	1.98688	13.5016
ENSG00000075415	SLC25A3	77.3503	73.8842	78.4946		ENSG00000075336.12	TIMM21	61.7505	59.5264	59.3333		ENSMUSG00000010122.14	Slc47a1	7.3993	3.94764	12.7966
ENSG00000075420	FNDC3B	10.1577	7.04009	9.7577		ENSG00000075340.23	ADD2	0.226782	0.465659	0.330266		ENSMUSG00000010136.14	Pifo	0	0	0
ENSG00000075426	FOSL2	4.90134	6.88027	3.80489		ENSG00000075388.4	FGF4	0	0	0		ENSMUSG00000010142.12	Tnfrsf13b	0.264773	0.033699	0.204478
ENSG00000075429	CACNG5	0	0	0		ENSG00000075391.18	RASAL2	3.11966	8.02859	2.45517		ENSMUSG00000010154.7	Spire2	0	0.008139	0
ENSG00000075461	CACNG4	0.026919	0	0		ENSG00000075399.14	VPS9D1	2.64193	3.36812	2.27798		ENSMUSG00000010175.13	Prox1	5.65699	2.347	7.50162
ENSG00000075539	FRYL	9.91879	10.3542	8.68079		ENSG00000075407.19	ZNF37A	1.81628	1.53743	1.31218		ENSMUSG00000010205.11	Raver1	0.594748	0	0.906365
ENSG00000075568	TMEM131	9.97435	8.74862	13.1243		ENSG00000075413.19	MARK3	43.7897	33.7937	37.0348		ENSMUSG00000010277.7	2610507B11Rik	25.0948	5.26901	39.4727
ENSG00000075618	FSCN1	0.069326	0.131852	0.150619		ENSG00000075415.15	SLC25A3	354.541	388.348	350.127		ENSMUSG00000010290.7	AI597479	7.07076	4.98595	8.95561
ENSG00000075624	ACTB	46.2543	39.0762	46.3315		ENSG00000075420.13	FNDC3B	4.45232	8.23379	4.00428		ENSMUSG00000010307.7	Tmem86a	2.49171	1.36398	4.4106
ENSG00000075643	MOCOS	0	0.069679	0		ENSG00000075426.12	FOSL2	6.24215	4.87866	3.95421		ENSMUSG00000010311.15	Optc	0.055495	0	0.035436
ENSG00000075651	PLD1	28.325	11.4867	12.5903		ENSG00000075429.9	CACNG5	0.001115	0	0.001204		ENSMUSG00000010342.16	Tex14	0.005597	0.00345	0.681027
ENSG00000075673	ATP12A	0	0	0.043314		ENSG00000075461.6	CACNG4	0.003453	0	0.00373		ENSMUSG00000010358.13	Ifi35	3.58666	1.10518	5.21185
ENSG00000075702	WDR62	0	0.060519	0		ENSG00000075539.15	FRYL	5.21884	4.59431	6.99625		ENSMUSG00000010362.9	Rdm1	4.97699	2.58682	7.97079
ENSG00000075711	DLG1	16.533	12.3296	15.6754		ENSG00000075568.17	TMEM131	6.983	5.44943	4.05192		ENSMUSG00000010376.15	Nedd8	27.2384	24.9704	44.1267
ENSG00000075785	RAB7A	57.2878	38.2195	49.8361		ENSG00000075618.18	FSCN1	0.670405	0.98115	0.774359		ENSMUSG00000010392.8	Gosr1	2.4454	1.17562	3.15436
ENSG00000075790	BCAP29	101.909	54.7359	74.2684		ENSG00000075624.17	ACTB	160.155	207.1	153.531		ENSMUSG00000010406.12	Mrpl52	7.61615	4.77618	6.81047
ENSG00000075826	SEC31B	1.95555	2.25425	1.18291		ENSG00000075643.6	MOCOS	0.223424	0.203373	0.041915		ENSMUSG00000010435.7	Spaca7	0	0	0
ENSG00000075856	SART3	1.99925	2.69452	2.9213		ENSG00000075651.17	PLD1	8.03446	7.54271	9.25085		ENSMUSG00000010453.12	Kansl3	6.48141	1.28418	12.0617
ENSG00000075884	ARHGAP15	1.71661	1.23271	2.08053		ENSG00000075673.12	ATP12A	0	0	0.00357		ENSMUSG00000010461.15	Eya4	0.216462	0.116847	0.337945
ENSG00000075886	TUBA3D	0	0	0		ENSG00000075702.19	WDR62	8.67346	6.58851	14.4105		ENSMUSG00000010476.14	Ebf3	1.42898	0.293513	2.71619
ENSG00000075886_AS	TUBA3D_AS	0	0	0		ENSG00000075711.21	DLG1	7.53618	5.93963	7.87888		ENSMUSG00000010492.10	Uckl1os	0.452942	0.449099	1.52018
ENSG00000075891	PAX2	0	0	0		ENSG00000075785.14	RAB7A	82.2019	74.5809	69.3583		ENSMUSG00000010505.16	Myt1	0	0	0
ENSG00000075914	EXOSC7	11.8659	6.90449	7.01184		ENSG00000075790.12	BCAP29	28.4124	27.0365	24.1499		ENSMUSG00000010517.7	Faf1	13.131	6.72089	19.622
ENSG00000075945	KIFAP3	33.6541	19.5501	27.4067		ENSG00000075826.17	SEC31B	3.09176	3.38266	2.15164		ENSMUSG00000010529.6	Gm266	0.156957	0.032036	0.194992
ENSG00000075975	MKRN2	14.3079	11.579	12.8254		ENSG00000075856.12	SART3	3.64751	3.75266	3.82596		ENSMUSG00000010538.14	Tsacc	1.43343	1.22761	1.67082
ENSG00000076003	MCM6	4.31048	5.28173	4.80368		ENSG00000075884.14	ARHGAP15	1.6751	1.91751	1.12833		ENSMUSG00000010554.14	Mettl16	1.61753	0.421499	2.39181
ENSG00000076043	REXO2	4.28059	3.83268	4.21265		ENSG00000075886.11	TUBA3D	48.2704	21.7243	30.1947		ENSMUSG00000010592.9	Dazl	0.117935	0.060499	0.703742
ENSG00000076053	RBM7	25.2865	19.111	27.1175		ENSG00000075891.24	PAX2	0	0	0		ENSMUSG00000010601.14	Apol7a	0.047208	0.030866	0.079723
ENSG00000076067	RBMS2	8.71136	10.6555	9.79979		ENSG00000075914.13	EXOSC7	7.48227	10.6333	6.71363		ENSMUSG00000010607.8	Pigyl	6.96991	4.91303	8.8377
ENSG00000076108	BAZ2A	2.873	3.01706	2.5503		ENSG00000075945.13	KIFAP3	6.03072	6.44743	10.8182		ENSMUSG00000010608.15	Rbm25	29.0122	6.46108	44.0151
ENSG00000076201	PTPN23	0.277701	0.280018	0.376301		ENSG00000075975.17	MKRN2	6.78717	7.55581	6.50007		ENSMUSG00000010609.15	Psen2	0.82061	0.414916	1.94899
ENSG00000076242	MLH1	3.02702	1.59785	12.5686		ENSG00000076003.5	MCM6	0.648596	0.991982	0.52525		ENSMUSG00000010651.4	Acaa1b	0.094498	0.045293	0.069868
ENSG00000076248	UNG	3.09609	4.18042	3.61938		ENSG00000076043.11	REXO2	48.3019	53.3725	62.3052		ENSMUSG00000010660.3	Plcd1	1.54359	0.147684	2.96386
ENSG00000076258	FMO4	0.628507	1.19452	0.95102		ENSG00000076053.12	RBM7	5.96778	6.01123	8.22857		ENSMUSG00000010663.5	Fads1	1.76244	0.84773	3.19184
ENSG00000076321	KLHL20	3.69165	3.85884	9.24752		ENSG00000076067.14	RBMS2	3.94477	3.83221	3.48449		ENSMUSG00000010721.15	Lmbr1	2.90677	1.26351	5.08524
ENSG00000076344	RGS11	0.428021	1.77611	0.629131		ENSG00000076108.12	BAZ2A	11.7061	11.9603	9.66713		ENSMUSG00000010751.15	Tnfrsf22	0.630057	0.008356	0.200952
ENSG00000076351	SLC46A1	0.793181	0.477909	0.559486		ENSG00000076201.16	PTPN23	3.02305	2.59188	1.98448		ENSMUSG00000010755.17	Cars	3.00029	1.08243	3.83167
ENSG00000076356	PLXNA2	0.712074	0.459361	0.411537		ENSG00000076242.18	MLH1	10.8069	11.9219	14.4517		ENSMUSG00000010760.5	Phlda2	0	0	0
ENSG00000076382	SPAG5	0.12197	0.04634	0.070578		ENSG00000076248.12	UNG	4.6496	6.81326	5.13428		ENSMUSG00000010796.11	Asz1	0	0.020873	0
ENSG00000076513	ANKRD13A	3.79714	3.33744	3.07034		ENSG00000076258.10	FMO4	0.667083	1.16796	1.02945		ENSMUSG00000010797.6	Wnt2	0.075577	0.023241	0.070535
ENSG00000076554	TPD52	14.9811	16.6065	8.17442		ENSG00000076321.11	KLHL20	2.56069	3.58738	2.8419		ENSMUSG00000010803.13	Gabra1	0.192338	0.045493	0.105656
ENSG00000076555	ACACB	12.2212	11.6792	8.5452		ENSG00000076344.16	RGS11	1.82742	2.47519	1.30561		ENSMUSG00000010825.17	Grid2ip	0	0	0
ENSG00000076604	TRAF4	0.490535	0.560731	0.284696		ENSG00000076351.13	SLC46A1	0.828736	0.504833	0.68639		ENSMUSG00000010830.8	Kdelr3	0.891604	0.373379	1.41911
ENSG00000076641	PAG1	0.166118	0.47664	0		ENSG00000076356.7	PLXNA2	3.03823	3.02335	2.67773		ENSMUSG00000010841.13	Cfap97d1	0.435324	0	0
ENSG00000076650	GPATCH1	1.29111	0.788934	0.845581		ENSG00000076382.17	SPAG5	0.245521	0.210351	0.049222		ENSMUSG00000010911.12	Apip	14.9054	11.5845	17.8753
ENSG00000076662	ICAM3	0.823052	1.06526	0.93941		ENSG00000076513.17	ANKRD13A	6.64385	4.44491	3.38009		ENSMUSG00000010914.10	Pdhx	15.2426	5.93325	21.8868
ENSG00000076685	NT5C2	7.16986	5.58134	8.72038		ENSG00000076554.16	TPD52	3.3546	7.13019	5.95447		ENSMUSG00000010936.11	Vac14	1.15182	0.194528	1.78063
ENSG00000076706	MCAM	0.912524	1.46569	1.09341		ENSG00000076555.16	ACACB	24.9705	15.7587	21.0312		ENSMUSG00000011008.13	Mcoln2	0.056326	0.006931	0.403404
ENSG00000076716	GPC4	13.5592	11.0061	11.3952		ENSG00000076604.16	TRAF4	0.26616	0.368272	0.583948		ENSMUSG00000011034.6	Slc5a1	0.019663	0.036352	0.036729
ENSG00000076770	MBNL3	7.20085	7.08829	6.40175		ENSG00000076641.4	PAG1	1.4429	1.06421	1.4429		ENSMUSG00000011096.17	Akt1s1	6.29147	3.01096	7.25796
ENSG00000076826	CAMSAP3	0.022718	0.043147	0.03598		ENSG00000076650.7	GPATCH1	1.00775	0.945632	0.779498		ENSMUSG00000011114.18	Tbrg1	3.95985	1.70033	6.25495
ENSG00000076864	RAP1GAP	0.060265	0	0		ENSG00000076662.11	ICAM3	6.99747	5.92079	4.92878		ENSMUSG00000011118.4	Panx3	0	0	0
ENSG00000076924	XAB2	0.544732	1.20895	1.10482		ENSG00000076685.19	NT5C2	14.3549	8.32742	6.46838		ENSMUSG00000011148.14	Adssl1	10.5564	5.46499	19.8327
ENSG00000076928	ARHGEF1	0.669265	0.772962	0.249201		ENSG00000076706.17	MCAM	21.2937	16.8994	13.3717		ENSMUSG00000011154.17	Cfap161	0	0	0
ENSG00000076944	STXBP2	0.845707	0.899092	0.573143		ENSG00000076716.9	GPC4	1.41749	1.37276	0.863303		ENSMUSG00000011158.8	Brf1	7.3112	1.08736	9.14108
ENSG00000076984	MAP2K7	7.15449	7.18853	5.633		ENSG00000076770.16	MBNL3	1.67773	2.99446	2.41022		ENSMUSG00000011171.11	Vipr2	0.128997	0.077033	0.332203
ENSG00000077009	NMRK2	93.8967	34.6397	34.4571		ENSG00000076826.10	CAMSAP3	0.032569	0.346622	0.038381		ENSMUSG00000011179.8	Odc1	16.4086	9.71445	17.4318
ENSG00000077044	DGKD	0.875109	1.24568	0.899952		ENSG00000076864.21	RAP1GAP	1.05154	1.10566	0.50882		ENSMUSG00000011254.16	Thg1l	1.15149	0.467574	2.0653
ENSG00000077063	CTTNBP2	0.956282	1.23854	0.679954		ENSG00000076924.12	XAB2	2.78521	3.49186	2.49715		ENSMUSG00000011256.16	Adam19	1.42503	0.223913	2.18906
ENSG00000077080	ACTL6B	0	0.045009	0		ENSG00000076928.20	ARHGEF1	11.1567	10.4766	6.26847		ENSMUSG00000011257.19	Pabpc4	27.8736	10.5443	40.525
ENSG00000077092	RARB	11.5588	9.16329	12.5053		ENSG00000076944.18	STXBP2	0.92607	1.7721	0.678955		ENSMUSG00000011263.16	Exoc3l2	0.11195	0.020666	0.190566
ENSG00000077097	TOP2B	47.6111	37.706	41.8966		ENSG00000076984.18	MAP2K7	3.55667	3.47014	2.84536		ENSMUSG00000011267.8	Zfp296	0.09863	0.0755	0.036788
ENSG00000077147	TM9SF3	30.4865	23.6517	27.4739		ENSG00000077009.14	NMRK2	178.499	164.747	137.285		ENSMUSG00000011305.11	Plin5	14.518	5.48097	20.7942
ENSG00000077150	NFKB2	0.947316	1.05715	0.822175		ENSG00000077044.11	DGKD	7.96119	4.62633	4.33715		ENSMUSG00000011306.7	Sugp1	3.38719	1.75438	4.48798
ENSG00000077152	UBE2T	3.911	2.46524	6.40717		ENSG00000077063.11	CTTNBP2	0.328534	0.254776	0.083555		ENSMUSG00000011349.5	Dmrtc2	0	0	0
ENSG00000077157	PPP1R12B	0.748863	0.557191	0.612917		ENSG00000077080.10	ACTL6B	0.016512	0	0		ENSMUSG00000011350.15	Gm5893	0	0	0
ENSG00000077232	DNAJC10	30.0461	19.9228	26.4507		ENSG00000077092.20	RARB	3.0407	2.8827	3.06927		ENSMUSG00000011382.8	Dhdh	3.15087	1.23463	4.19997
ENSG00000077235	GTF3C1	1.25451	1.1082	0.604052		ENSG00000077097.17	TOP2B	14.7207	23.022	12.3037		ENSMUSG00000011427.16	Zfp790	3.18864	0.845232	4.43098
ENSG00000077238	IL4R	1.63544	2.05503	1.82577		ENSG00000077147.16	TM9SF3	12.2957	16.3048	9.38346		ENSMUSG00000011463.5	Cpb1	0	0	0
ENSG00000077254	USP33	14.179	12.1165	15.7307		ENSG00000077150.21	NFKB2	1.88764	2.34311	1.35178		ENSMUSG00000011486.14	Slc25a41	0	0	0
ENSG00000077264	PAK3	0.159597	0	0.229783		ENSG00000077152.12	UBE2T	3.90377	3.05876	4.68745		ENSMUSG00000011589.9	Fsd1	0	0	0
ENSG00000077274	CAPN6	0.68434	0.575128	1.10447		ENSG00000077157.23	PPP1R12B	84.9413	114.071	68.51		ENSMUSG00000011632.7	Pinlyp	0	0	0
ENSG00000077279	DCX	0	0	0		ENSG00000077232.19	DNAJC10	7.94705	12.1922	9.64927		ENSMUSG00000011658.16	Fuz	1.80395	0.680631	3.47818
ENSG00000077312	SNRPA	1.46992	1.12017	0.924192		ENSG00000077235.18	GTF3C1	13.3962	13.0328	9.42584		ENSMUSG00000011751.16	Sptbn4	0.014884	0.00348	0.066991
ENSG00000077327	SPAG6	0	0	0		ENSG00000077238.14	IL4R	2.35205	2.23326	1.03147		ENSMUSG00000011752.7	Pgam1	8.26903	3.98685	9.56705
ENSG00000077348	EXOSC5	1.1934	2.65262	0.466394		ENSG00000077254.14	USP33	6.8419	6.34771	4.5678		ENSMUSG00000011831.16	Evi5	9.84039	3.42043	15.3421
ENSG00000077380	DYNC1I2	59.2789	42.5299	52.8459		ENSG00000077264.17	PAK3	0.030205	0.007814	0.015515		ENSMUSG00000011832.16	Evi5l	2.36992	0.427895	3.14559
ENSG00000077420	APBB1IP	2.06315	1.33095	1.98309		ENSG00000077274.9	CAPN6	0	0.01268	0.003788		ENSMUSG00000011837.4	Snapc2	0.746095	0.554205	1.69841
ENSG00000077454	LRCH4	0.522167	0.548368	0.357945		ENSG00000077279.21	DCX	0.001328	0.004801	0		ENSMUSG00000011877.13	Git1	3.05103	0.291668	5.11871
ENSG00000077458	FAM76B	4.13187	4.12752	4.32579		ENSG00000077312.9	SNRPA	9.50005	6.90731	9.55581		ENSMUSG00000011884.13	Gltp	1.26928	0.594959	1.83831
ENSG00000077463	SIRT6	0.190126	0.907089	0.184228		ENSG00000077327.16	SPAG6	0	0	0.027627		ENSMUSG00000011958.17	Bnip2	28.0128	14.2371	34.9076
ENSG00000077498	TYR	0	0	0		ENSG00000077348.10	EXOSC5	2.36877	3.45862	2.87041		ENSMUSG00000011960.12	Ccnt1	6.59323	2.22885	7.0787
ENSG00000077514	POLD3	1.31654	1.39657	1.42555		ENSG00000077380.16	DYNC1I2	17.0515	20.1799	16.3326		ENSMUSG00000012017.4	Scarf2	0.434922	0.040699	1.03696
ENSG00000077522	ACTN2	316.161	188.392	171.193		ENSG00000077420.16	APBB1IP	0.552585	0.582674	0.313019		ENSMUSG00000012042.9	4930579F01Rik	0	0	0.069875
ENSG00000077549	CAPZB	15.8748	10.1917	10.1713		ENSG00000077454.17	LRCH4	6.00285	5.28319	4.33423		ENSMUSG00000012076.8	Brms1l	4.40827	2.27215	6.28043
ENSG00000077585	GPR137B	0.72168	0.799133	0.105006		ENSG00000077458.13	FAM76B	2.89063	3.70923	2.63913		ENSMUSG00000012114.17	Med15	3.98099	0.86539	9.39443
ENSG00000077616	NAALAD2	10.0568	15.1256	13.7196		ENSG00000077463.15	SIRT6	2.19655	2.66064	1.99383		ENSMUSG00000012117.13	Dhdds	3.20014	1.10542	5.74405
ENSG00000077684	JADE1	4.78671	4.12797	3.24709		ENSG00000077498.9	TYR	0	0	0		ENSMUSG00000012123.17	Crybg2	0	0	0
ENSG00000077713	SLC25A43	2.05665	2.27019	1.76283		ENSG00000077514.9	POLD3	1.17226	1.50324	1.37948		ENSMUSG00000012126.16	Ubxn11	0.183096	0.097263	0.163098
ENSG00000077721	UBE2A	54.1165	37.5856	47.2737		ENSG00000077522.15	ACTN2	364.596	363.744	337.806		ENSMUSG00000012187.13	Mogat1	0.171077	0	0
ENSG00000077782	FGFR1	4.65461	5.37873	5.52726		ENSG00000077549.19	CAPZB	57.7156	54.6331	51.9532		ENSMUSG00000012211.13	Tex22	0	0	0
ENSG00000077800	FKBP6	0.122199	0	0.17887		ENSG00000077585.14	GPR137B	10.2924	8.21744	8.36803		ENSMUSG00000012282.2	Wnt8a	0	0	0
ENSG00000077935	SMC1B	0	0	0		ENSG00000077616.11	NAALAD2	0.267037	0.270307	0.167338		ENSMUSG00000012296.16	Tjap1	2.55905	0.883687	5.55768
ENSG00000077942	FBLN1	1.18836	0.962201	2.5453		ENSG00000077684.16	JADE1	3.06433	3.04726	2.54568		ENSMUSG00000012350.15	Ehf	0.00733	0	0.013691
ENSG00000077943	ITGA8	2.72279	2.73972	3.82685		ENSG00000077713.19	SLC25A43	0.400934	0.927212	0.506673		ENSMUSG00000012396.12	Nanog	0	0.008895	0
ENSG00000077984	CST7	0	0.200339	0.305285		ENSG00000077721.17	UBE2A	18.8231	24.2431	21.5589		ENSMUSG00000012405.16	Rpl15	145.109	117.881	162.265
ENSG00000078018	MAP2	0.851155	0.380845	1.00814		ENSG00000077782.23	FGFR1	34.9143	22.2569	12.3573		ENSMUSG00000012422.14	Tmem167	4.6147	2.20309	6.97375
ENSG00000078043	PIAS2	15.0151	12.716	10.7333		ENSG00000077800.13	FKBP6	0	0	0		ENSMUSG00000012428.9	Steap4	3.37363	1.3279	3.81574
ENSG00000078053	AMPH	0.102406	0.048787	0.148624		ENSG00000077935.17	SMC1B	0.003399	0	0		ENSMUSG00000012429.9	Mplkip	2.92116	1.35431	4.7084
ENSG00000078061	ARAF	2.89746	3.12299	1.91506		ENSG00000077942.19	FBLN1	16.7947	10.5489	8.67926		ENSMUSG00000012443.4	Kif11	0.353218	0.204776	0.759411
ENSG00000078070	MCCC1	5.4235	3.508	3.15263		ENSG00000077943.8	ITGA8	0.361852	0.248932	0.401757		ENSMUSG00000012483.4	Rpa3	11.5423	7.61425	13.7756
ENSG00000078070_AS	MCCC1_AS	0	0	0		ENSG00000077984.6	CST7	0.161587	0.541026	0.135764		ENSMUSG00000012519.14	Mlkl	0.363346	0.26079	2.28896
ENSG00000078081	LAMP3	0	0	0.084515		ENSG00000078018.22	MAP2	1.42552	1.23489	1.11526		ENSMUSG00000012520.10	Phox2b	0	0	0
ENSG00000078098	FAP	5.72651	3.88005	5.29013		ENSG00000078043.16	PIAS2	2.97151	3.16115	2.81814		ENSMUSG00000012535.14	Tnpo3	9.97974	2.7465	12.003
ENSG00000078114	NEBL	128.623	124.41	125.751		ENSG00000078053.17	AMPH	0.539127	0.402342	0.323303		ENSMUSG00000012609.19	Ttll5	3.14493	1.02574	4.52574
ENSG00000078124	ACER3	8.63801	6.25913	6.17519		ENSG00000078061.14	ARAF	12.9105	13.1422	10.6615		ENSMUSG00000012640.16	Zfp715	10.5796	5.37099	13.9807
ENSG00000078140	UBE2K	49.1531	33.6885	42.9687		ENSG00000078070.14	MCCC1	14.4738	19.9878	16.1214		ENSMUSG00000012705.16	Retn	0.040434	0	0.376101
ENSG00000078142	PIK3C3	11.8749	10.1823	14.2614		ENSG00000078081.8	LAMP3	0.003907	0	0.00422		ENSMUSG00000012777.14	Acp4	0	0	0
ENSG00000078177	N4BP2	48.0657	27.9329	27.1117		ENSG00000078098.15	FAP	0.773054	0.367059	0.286023		ENSMUSG00000012819.15	Cdh23	0.963467	0.115905	4.35373
ENSG00000078237	TIGAR	62.2885	54.5856	61.0158		ENSG00000078114.19	NEBL	132.617	216.505	118.841		ENSMUSG00000012848.15	Rps5	220.245	188.306	258.446
ENSG00000078246	TULP3	0.594555	0.859499	0.785444		ENSG00000078124.13	ACER3	1.43386	1.66039	1.28321		ENSMUSG00000012889.8	Podnl1	0	0.005633	0
ENSG00000078269	SYNJ2	1.10946	1.8856	0.466814		ENSG00000078140.14	UBE2K	11.1381	10.8779	11.6381		ENSMUSG00000013033.16	Adgrl1	0.519066	0.135595	1.90301
ENSG00000078295	ADCY2	5.01957	2.82474	1.08755		ENSG00000078142.14	PIK3C3	8.22645	13.3742	15.2704		ENSMUSG00000013076.17	Amotl1	5.82206	1.62962	9.63301
ENSG00000078304	PPP2R5C	6.74461	5.53959	7.0106		ENSG00000078177.15	N4BP2	0.189582	0.152342	0.113888		ENSMUSG00000013083.8	2200002J24Rik	0	0	0
ENSG00000078328	RBFOX1	8.85696	8.47629	9.62693		ENSG00000078237.7	TIGAR	4.01048	4.1784	4.34194		ENSMUSG00000013089.15	Etv5	1.1596	0.401148	1.48199
ENSG00000078369	GNB1	20.1124	15.4814	12.7254		ENSG00000078246.17	TULP3	2.22926	1.05404	1.40431		ENSMUSG00000013091.5	Tmem190	0	0	0
ENSG00000078399	HOXA9	0	0	0		ENSG00000078269.15	SYNJ2	2.2443	1.78525	1.45676		ENSMUSG00000013150.15	Gfod2	0.30791	0.086873	0.71322
ENSG00000078401	EDN1	0.683996	0.977322	0.637983		ENSG00000078295.17	ADCY2	0.092237	0.053776	0.046892		ENSMUSG00000013155.10	Enkd1	0.156808	0.040097	0.175484
ENSG00000078403	MLLT10	3.92506	4.04117	4.65768		ENSG00000078304.20	PPP2R5C	33.2295	40.0284	30.0477		ENSMUSG00000013158.6	4933405L10Rik	0	0	0
ENSG00000078487	ZCWPW1	1.91875	1.03798	0.840814		ENSG00000078319.13	PMS2P1	0	0	0		ENSMUSG00000013160.7	Atp6v0d1	4.8909	2.94508	8.10646
ENSG00000078549	ADCYAP1R1	0	0	0.346673		ENSG00000078328.23	RBFOX1	8.30496	7.84547	11.8717		ENSMUSG00000013236.17	Ptprs	3.84408	0.79951	7.6498
ENSG00000078579	FGF20	0	0	0.144794		ENSG00000078369.19	GNB1	36.4018	31.4688	18.6223		ENSMUSG00000013275.9	Slc41a1	2.75931	0.350159	4.45699
ENSG00000078589	P2RY10	0	0	0		ENSG00000078399.19	HOXA9	0.010069	0.024273	0.010877		ENSMUSG00000013338.16	Fer1l4	0	0	0
ENSG00000078596	ITM2A	1.15441	2.06534	2.28396		ENSG00000078401.7	EDN1	1.3604	1.10353	1.79691		ENSMUSG00000013353.10	4931406B18Rik	0	0.009931	0
ENSG00000078618	NRDC	22.7312	19.3708	17.5884		ENSG00000078403.17	MLLT10	4.47314	7.70373	3.41953		ENSMUSG00000013367.5	Iglon5	0	0.013106	0.01988
ENSG00000078668	VDAC3	540.508	437.218	470.42		ENSG00000078487.18	ZCWPW1	1.58548	1.64204	1.65898		ENSMUSG00000013415.9	Igf2bp1	0.057309	0	0
ENSG00000078674	PCM1	57.2086	39.9663	38.7939		ENSG00000078549.16	ADCYAP1R1	0.620124	0.577064	0.407035		ENSMUSG00000013418.8	B4galnt2	0	0	0
ENSG00000078687	TNRC6C	1.30534	1.32523	1.20206		ENSG00000078579.9	FGF20	0.028952	0	0.007819		ENSMUSG00000013419.7	Zfp651	14.5052	3.19324	23.2126
ENSG00000078699	CBFA2T2	1.46168	0.374779	1.01915		ENSG00000078589.13	P2RY10	0.055966	0.008492	0.003805		ENSMUSG00000013465.19	Nelfb	2.45986	0.590222	3.08263
ENSG00000078725	BRINP1	0	0	0		ENSG00000078596.11	ITM2A	42.7762	57.254	37.8212		ENSMUSG00000013483.14	Card14	0.025081	0	0.048947
ENSG00000078747	ITCH	51.0825	40.0421	41.341		ENSG00000078618.23	NRDC	29.7475	31.3763	28.2754		ENSMUSG00000013495.15	Tmem175	1.64881	0.389134	3.36472
ENSG00000078795	PKD2L2	0	0.145835	0.111062		ENSG00000078668.14	VDAC3	126.058	155.837	163.676		ENSMUSG00000013523.13	Bcas1	0.012807	0.039381	0.047808
ENSG00000078804	TP53INP2	3.45151	1.96928	2.40061		ENSG00000078674.20	PCM1	24.608	18.9561	19.4981		ENSMUSG00000013539.14	Tango2	32.1464	10.2837	55.2019
ENSG00000078808	SDF4	30.184	27.7187	16.0505		ENSG00000078687.18	TNRC6C	1.32223	1.47992	0.950148		ENSMUSG00000013562.12	4833413E03Rik	0.055181	0	0
ENSG00000078814	MYH7B	4.29675	8.7125	3.11069		ENSG00000078699.22	CBFA2T2	1.24584	1.29127	1.30122		ENSMUSG00000013584.5	Aldh1a2	0.463978	0.146539	0.491539
ENSG00000078898	BPIFB2	0	0	0		ENSG00000078725.13	BRINP1	0.047279	0.166216	0.068098		ENSMUSG00000013593.12	Ndufs2	106.894	42.5312	164.481
ENSG00000078900	TP73	0.081165	0.03862	0.058823		ENSG00000078747.17	ITCH	4.7099	4.89376	3.98251		ENSMUSG00000013611.14	Snx31	0	0	0
ENSG00000078902	TOLLIP	2.07409	2.48103	1.16273		ENSG00000078795.17	PKD2L2	0.15309	0.158434	0.104296		ENSMUSG00000013622.15	Atraid	9.44155	3.05673	10.672
ENSG00000078967	UBE2D4	0	0.760623	0		ENSG00000078804.13	TP53INP2	22.72	11.4412	13.1065		ENSMUSG00000013629.16	Cad	0.589189	0.123614	0.958041
ENSG00000079101	CLUL1	0	0	0		ENSG00000078808.20	SDF4	26.9567	28.4355	22.6044		ENSMUSG00000013643.13	Lypd8	0	0	0
ENSG00000079102	RUNX1T1	2.51048	3.72334	5.38239		ENSG00000078814.19	MYH7B	29.6808	42.7192	28.4293		ENSMUSG00000013646.17	Sh3bp5l	2.79636	0.547521	3.89536
ENSG00000079112	CDH17	0	0	0		ENSG00000078898.7	BPIFB2	0	0	0		ENSMUSG00000013653.2	1810065E05Rik	0	0	0
ENSG00000079134	THOC1	18.0714	12.2346	13.5836		ENSG00000078900.16	TP73	0.007578	0	0.010915		ENSMUSG00000013662.6	Atad1	35.2916	17.2225	41.668
ENSG00000079150	FKBP7	4.66784	3.51593	7.72276		ENSG00000078902.16	TOLLIP	4.83787	6.32655	5.87859		ENSMUSG00000013663.7	Pten	41.9878	18.847	57.5458
ENSG00000079156	OSBPL6	1.17858	1.8078	0.925194		ENSG00000078967.13	UBE2D4	10.7859	11.6054	14.0734		ENSMUSG00000013668.9	4933402N03Rik	0	0	0
ENSG00000079215	SLC1A3	15.5393	13.4945	10.3759		ENSG00000079101.18	CLUL1	0	0	0		ENSMUSG00000013698.12	Pea15a	9.75101	5.77994	14.7096
ENSG00000079246	XRCC5	15.5565	12.2163	10.1025		ENSG00000079102.18	RUNX1T1	2.07626	1.38337	1.57704		ENSMUSG00000013701.13	Timm23	104.447	80.2945	134.522
ENSG00000079257	LXN	2.3274	2.76725	3.21207		ENSG00000079112.10	CDH17	0.019383	0.064666	0.01093		ENSMUSG00000013707.3	Tnfaip8l2	0.463146	0.318758	0.539238
ENSG00000079263	SP140	5.60395	8.25474	7.35137		ENSG00000079134.13	THOC1	5.13044	4.99975	4.72051		ENSMUSG00000013736.16	Trnt1	18.4282	8.10976	20.0337
ENSG00000079277	MKNK1	4.56128	3.45408	4.62606		ENSG00000079150.19	FKBP7	4.22829	2.98061	5.94613		ENSMUSG00000013766.11	Ly6g6e	0.050444	0	0
ENSG00000079308	TNS1	14.9353	18.1282	16.1554		ENSG00000079156.17	OSBPL6	0.970125	0.884434	1.14749		ENSMUSG00000013787.15	Ehmt2	3.86385	0.556153	8.52908
ENSG00000079313	REXO1	0.186032	1.04009	0.747215		ENSG00000079215.15	SLC1A3	66.8699	63.8185	47.6463		ENSMUSG00000013822.7	Elof1	6.99039	4.42108	9.70217
ENSG00000079332	SAR1A	44.0973	24.0307	38.9669		ENSG00000079246.16	XRCC5	28.1578	34.3169	28.2902		ENSMUSG00000013833.15	Med16	0.928399	0.208562	1.79826
ENSG00000079335	CDC14A	2.01508	1.32273	1.57356		ENSG00000079257.8	LXN	1.21955	1.30102	1.22655		ENSMUSG00000013846.10	St3gal1	1.95864	0.33884	3.43748
ENSG00000079337	RAPGEF3	0.743796	1.19386	1.15433		ENSG00000079263.19	SP140	0.105784	0.136048	0.115026		ENSMUSG00000013858.14	Tmem259	5.49084	1.02943	10.7244
ENSG00000079385	CEACAM1	2.41965	1.6477	0.197632		ENSG00000079277.22	MKNK1	14.6568	15.9583	13.8677		ENSMUSG00000013878.18	Rnf170	8.42196	3.71116	10.5634
ENSG00000079387	SENP1	2.65771	2.05009	2.37157		ENSG00000079308.21	TNS1	50.3973	67.2656	58.0815		ENSMUSG00000013921.15	Clip3	0.354586	0.065189	0.681517
ENSG00000079393	DUSP13	0.159156	0.37292	0.346348		ENSG00000079313.15	REXO1	2.60746	2.71825	1.91142		ENSMUSG00000013928.13	Thap8	0.069486	0.028393	0.086355
ENSG00000079432	CIC	0.226249	0.102167	0.10892		ENSG00000079332.16	SAR1A	10.3678	10.5046	9.47785		ENSMUSG00000013936.12	Myl2	2608.82	2507.44	4200.47
ENSG00000079435	LIPE	0.460152	0.875252	0.666552		ENSG00000079335.20	CDC14A	0.440206	0.484931	0.318333		ENSMUSG00000013973.12	Dedd	4.33504	2.2916	5.89055
ENSG00000079459	FDFT1	24.0134	18.2099	22.3635		ENSG00000079337.16	RAPGEF3	7.68608	9.67648	7.41941		ENSMUSG00000013974.3	Mcemp1	0	0	0.037849
ENSG00000079462	PAFAH1B3	0.182219	0	0.268649		ENSG00000079385.23	CEACAM1	1.84819	0.959972	1.9965		ENSMUSG00000013997.10	Nit1	3.67801	2.13721	5.6115
ENSG00000079482	OPHN1	1.45025	1.59366	1.4692		ENSG00000079387.15	SENP1	1.35956	0.853474	0.633497		ENSMUSG00000014030.15	Pax5	0.439309	0.00402	0.060883
ENSG00000079557	AFM	0	0	0		ENSG00000079393.22	DUSP13B	1.05494	0.606252	3.50041		ENSMUSG00000014039.18	Prdm15	1.40011	0.264888	2.20318
ENSG00000079616	KIF22	0.085652	0	0.077641		ENSG00000079432.9	CIC	4.20055	5.15101	3.59649		ENSMUSG00000014074.17	Rnf168	3.07456	1.3492	4.30764
ENSG00000079691	CARMIL1	3.21032	2.62793	1.66503		ENSG00000079435.10	LIPE	12.0889	5.32327	8.08803		ENSMUSG00000014075.15	Tctex1d2	4.47246	3.07463	6.15864
ENSG00000079739	PGM1	41.4988	28.6597	28.5171		ENSG00000079459.14	FDFT1	11.87	20.9903	17.0158		ENSMUSG00000014077.13	Chp1	14.6723	6.82502	23.4683
ENSG00000079785	DDX1	23.8259	15.3453	20.2589		ENSG00000079462.8	PAFAH1B3	0.711418	0.258804	0.250984		ENSMUSG00000014104.12	Sval2	0	0	0
ENSG00000079805	DNM2	3.97731	3.30279	2.4378		ENSG00000079482.14	OPHN1	1.02739	0.682862	0.812976		ENSMUSG00000014158.12	Trpv4	0.726451	0.23304	0.96739
ENSG00000079819	EPB41L2	12.9948	14.543	10.1286		ENSG00000079557.5	AFM	0	0	0		ENSMUSG00000014164.15	Klhl3	0.307595	0.09649	0.691083
ENSG00000079841	RIMS1	0.081691	0.058166	0.08859		ENSG00000079616.14	KIF22	5.03854	7.87845	9.72182		ENSMUSG00000014177.10	Tvp23b	6.52602	3.06006	8.33476
ENSG00000079931	MOXD1	0.032313	0.03072	0.280733		ENSG00000079689.15	SCGN	1.18921	2.39756	3.33305		ENSMUSG00000014195.16	Dnajc7	17.7543	4.9008	26.3166
ENSG00000079950	STX7	22.458	16.2266	15.665		ENSG00000079691.19	CARMIL1	0.866614	1.02676	1.53071		ENSMUSG00000014198.15	Zfp385c	0.03918	0	0
ENSG00000079974	RABL2B	1.56611	1.16549	0.710097		ENSG00000079739.17	PGM1	49.941	41.6985	43.8104		ENSMUSG00000014226.10	Cacybp	29.6003	17.5781	35.0251
ENSG00000079999	KEAP1	7.81611	6.68503	4.94528		ENSG00000079785.16	DDX1	29.7646	29.119	36.2211		ENSMUSG00000014232.14	Cluap1	2.14765	1.24778	3.34925
ENSG00000080007	DDX43	0	0	0		ENSG00000079805.19	DNM2	34.3066	34.3802	26.1738		ENSMUSG00000014243.5	Zswim7	4.18595	1.90615	4.47121
ENSG00000080031	PTPRH	0.035797	0	0		ENSG00000079819.20	EPB41L2	29.4809	22.929	14.33		ENSMUSG00000014245.8	Pigl	0.45942	0.137218	0.73498
ENSG00000080166	DCT	1.19491	0.570291	0.289565		ENSG00000079841.20	RIMS1	0.043971	0	0.036518		ENSMUSG00000014294.4	Ndufa2	137.637	109.023	139.835
ENSG00000080189	SLC35C2	6.99454	7.13274	4.45716		ENSG00000079931.15	MOXD1	1.25334	1.46276	0.742885		ENSMUSG00000014301.13	Pam16	25.377	18.8615	27.8167
ENSG00000080200	CRYBG3	58.305	59.2413	55.9889		ENSG00000079950.14	STX7	12.2071	15.158	11.6149		ENSMUSG00000014303.13	Glis2	0.66824	0.119252	1.02941
ENSG00000080224	EPHA6	6.32001	1.68929	1.7723		ENSG00000079974.19	RABL2B	3.45282	3.05965	3.29576		ENSMUSG00000014313.15	Cox6c	3764.16	3598.16	4548.94
ENSG00000080293	SCTR	0	0	0		ENSG00000079999.14	KEAP1	16.7496	18.1665	16.6878		ENSMUSG00000014329.14	Bicc1	2.31966	0.832774	3.49976
ENSG00000080298	RFX3	0.871583	0.930639	0.629952		ENSG00000080007.8	DDX43	0.1267	0.152718	0.074136		ENSMUSG00000014349.7	Ube2z	4.89433	1.89429	6.93835
ENSG00000080345	RIF1	11.4652	8.32068	10.2304		ENSG00000080031.10	PTPRH	0.159247	0.026437	0.13271		ENSMUSG00000014351.12	Gip	0	0	0
ENSG00000080371	RAB21	90.099	63.8299	66.9587		ENSG00000080166.16	DCT	0.022716	0.020129	0.053528		ENSMUSG00000014353.15	Tmem87b	8.98703	4.7583	13.282
ENSG00000080493	SLC4A4	6.62297	5.63484	5.21223		ENSG00000080189.15	SLC35C2	3.10999	3.5252	2.45266		ENSMUSG00000014355.10	Anapc1	13.0715	3.09714	18.8202
ENSG00000080503	SMARCA2	7.66484	6.20714	7.39377		ENSG00000080200.10	CRYBG3	5.32914	3.26558	3.35728		ENSMUSG00000014361.5	Mertk	1.47126	0.527204	2.21381
ENSG00000080511	RDH8	0	0	0		ENSG00000080224.18	EPHA6	0.026127	0.023285	0.000897		ENSMUSG00000014402.15	Tsg101	10.4215	5.66114	13.8496
ENSG00000080546	SESN1	24.1785	28.2484	31.6645		ENSG00000080293.10	SCTR	0.085885	0.034593	0.203352		ENSMUSG00000014418.16	Hps5	2.07732	0.660129	4.92864
ENSG00000080561	MID2	17.1308	9.54108	14.4288		ENSG00000080298.16	RFX3	0.191575	0.211862	0.200063		ENSMUSG00000014426.9	Map3k4	3.05573	0.471525	6.40566
ENSG00000080572	DNAAF6	2.61687	1.54388	0		ENSG00000080345.18	RIF1	0.889134	0.743958	0.616097		ENSMUSG00000014444.17	Piezo1	0.890161	0.369276	3.36577
ENSG00000080573	COL5A3	0.366689	0.932339	0.529838		ENSG00000080371.6	RAB21	27.7188	32.4189	26.208		ENSMUSG00000014453.4	Blk	0.012166	0	0.227089
ENSG00000080603	SRCAP	0.809155	0.95089	1.11961		ENSG00000080493.19	SLC4A4	0.773839	1.19292	1.5254		ENSMUSG00000014470.4	Rnf166	4.6342	2.54979	6.75289
ENSG00000080608	PUM3	12.09	10.2274	12.8403		ENSG00000080503.25	SMARCA2	58.2696	38.1162	39.2836		ENSMUSG00000014496.8	Ankrd28	9.63756	3.36167	13.2501
ENSG00000080618	CPB2	0	0	0		ENSG00000080511.5	RDH8	0	0	0		ENSMUSG00000014498.9	Ankrd52	2.28178	0.193852	4.768
ENSG00000080644	CHRNA3	0	0	0		ENSG00000080546.14	SESN1	18.3161	16.3643	12.637		ENSMUSG00000014503.15	Pkd2l2	2.33581	1.26788	3.51891
ENSG00000080709	KCNN2	3.14455	1.4796	3.30562		ENSG00000080561.14	MID2	0.415078	0.419314	0.618476		ENSMUSG00000014504.16	Srp19	21.0542	12.5333	25.8129
ENSG00000080802	CNOT4	6.5632	4.8475	4.26789		ENSG00000080572.14	DNAAF6	0	0	0		ENSMUSG00000014529.9	Tmbim7	0.0495	0	0
ENSG00000080815	PSEN1	3.36736	3.42839	3.08955		ENSG00000080573.7	COL5A3	4.61743	3.76445	3.05804		ENSMUSG00000014542.3	Clec4f	0.560281	0.055974	0.397861
ENSG00000080819	CPOX	19.1459	11.2917	15.7277		ENSG00000080603.17	SRCAP	2.69449	2.28632	2.0026		ENSMUSG00000014543.14	Klra17	0	0	0
ENSG00000080822	CLDND1	115.985	90.8606	111.417		ENSG00000080608.10	PUM3	3.73687	3.92148	2.47774		ENSMUSG00000014547.10	Wdfy2	2.46309	0.551813	5.04155
ENSG00000080823	MOK	0.23778	0.283479	0.17272		ENSG00000080618.17	CPB2	0	0	0		ENSMUSG00000014550.14	Rbsn	4.83263	2.34721	4.00986
ENSG00000080824	HSP90AA1	262.896	123.397	246.561		ENSG00000080644.16	CHRNA3	0.048705	0.005017	0.03597		ENSMUSG00000014551.8	Mrps25	9.42942	7.356	11.6888
ENSG00000080839	RBL1	5.35976	4.54209	5.26881		ENSG00000080709.17	KCNN2	2.26639	3.4225	1.78185		ENSMUSG00000014554.13	Dguok	3.68483	1.75501	5.4523
ENSG00000080845	DLGAP4	1.89639	1.95565	1.25661		ENSG00000080802.21	CNOT4	2.93011	2.81413	2.62946		ENSMUSG00000014592.21	Camta1	34.7096	28.3031	37.7762
ENSG00000080854	IGSF9B	0.633363	0.526095	0.464579		ENSG00000080815.20	PSEN1	6.44394	4.65406	4.11369		ENSMUSG00000014599.10	Csf1	2.8001	1.03662	6.81384
ENSG00000080910	CFHR2	11.5705	18.792	26.8291		ENSG00000080819.9	CPOX	2.53664	2.39583	3.8317		ENSMUSG00000014601.13	Strip1	1.5024	0.344422	2.44498
ENSG00000080986	NDC80	0.616371	0.749384	0.428009		ENSG00000080822.17	CLDND1	22.5701	20.7974	26.4082		ENSMUSG00000014602.15	Kif1a	0.031754	0.009795	0.053404
ENSG00000081014	AP4E1	13.8981	9.29192	13.0312		ENSG00000080823.23	MOK	3.0257	3.68339	2.48449		ENSMUSG00000014603.3	Alx3	0	0	0
ENSG00000081019	RSBN1	6.83489	5.3707	6.01154		ENSG00000080824.19	HSP90AA1	116.96	144.13	176.669		ENSMUSG00000014606.14	Slc25a11	63.0968	35.6127	94.0224
ENSG00000081026	MAGI3	0.866333	0.979736	0.959252		ENSG00000080839.12	RBL1	0.568386	0.411279	0.379641		ENSMUSG00000014609.16	Chrne	0	0	0
ENSG00000081041	CXCL2	0.10964	0.522719	0.158605		ENSG00000080845.19	DLGAP4	8.6042	6.25106	6.847		ENSMUSG00000014633.15	Cmc2	5.72643	3.54098	8.93867
ENSG00000081051	AFP	0	0	0		ENSG00000080854.16	IGSF9B	1.95728	3.26646	1.9958		ENSMUSG00000014668.15	Chfr	4.92996	1.0587	6.89022
ENSG00000081052	COL4A4	0.305648	0.318998	0.220836		ENSG00000080910.14	CFHR2	0.010706	0	0		ENSMUSG00000014686.8	Ceacam16	0	0	0
ENSG00000081059	TCF7	0.052143	0.12384	0.150893		ENSG00000080947.16	CROCCP3	0.064228	0.100435	0		ENSMUSG00000014704.10	Hoxa2	0	0.030513	0.030893
ENSG00000081087	OSTM1	23.6776	15.309	15.5445		ENSG00000080986.13	NDC80	0.25152	0.101828	0.242159		ENSMUSG00000014725.16	Adam28	0	0	0
ENSG00000081138	CDH7	0	0	0		ENSG00000081014.11	AP4E1	1.29469	0.914396	0.668227		ENSMUSG00000014747.6	Ankrd53	0	0	0.031638
ENSG00000081148	IMPG2	0.806602	0.4956	0.311765		ENSG00000081019.14	RSBN1	1.34589	1.68278	0.995086		ENSMUSG00000014748.13	Tex261	6.74895	2.9012	10.5499
ENSG00000081154	PCNP	136.106	84.5058	120.67		ENSG00000081026.19	MAGI3	0.581976	0.590144	0.682143		ENSMUSG00000014763.8	Fam120b	3.27473	0.88874	5.22899
ENSG00000081177	EXD2	0.696864	0.775978	0.417127		ENSG00000081041.9	CXCL2	0.916699	0.767384	1.3537		ENSMUSG00000014767.17	Tbp	2.02643	0.741915	3.15104
ENSG00000081181	ARG2	0.071804	0.068583	0		ENSG00000081051.8	AFP	0.07223	0	0.055009		ENSMUSG00000014769.10	Psmb1	25.4496	14.9877	33.8116
ENSG00000081189	MEF2C	28.2051	23.5393	23.239		ENSG00000081052.14	COL4A4	1.61549	1.23257	0.801842		ENSMUSG00000014771.13	Pdcd2	5.14465	2.27507	5.88859
ENSG00000081237	PTPRC	2.71838	3.26323	3.62365		ENSG00000081059.20	TCF7	0.729564	0.430406	0.406838		ENSMUSG00000014773.13	Dll1	0.300158	0.164798	0.600699
ENSG00000081248	CACNA1S	0	0.586185	0.070034		ENSG00000081087.16	OSTM1	5.09951	6.0812	6.07056		ENSMUSG00000014776.7	Nol3	3.34943	1.56294	4.23977
ENSG00000081277	PKP1	0	0.042411	0		ENSG00000081138.14	CDH7	0.003273	0.001168	0.001046		ENSMUSG00000014778.10	Fhod1	1.1117	0.193095	1.92941
ENSG00000081307	UBA5	7.91713	7.59143	7.31326		ENSG00000081148.12	IMPG2	0.022727	0.027395	0.018413		ENSMUSG00000014782.16	Plekhg4	0.032245	0	0.041579
ENSG00000081320	STK17B	26.4355	28.3691	38.1872		ENSG00000081154.12	PCNP	39.7002	49.8081	41.4111		ENSMUSG00000014786.8	Slc9a5	0.251379	0.025961	0.443257
ENSG00000081377	CDC14B	1.85866	2.1365	1.69027		ENSG00000081177.19	EXD2	3.17445	2.71983	2.83802		ENSMUSG00000014791.10	Elmo3	0.111843	0.026463	0.128397
ENSG00000081479	LRP2	0.35043	0.476739	0.236582		ENSG00000081181.8	ARG2	0.401865	0.21714	0.104786		ENSMUSG00000014813.9	Stc1	0.601598	0.327364	0.645562
ENSG00000081665	ZNF506	0	0	0		ENSG00000081189.17	MEF2C	51.1005	29.0816	40.6235		ENSMUSG00000014837.15	4931428F04Rik	0.238522	0.081265	0.277212
ENSG00000081665_AS	ZNF506_AS	0	0	0		ENSG00000081237.21	PTPRC	1.15323	2.24012	0.569696		ENSMUSG00000014846.12	Tppp3	2.94536	1.37651	4.83879
ENSG00000081692	JMJD4	0.69195	0.476751	0.387255		ENSG00000081248.13	CACNA1S	0	0.010461	0.004688		ENSMUSG00000014850.15	Msh3	4.91309	1.24099	7.27758
ENSG00000081721	DUSP12	22.0987	20.4679	20.0366		ENSG00000081277.13	PKP1	0.056681	0.027328	0.017272		ENSMUSG00000014852.16	Adamts13	0	0	0
ENSG00000081760	AACS	0.442456	0.224269	0.426974		ENSG00000081307.15	UBA5	13.0426	11.4909	11.5096		ENSMUSG00000014856.12	Tmem208	6.52233	3.65928	9.348
ENSG00000081791	DELE1	11.3653	8.042	7.66137		ENSG00000081320.12	STK17B	1.03277	1.10958	0.819777		ENSMUSG00000014859.9	E2f4	2.60089	1.22896	2.62522
ENSG00000081800	SLC13A1	0.056158	0	0		ENSG00000081377.17	CDC14B	2.66048	4.11136	1.98458		ENSMUSG00000014867.9	Surf4	10.9753	6.67742	16.4228
ENSG00000081803	CADPS2	0.693985	1.53651	0.553131		ENSG00000081386.13	ZNF510	0.976017	1.11303	0.856169		ENSMUSG00000014873.15	Surf2	2.59071	1.03245	2.46451
ENSG00000081818	PCDHB4	0.283117	0.07765	0.116697		ENSG00000081479.15	LRP2	0.075107	0	0.081227		ENSMUSG00000014905.4	Dnajb9	16.5406	12.1518	16.548
ENSG00000081842	PCDHA6	0	0	0		ENSG00000081665.14	ZNF506	1.99572	1.63379	2.0656		ENSMUSG00000014907.10	Naf1	2.18475	1.50977	3.06485
ENSG00000081853	PCDHGA2	0.117392	0.148926	0		ENSG00000081692.13	JMJD4	1.13574	1.16999	0.933141		ENSMUSG00000014932.15	Yes1	16.9554	9.63044	24.7425
ENSG00000081870	HSPB11	11.3377	13.1643	25.7219		ENSG00000081721.12	DUSP12	2.50042	2.31907	1.73108		ENSMUSG00000014956.15	Ppp1cb	169.706	104.834	221.364
ENSG00000081913	PHLPP1	0.501971	0.900245	0.565846		ENSG00000081760.17	AACS	1.83222	2.99091	2.62939		ENSMUSG00000014959.12	Gorasp2	4.82723	1.95156	7.29173
ENSG00000081923	ATP8B1	2.22342	1.46717	2.0839		ENSG00000081791.9	DELE1	22.1561	24.7272	23.5838		ENSMUSG00000014980.14	Tsen15	3.84066	1.73997	5.26415
ENSG00000081985	IL12RB2	0.038653	0.019487	0.02968		ENSG00000081800.9	SLC13A1	0.006487	0	0		ENSMUSG00000015001.17	Oc90	0	0	0
ENSG00000082014	SMARCD3	21.0263	14.4913	10.4557		ENSG00000081803.17	CADPS2	3.19611	8.75421	1.50079		ENSMUSG00000015002.18	Efr3a	18.5971	5.95877	28.4979
ENSG00000082068	WDR70	4.29169	3.37818	3.51862		ENSG00000081818.4	PCDHB4	0.369485	0.326526	0.337098		ENSMUSG00000015013.9	Trappc2l	4.36704	2.26132	2.41154
ENSG00000082074	FYB1	4.54181	2.74296	3.70718		ENSG00000081842.18	PCDHA6	0.005809	0.015621	0		ENSMUSG00000015016.8	Acsf3	1.66182	0.23599	2.93027
ENSG00000082126	MPP4	0.1204	0	0		ENSG00000081853.15	PCDHGA2	0.493984	0.615697	0.461591		ENSMUSG00000015023.7	Ddx19a	2.60523	1.39796	4.52536
ENSG00000082146	STRADB	10.457	8.80659	8.49672		ENSG00000081870.12	IFT25	5.21619	6.96725	5.76321		ENSMUSG00000015027.11	Galns	0.229906	0.161686	0.449656
ENSG00000082153	BZW1	106.952	89.8846	107.678		ENSG00000081913.14	PHLPP1	1.34535	0.490757	1.05923		ENSMUSG00000015053.14	Gata2	1.34917	0.364323	2.55505
ENSG00000082175	PGR	2.43343	0.040255	0		ENSG00000081923.15	ATP8B1	1.63144	0.445891	0.47112		ENSMUSG00000015083.11	C8g	0.448751	0.138004	0.731549
ENSG00000082196	C1QTNF3	0	0	0		ENSG00000081985.14	IL12RB2	0.091723	0.084077	0.02394		ENSMUSG00000015085.8	Entpd2	1.08939	0.285522	1.7323
ENSG00000082212	ME2	16.3204	10.6639	14.5593		ENSG00000082014.17	SMARCD3	26.1874	19.4071	23.6349		ENSMUSG00000015087.14	Rabl6	16.5259	6.49875	16.814
ENSG00000082213	C5orf22	14.0281	7.95895	14.2361		ENSG00000082068.9	WDR70	4.32738	6.07431	4.43568		ENSMUSG00000015090.13	Ptgds	60.3748	44.2884	86.0058
ENSG00000082258	CCNT2	10.7326	12.1519	10.1762		ENSG00000082074.19	FYB1	0.389905	0.615381	0.149126		ENSMUSG00000015092.9	Edf1	12.3675	7.60142	12.5208
ENSG00000082269	FAM135A	16.4081	12.05	16.2436		ENSG00000082126.18	MPP4	0.025158	0	0.012432		ENSMUSG00000015093.15	Clic3	0.145364	0	0.281179
ENSG00000082293	COL19A1	0.016502	0.023466	0.011913		ENSG00000082146.13	STRADB	20.1998	27.4426	17.4354		ENSMUSG00000015094.16	Npdc1	2.18513	0.414325	3.89797
ENSG00000082397	EPB41L3	1.27698	1.22738	0.714167		ENSG00000082153.18	BZW1	16.9549	17.8934	14.9368		ENSMUSG00000015095.12	Fbxw5	3.78919	1.22556	6.40489
ENSG00000082438	COBLL1	9.11791	5.18934	8.18068		ENSG00000082175.16	PGR	0.726804	0.604258	0.795296		ENSMUSG00000015112.15	Slc25a13	20.472	8.01125	24.7294
ENSG00000082458	DLG3	1.19896	0.764953	0.985964		ENSG00000082196.21	C1QTNF3	0.384398	0.248023	0.234959		ENSMUSG00000015120.15	Ube2i	12.3717	6.42907	20.6521
ENSG00000082482	KCNK2	0	0	0		ENSG00000082212.13	ME2	17.2224	25.1668	14.3667		ENSMUSG00000015126.9	Tsr3	0.562749	0.328109	1.44807
ENSG00000082497	SERTAD4	0.402067	0.669024	0.533757		ENSG00000082213.18	C5orf22	5.68792	5.37875	6.14959		ENSMUSG00000015127.14	Unkl	2.22084	0.552707	4.0608
ENSG00000082512	TRAF5	0.821976	1.02486	0.668967		ENSG00000082258.13	CCNT2	3.12858	2.97131	2.98468		ENSMUSG00000015133.17	Lrrk1	2.12563	0.324671	4.18225
ENSG00000082515	MRPL22	19.4245	17.0693	10.5712		ENSG00000082269.17	FAM135A	1.02573	1.24997	0.934145		ENSMUSG00000015134.15	Aldh1a3	0.18195	0.038983	0.236391
ENSG00000082516	GEMIN5	3.43259	2.13914	2.703		ENSG00000082293.13	COL19A1	0.071844	0.219669	0.124669		ENSMUSG00000015143.15	Actn1	2.12109	0.596129	5.12039
ENSG00000082556	OPRK1	0	0	0		ENSG00000082397.18	EPB41L3	1.29756	1.11372	0.681628		ENSMUSG00000015149.14	Sirt2	6.76959	3.99948	10.4765
ENSG00000082641	NFE2L1	48.8533	43.6878	26.6078		ENSG00000082438.18	COBLL1	2.65682	1.48081	1.61214		ENSMUSG00000015165.16	Hnrnpl	39.4149	12.3467	71.9914
ENSG00000082684	SEMA5B	0.093027	0.01766	0.161378		ENSG00000082458.12	DLG3	3.74926	3.35221	3.49711		ENSMUSG00000015176.11	Nolc1	1.11269	0.400961	1.28431
ENSG00000082701	GSK3B	11.5338	9.2914	6.71239		ENSG00000082482.14	KCNK2	0.022223	0.059027	0.043142		ENSMUSG00000015189.12	Casd1	5.99913	2.43214	7.60316
ENSG00000082781	ITGB5	2.64035	2.40496	3.84213		ENSG00000082497.12	SERTAD4	0.711872	0.207187	0.457577		ENSMUSG00000015202.13	Cnksr3	3.41771	1.44487	4.48088
ENSG00000082805	ERC1	7.37612	6.83348	7.94087		ENSG00000082512.15	TRAF5	0.982046	0.906628	0.752695		ENSMUSG00000015214.14	Mtmr1	9.03228	2.691	12.1844
ENSG00000082898	XPO1	50.9192	40.8111	42.0603		ENSG00000082515.18	MRPL22	19.8596	20.2402	27.4947		ENSMUSG00000015217.11	Hmgb3	11.4513	6.70715	16.6978
ENSG00000082996	RNF13	45.8623	34.2614	52.1834		ENSG00000082516.9	GEMIN5	1.69034	2.09713	2.48421		ENSMUSG00000015222.18	Map2	1.74653	0.941304	2.36125
ENSG00000083067	TRPM3	0.028819	0.054775	0.083426		ENSG00000082556.14	OPRK1	0.031725	0	0.002642		ENSMUSG00000015224.10	Cyp2j9	0.531273	0.241204	0.906544
ENSG00000083093	PALB2	0.940452	0.675272	0.937476		ENSG00000082641.16	NFE2L1	225.654	334.22	266.323		ENSMUSG00000015242.14	Nipsnap3a	0	0	0
ENSG00000083097	DOP1A	12.8718	10.3623	12.6021		ENSG00000082684.16	SEMA5B	1.00674	0.49557	0.412996		ENSMUSG00000015243.4	Abca1	7.43386	2.68593	10.2002
ENSG00000083099	LYRM2	120.348	64.3618	29.7644		ENSG00000082701.17	GSK3B	71.2729	164.925	164.543		ENSMUSG00000015247.10	Nipsnap3b	1.06661	0.452235	1.98412
ENSG00000083123	BCKDHB	0.351666	0.430763	1.60387		ENSG00000082781.12	ITGB5	34.1163	28.5892	30.5874		ENSMUSG00000015289.4	Lage3	5.28842	4.88057	7.49563
ENSG00000083168	KAT6A	10.1545	11.8319	11.4407		ENSG00000082805.21	ERC1	4.78866	2.37558	2.55822		ENSMUSG00000015290.15	Ubl4a	13.5638	8.09827	20.2341
ENSG00000083223	TUT7	6.94408	7.14123	5.38274		ENSG00000082898.19	XPO1	11.3112	11.2918	9.67302		ENSMUSG00000015291.10	Gdi1	7.62499	2.18934	13.704
ENSG00000083290	ULK2	24.6082	17.7906	18.1315		ENSG00000082929.8	LINC01587	0	0	0		ENSMUSG00000015305.6	Sash1	5.81993	1.3474	8.20774
ENSG00000083307	GRHL2	0	0	0		ENSG00000082996.20	RNF13	13.1295	10.2961	10.0722		ENSMUSG00000015312.9	Gadd45b	2.06526	0.892682	4.09059
ENSG00000083312	TNPO1	47.0827	42.1285	43.8569		ENSG00000083067.27	TRPM3	0.026893	0.088572	0.252369		ENSMUSG00000015314.10	Slamf6	0.079103	0.026295	0.195771
ENSG00000083444	PLOD1	3.15947	2.82076	3.03495		ENSG00000083093.12	PALB2	0.67692	0.560183	0.478029		ENSMUSG00000015316.11	Slamf1	0.082709	0.01909	0.212332
ENSG00000083454	P2RX5	2.17522	2.36633	1.17273		ENSG00000083097.15	DOP1A	1.87406	1.6606	1.23785		ENSMUSG00000015335.16	Zdhhc12	0.309013	0.076439	0.42591
ENSG00000083457	ITGAE	3.87529	4.30877	3.05282		ENSG00000083099.11	LYRM2	10.0106	11.1558	11.2488		ENSMUSG00000015337.5	Endog	11.9524	8.84451	17.6924
ENSG00000083520	DIS3	4.65792	5.22633	4.6528		ENSG00000083123.15	BCKDHB	9.42951	13.0008	9.06292		ENSMUSG00000015340.10	Cybb	1.92418	1.10384	3.30649
ENSG00000083535	PIBF1	114.16	33.5037	54.1713		ENSG00000083168.11	KAT6A	2.65447	2.2405	1.55101		ENSMUSG00000015341.17	Golga7	12.2772	8.81223	15.1242
ENSG00000083544	TDRD3	15.5336	7.43487	6.60588		ENSG00000083223.18	TUT7	1.71627	1.71902	1.29417		ENSMUSG00000015342.6	Xk	2.58061	1.1424	2.93375
ENSG00000083635	NUFIP1	0.926856	0.7508	0.497194		ENSG00000083290.20	ULK2	2.72426	4.13904	2.87809		ENSMUSG00000015354.8	Pcolce2	1.76731	0.959158	3.06852
ENSG00000083642	PDS5B	6.71119	4.89933	7.0309		ENSG00000083307.12	GRHL2	0	0.011138	0.500706		ENSMUSG00000015355.13	Cd48	1.56421	0.676893	1.85933
ENSG00000083720	OXCT1	19.8253	13.5035	13.1195		ENSG00000083312.19	TNPO1	8.1927	7.82196	7.56098		ENSMUSG00000015357.10	Clpx	25.5098	9.94129	27.8339
ENSG00000083750	RRAGB	18.7546	19.549	35.4106		ENSG00000083444.17	PLOD1	11.2637	11.7678	11.0574		ENSMUSG00000015363.13	Trabd	6.51256	2.32303	9.36871
ENSG00000083782	EPYC	0.30249	0.072264	0		ENSG00000083454.23	P2RX5	1.92029	2.99733	1.92394		ENSMUSG00000015365.15	Mov10l1	4.60998	1.59255	6.63078
ENSG00000083799	CYLD	4.36517	3.98657	3.63924		ENSG00000083457.12	ITGAE	4.93941	5.39283	8.59978		ENSMUSG00000015377.10	Dennd6b	1.88316	0.301408	3.41809
ENSG00000083807	SLC27A5	0	0.104788	0		ENSG00000083520.15	DIS3	3.45176	4.34866	2.69296		ENSMUSG00000015396.4	Cd83	1.45661	0.654296	1.29148
ENSG00000083817	ZNF416	4.86745	5.39003	2.24453		ENSG00000083535.16	PIBF1	4.61421	3.09049	4.11732		ENSMUSG00000015401.12	Cltrn	0	0	0.365075
ENSG00000083817_AS	ZNF416_AS	5.47059	4.23686	5.24002		ENSG00000083544.16	TDRD3	4.12772	4.15154	3.57222		ENSMUSG00000015405.15	Ace2	0.342419	0.156961	0.356931
ENSG00000083828	ZNF586	0	0	0		ENSG00000083622.8	ENSG00000083622	0	0	0		ENSMUSG00000015437.5	Gzmb	0	0.013056	0
ENSG00000083828_AS	ZNF586_AS	0	0	0		ENSG00000083635.8	NUFIP1	0.509513	0.502481	0.431082		ENSMUSG00000015441.4	Gzmf	0	0	0
ENSG00000083838	ZNF446	0	0.128924	0.130913		ENSG00000083642.19	PDS5B	2.9229	3.21615	2.23532		ENSMUSG00000015443.9	Gzmn	0	0	0
ENSG00000083844	ZNF264	4.8863	4.33143	4.97744		ENSG00000083720.13	OXCT1	91.679	124.796	98.1855		ENSMUSG00000015451.16	C4a	0.034413	0.003751	0.203637
ENSG00000083844_AS	ZNF264_AS	1.90835	1.63889	1.94166		ENSG00000083750.13	RRAGB	4.42419	4.81936	3.18628		ENSMUSG00000015452.14	Ager	0.032859	0.015493	0.154618
ENSG00000083845	RPS5	254.971	317.842	349.512		ENSG00000083782.8	EPYC	0	0	0		ENSMUSG00000015461.15	Atf6b	1.32023	0.275144	1.91359
ENSG00000083857	FAT1	4.06905	4.726	4.26696		ENSG00000083799.18	CYLD	4.24171	4.67549	3.75065		ENSMUSG00000015467.14	Egfl8	0.061682	0.018957	0.038341
ENSG00000083896	YTHDC1	14.1539	15.1808	11.1534		ENSG00000083807.10	SLC27A5	0.855548	1.08239	1.39293		ENSMUSG00000015468.14	Notch4	2.73291	0.480129	6.7813
ENSG00000083937	CHMP2B	91.2826	52.0095	81.198		ENSG00000083812.13	ZNF324	0.375763	0.31797	0.258535		ENSMUSG00000015474.16	Ppt2	3.47534	1.83981	6.58727
ENSG00000084070	SMAP2	2.85188	3.9091	3.27812		ENSG00000083814.13	ZNF671	1.90768	1.63413	1.613		ENSMUSG00000015476.6	Prrt1	0.159389	0.02496	0.472732
ENSG00000084072	PPIE	6.26324	5.18811	7.70914		ENSG00000083817.9	ZNF416	0.661931	0.664884	0.536286		ENSMUSG00000015478.13	Rnf5	3.63483	2.57958	5.07188
ENSG00000084072_AS	PPIE_AS	2.45995	1.88759	1.49508		ENSG00000083828.16	ZNF586	1.57792	1.36855	1.77911		ENSMUSG00000015484.3	Fam163a	0	0	0.025981
ENSG00000084073	ZMPSTE24	24.7472	19.5684	22.6656		ENSG00000083838.17	ZNF446	0.979373	1.23798	0.87713		ENSMUSG00000015488.14	Cacfd1	5.52608	1.34361	9.10179
ENSG00000084090	STARD7	67.5807	52.7665	49.5925		ENSG00000083844.11	ZNF264	0.693795	0.636804	0.488071		ENSMUSG00000015501.10	Hivep2	5.21646	1.49101	8.88668
ENSG00000084092	NOA1	3.89761	3.62637	6.55112		ENSG00000083845.9	RPS5	90.9054	74.728	87.8552		ENSMUSG00000015519.12	2310057J18Rik	0	0	0
ENSG00000084093	REST	27.8474	19.9696	19.7454		ENSG00000083857.15	FAT1	10.4801	8.57912	10.0277		ENSMUSG00000015522.18	Arnt	13.1894	3.13889	18.2334
ENSG00000084110	HAL	0.11321	0	0		ENSG00000083896.13	YTHDC1	9.25445	8.91747	8.37691		ENSMUSG00000015533.9	Itga2	0.051572	0.029539	0.0413
ENSG00000084112	SSH1	1.49947	1.84417	2.04008		ENSG00000083937.10	CHMP2B	7.17848	8.9014	7.00553		ENSMUSG00000015536.14	Mocs2	7.68272	3.84739	11.1853
ENSG00000084207	GSTP1	68.3247	87.7206	49.1423		ENSG00000084070.12	SMAP2	5.69322	6.05005	4.61342		ENSMUSG00000015542.17	Nat9	1.68789	1.06483	4.10752
ENSG00000084234	APLP2	53.447	35.3285	39.5798		ENSG00000084072.17	PPIE	8.10769	10.6044	9.41822		ENSMUSG00000015568.16	Lpl	931.275	564.153	1228.58
ENSG00000084444	FAM234B	0.772737	0.849438	0.735073		ENSG00000084073.10	ZMPSTE24	7.00152	6.8043	5.37008		ENSMUSG00000015575.15	Atp6v0e	15.555	12.8818	24.0408
ENSG00000084453	SLCO1A2	0.016816	0.047873	0		ENSG00000084090.14	STARD7	45.6442	22.9339	21.9296		ENSMUSG00000015579.5	Nkx2-5	2.77247	0.531246	4.61648
ENSG00000084463	WBP11	11.54	15.7449	11.7365		ENSG00000084092.7	NOA1	3.28649	2.97457	3.26595		ENSMUSG00000015597.17	Zfp318	2.43201	0.549667	1.95781
ENSG00000084623	EIF3I	97.724	75.8332	74.4497		ENSG00000084093.19	REST	1.55984	1.16741	1.104		ENSMUSG00000015599.9	Ttbk1	0.005824	0.001797	0.054416
ENSG00000084628	NKAIN1	0.10641	0.067468	0.05138		ENSG00000084110.11	HAL	0.041605	0.105306	0.020833		ENSMUSG00000015605.6	Srf	2.54642	0.499287	4.61634
ENSG00000084636	COL16A1	0.833056	0.901433	0.310081		ENSG00000084112.15	SSH1	2.28129	1.93683	2.92573		ENSMUSG00000015619.10	Gata3	0.025557	0.020986	0.015909
ENSG00000084652	TXLNA	1.35289	1.54797	1.25917		ENSG00000084207.18	GSTP1	89.3675	87.4741	80.2459		ENSMUSG00000015627.5	Gata5	0.058412	0.010279	0.031167
ENSG00000084674	APOB	0.031289	0	0.135495		ENSG00000084234.18	APLP2	64.3968	64.0028	63.3525		ENSMUSG00000015647.9	Lama5	1.59007	0.450663	5.84159
ENSG00000084676	NCOA1	4.21881	3.45958	3.74966		ENSG00000084444.14	FAM234B	0.170268	0.345165	0.395748		ENSMUSG00000015652.9	Steap1	0.025759	0	0
ENSG00000084693	AGBL5	0.401434	0.48057	0.174549		ENSG00000084453.17	SLCO1A2	0	0	0		ENSMUSG00000015653.13	Steap2	0.144826	0.0793	0.363346
ENSG00000084710	EFR3B	2.14429	3.52863	3.07438		ENSG00000084463.8	WBP11	17.7509	18.8162	13.1941		ENSMUSG00000015656.17	Hspa8	205.777	128.167	333.904
ENSG00000084731	KIF3C	0.184049	0.187051	0.075968		ENSG00000084623.12	EIF3I	27.7634	26.3453	28.0161		ENSMUSG00000015659.12	Serac1	1.98828	0.299804	3.49624
ENSG00000084733	RAB10	193.46	124.838	153.023		ENSG00000084628.10	NKAIN1	0.021536	0.040388	0.038972		ENSMUSG00000015665.8	Awat1	0	0	0
ENSG00000084734	GCKR	0	0.571304	0		ENSG00000084636.18	COL16A1	4.87318	2.62438	3.96281		ENSMUSG00000015668.13	Pdzd11	2.3001	1.64195	4.67577
ENSG00000084754	HADHA	259.021	243.564	207.168		ENSG00000084652.16	TXLNA	2.26715	2.15643	1.9789		ENSMUSG00000015671.11	Psma2	13.4691	9.51841	16.625
ENSG00000084764	MAPRE3	1.59887	1.56982	1.91354		ENSG00000084674.15	APOB	1.92155	0.631041	1.53568		ENSMUSG00000015672.4	Mrpl32	9.38501	5.83284	11.752
ENSG00000084774	CAD	0.14162	0.207601	0.181167		ENSG00000084676.16	NCOA1	5.27788	5.17921	3.3497		ENSMUSG00000015697.14	Setdb1	2.67368	0.522884	3.53748
ENSG00000085063	CD59	199.457	227.915	317.406		ENSG00000084693.16	AGBL5	1.58967	1.99608	1.9089		ENSMUSG00000015702.13	Anxa9	0.063092	0.067836	0.11772
ENSG00000085117	CD82	0.305749	0.485528	0.443727		ENSG00000084710.14	EFR3B	0.522641	0.379579	0.521065		ENSMUSG00000015709.9	Arnt2	0.017431	0.053239	0.016285
ENSG00000085185	BCORL1	0.198008	0.176743	0.386946		ENSG00000084731.15	KIF3C	0.310244	0.281958	0.486136		ENSMUSG00000015711.8	Prune1	2.20883	0.694297	3.47262
ENSG00000085224	ATRX	33.626	25.6066	25.218		ENSG00000084733.11	RAB10	20.1189	19.3043	21.5634		ENSMUSG00000015714.11	Cers2	4.34743	1.86574	7.23787
ENSG00000085231	AK6	91.9951	97.8605	86.3224		ENSG00000084734.9	GCKR	0.023741	0.087245	0.011818		ENSMUSG00000015721.18	Nlrp5	0.008274	0	0
ENSG00000085274	MYNN	9.35295	7.76466	9.44659		ENSG00000084754.12	HADHA	154.229	95.8795	112.739		ENSMUSG00000015733.13	Capza2	60.941	37.1132	73.4981
ENSG00000085276	MECOM	4.77934	4.25198	3.73488		ENSG00000084764.12	MAPRE3	11.4827	13.8478	13.0533		ENSMUSG00000015745.9	Plekho1	10.0196	8.6393	13.0278
ENSG00000085365	SCAMP1	29.8023	20.0555	27.3774		ENSG00000084774.14	CAD	0.97896	0.827745	1.07997		ENSMUSG00000015747.5	Vps45	4.40076	4.45083	6.70065
ENSG00000085377	PREP	84.0671	72.5422	73.9173		ENSG00000085063.18	CD59	221.442	184.036	195.687		ENSMUSG00000015748.13	Prpf3	2.70979	1.15736	2.68992
ENSG00000085382	HACE1	2.37273	2.52893	2.66183		ENSG00000085117.12	CD82	15.963	14.7224	8.65433		ENSMUSG00000015749.12	Anp32e	8.64749	3.46139	13.116
ENSG00000085415	SEH1L	6.23659	4.18062	7.67213		ENSG00000085185.16	BCORL1	0.913372	0.691834	0.961741		ENSMUSG00000015750.15	Aph1a	10.7503	4.73461	16.6033
ENSG00000085433	WDR47	3.41991	2.6369	4.1057		ENSG00000085224.23	ATRX	8.6035	7.93758	9.82577		ENSMUSG00000015755.16	Tab2	9.23015	3.43907	12.7795
ENSG00000085449	WDFY1	7.99824	6.36632	5.65508		ENSG00000085231.14	AK6	11.6728	11.4784	10.7465		ENSMUSG00000015757.10	Ppil4	7.77523	2.81919	9.33353
ENSG00000085465	OVGP1	0	0	0		ENSG00000085265.12	FCN1	0.036072	0.566744	0.02033		ENSMUSG00000015759.11	Cnih1	18.4666	15.6502	22.0824
ENSG00000085491	SLC25A24	13.8203	11.1383	16.5137		ENSG00000085274.16	MYNN	1.92085	2.02783	1.92932		ENSMUSG00000015766.14	Eps8	3.87564	1.53364	5.61543
ENSG00000085511	MAP3K4	1.16705	1.9993	0.942064		ENSG00000085276.19	MECOM	2.19958	1.54288	1.40065		ENSMUSG00000015776.12	Med22	1.743	1.09286	2.83683
ENSG00000085514	PILRA	0.788578	2.13928	1.15202		ENSG00000085365.18	SCAMP1	7.11335	6.5342	7.00186		ENSMUSG00000015787.15	Abo	0	0	0
ENSG00000085514_AS	PILRA_AS	0.276786	0	0		ENSG00000085377.15	PREP	3.24728	3.8481	2.80207		ENSMUSG00000015790.16	Surf1	4.42242	2.49396	7.64533
ENSG00000085552	IGSF9	0	0	0		ENSG00000085382.12	HACE1	1.01041	1.28087	1.16075		ENSMUSG00000015804.14	Med28	12.9409	8.32406	14.5083
ENSG00000085563	ABCB1	0.457975	1.80248	1.27898		ENSG00000085415.16	SEH1L	3.34533	4.28528	3.01139		ENSMUSG00000015806.12	Qdpr	9.12887	5.98922	17.6034
ENSG00000085644	ZNF213	0.62827	0.89622	0.455012		ENSG00000085433.17	WDR47	1.56464	1.88424	1.73452		ENSMUSG00000015812.8	Gnrh1	0.281386	0	0.518416
ENSG00000085662	AKR1B1	23.0312	15.1712	17.4145		ENSG00000085449.15	WDFY1	3.05996	2.77613	4.13329		ENSMUSG00000015829.13	Tnr	0.006052	0.002609	0.019753
ENSG00000085719	CPNE3	10.047	7.57228	8.2787		ENSG00000085465.13	OVGP1	0.37258	0.213853	0.159713		ENSMUSG00000015837.15	Sqstm1	52.5225	26.4946	75.1599
ENSG00000085721	RRN3	6.07626	5.58523	7.44117		ENSG00000085491.17	SLC25A24	3.12543	3.09071	2.15555		ENSMUSG00000015839.6	Nfe2l2	9.54019	3.48655	9.18839
ENSG00000085733	CTTN	1.02337	0.764817	0.529501		ENSG00000085511.20	MAP3K4	13.4406	5.90789	7.73467		ENSMUSG00000015843.10	Rxrg	6.59365	3.092	9.60368
ENSG00000085741	WNT11	0.497881	0.158208	0.481965		ENSG00000085514.16	PILRA	0.532069	0.620687	0.724996		ENSMUSG00000015846.15	Rxra	4.24745	0.713471	7.5477
ENSG00000085760	MTIF2	32.6309	24.1524	19.9584		ENSG00000085552.18	IGSF9	0.018433	0.011109	0.010252		ENSMUSG00000015850.11	Adamtsl4	0.868626	0.107904	2.12844
ENSG00000085788	DDHD2	15.0673	13.3232	11.5411		ENSG00000085563.15	ABCB1	2.84936	0.875658	0.779483		ENSMUSG00000015852.13	Fcrls	1.92758	0.889315	1.14183
ENSG00000085831	TTC39A	0.149133	0.047358	0.065913		ENSG00000085644.15	ZNF213	0.863139	1.20251	0.668713		ENSMUSG00000015854.7	Cd5l	0	0	0
ENSG00000085832	EPS15	31.376	24.2183	31.8818		ENSG00000085662.14	AKR1B1	51.6635	73.7679	74.96		ENSMUSG00000015869.16	Prpsap1	2.83259	0.46939	5.00453
ENSG00000085840	ORC1	0	0.089703	0		ENSG00000085719.13	CPNE3	14.9453	22.2726	23.8677		ENSMUSG00000015879.8	Fam184b	0	0	0.016675
ENSG00000085871	MGST2	11.7113	8.60951	7.98944		ENSG00000085721.13	RRN3	4.5973	4.26757	3.36516		ENSMUSG00000015880.13	Ncapg	0.209569	0.168676	0.501351
ENSG00000085872	CHERP	0.886236	1.3595	0.591596		ENSG00000085733.16	CTTN	48.588	46.5595	35.5623		ENSMUSG00000015882.18	Lcorl	5.92685	2.33263	7.40691
ENSG00000085978	ATG16L1	1.20962	1.2277	1.11397		ENSG00000085741.14	WNT11	0.898505	1.11362	1.31968		ENSMUSG00000015889.8	Lta4h	3.76301	1.80508	8.65949
ENSG00000085982	USP40	1.45837	0.940506	1.01772		ENSG00000085760.15	MTIF2	22.6837	19.6259	23.9883		ENSMUSG00000015890.2	Amdhd1	0.011633	0	0
ENSG00000085998	POMGNT1	29.0971	27.3879	18.8537		ENSG00000085788.14	DDHD2	16.1136	26.6903	16.1637		ENSMUSG00000015932.8	Dstn	29.7535	18.2838	41.0789
ENSG00000085999	RAD54L	0.027796	0.026412	0		ENSG00000085831.16	TTC39A	4.11769	3.50609	5.15238		ENSMUSG00000015937.15	Macroh2a1	3.79662	1.64548	8.01146
ENSG00000086015	MAST2	0.834825	1.14274	1.13014		ENSG00000085832.18	EPS15	10.8105	10.2927	9.72565		ENSMUSG00000015942.9	Gtf2ird2	0.916747	0.202537	2.63805
ENSG00000086061	DNAJA1	310.665	197.635	284.491		ENSG00000085840.13	ORC1	0.020043	0.034312	0.021965		ENSMUSG00000015943.11	Bola1	1.95593	1.5623	3.29836
ENSG00000086062	B4GALT1	13.2337	12.2877	10.8602		ENSG00000085871.9	MGST2	24.9345	19.403	43.7103		ENSMUSG00000015944.9	Castor2	1.47775	0.370046	2.4183
ENSG00000086065	CHMP5	20.9332	18.1629	19.1486		ENSG00000085872.15	CHERP	2.89477	2.84947	2.29382		ENSMUSG00000015947.10	Fcgr1	0.194367	0.059806	0.342716
ENSG00000086102	NFX1	5.66882	5.2497	5.02499		ENSG00000085978.22	ATG16L1	2.50494	2.37508	2.44644		ENSMUSG00000015950.13	Ncf1	0.969246	0.346029	1.55525
ENSG00000086159	AQP6	0	0	0		ENSG00000085982.16	USP40	3.61079	4.28297	3.86026		ENSMUSG00000015957.12	Wnt11	1.22727	0.20977	1.24784
ENSG00000086189	DIMT1	11.3225	12.4915	14.1153		ENSG00000085998.15	POMGNT1	33.1961	32.7571	29.6644		ENSMUSG00000015961.8	Adss	4.31961	1.56818	7.19562
ENSG00000086200	IPO11	47.5622	37.1197	47.605		ENSG00000085999.13	RAD54L	0.074185	0.089322	0.074001		ENSMUSG00000015962.5	1700016C15Rik	0	0	0
ENSG00000086205	FOLH1	4.80306	1.62852	4.13397		ENSG00000086015.23	MAST2	22.6053	9.52559	15.0918		ENSMUSG00000015966.17	Il17rb	0.123702	0.052949	0.197502
ENSG00000086232	EIF2AK1	5.76603	3.4831	4.68739		ENSG00000086061.16	DNAJA1	10.6572	11.19	21.862		ENSMUSG00000015968.18	Cacna1d	0.14622	0.172024	0.449047
ENSG00000086288	NME8	0	0	0		ENSG00000086062.13	B4GALT1	6.41326	6.20895	3.93926		ENSMUSG00000015970.19	Chdh	0.016007	0	0
ENSG00000086289	EPDR1	16.5671	15.4001	14.4845		ENSG00000086065.14	CHMP5	10.5952	14.2064	15.7248		ENSMUSG00000015971.5	Actr8	7.00738	2.35554	11.8523
ENSG00000086300	SNX10	21.2859	16.703	22.3381		ENSG00000086102.19	NFX1	5.74605	6.3164	4.4813		ENSMUSG00000015980.14	Lrrc27	6.99636	5.35111	9.23911
ENSG00000086475	SEPHS1	36.321	22.043	24.5012		ENSG00000086159.14	AQP6	0.009096	0	0.007644		ENSMUSG00000015981.12	Stk32c	0.090381	0.031761	0.192795
ENSG00000086504	MRPL28	11.1077	10.2172	6.80576		ENSG00000086189.11	DIMT1	5.07947	6.0304	5.52215		ENSMUSG00000015994.10	Fnta	15.2178	8.25482	19.585
ENSG00000086544	ITPKC	2.72247	4.73106	3.32593		ENSG00000086200.17	IPO11	5.76509	5.30518	5.68605		ENSMUSG00000016018.4	Mtrex	7.58281	2.63119	10.2135
ENSG00000086548	CEACAM6	0	0	0		ENSG00000086205.18	FOLH1	0.037625	0.127705	0		ENSMUSG00000016024.9	Lbp	0.720885	0.289663	0.799026
ENSG00000086570	FAT2	0	0	0		ENSG00000086232.13	EIF2AK1	12.2898	13.4768	9.33393		ENSMUSG00000016028.11	Celsr1	0.077701	0.033521	0.437216
ENSG00000086589	RBM22	6.17078	4.88145	6.83202		ENSG00000086288.12	NME8	0.007065	0	0.006041		ENSMUSG00000016087.13	Fli1	7.99434	4.51809	11.1166
ENSG00000086598	TMED2	145.022	100.554	87.3741		ENSG00000086289.13	EPDR1	9.43863	9.74926	15.6526		ENSMUSG00000016128.14	Stard13	4.65875	1.29314	5.95104
ENSG00000086619	ERO1B	9.51402	8.35789	10.2692		ENSG00000086300.17	SNX10	0.24778	0.445169	0.213089		ENSMUSG00000016150.15	Tenm1	0.008029	0.006194	0.018757
ENSG00000086666	ZFAND6	96.5362	93.6	109.006		ENSG00000086475.15	SEPHS1	9.00073	10.6538	8.89369		ENSMUSG00000016179.11	Camk1g	0.014699	0	0.092991
ENSG00000086696	HSD17B2	0	0	0		ENSG00000086504.18	MRPL28	17.7254	19.1146	19.6608		ENSMUSG00000016181.9	Utp25	1.01821	0.195848	2.09701
ENSG00000086712	TXLNG	6.08718	4.40063	5.28158		ENSG00000086506.3	HBQ1	0	0	0		ENSMUSG00000016194.14	Hsd11b1	3.48367	1.67548	4.43987
ENSG00000086717	PPEF1	0	0.032578	0		ENSG00000086544.4	ITPKC	2.03591	3.28825	1.6425		ENSMUSG00000016200.14	Syt14	0.027631	0.010364	0.015696
ENSG00000086730	LAT2	0.961983	2.08933	1.46769		ENSG00000086548.9	CEACAM6	0	0	0.005362		ENSMUSG00000016206.6	H2-M3	0.573819	0.260684	0.990689
ENSG00000086758	HUWE1	4.17633	4.18477	5.09715		ENSG00000086570.13	FAT2	0	0	0.00086		ENSMUSG00000016239.11	Lonrf3	0.36755	0.156656	1.07482
ENSG00000086827	ZW10	9.26043	7.36702	9.31175		ENSG00000086589.12	RBM22	5.72808	6.48057	5.69637		ENSMUSG00000016252.7	Atp5e	600.708	635.47	621.502
ENSG00000086848	ALG9	1.04851	0.932769	0.710314		ENSG00000086598.11	TMED2	27.1699	36.3111	31.8908		ENSMUSG00000016253.12	Nelfcd	1.53004	0.448341	2.32898
ENSG00000086967	MYBPC2	0	0	0		ENSG00000086619.15	ERO1B	2.94369	2.0844	2.56578		ENSMUSG00000016255.5	Tubb1	0.174723	0	0.651533
ENSG00000086991	NOX4	3.53733	1.73696	3.21975		ENSG00000086666.19	ZFAND6	21.264	24.7246	27.8841		ENSMUSG00000016256.10	Ctsz	1.48393	0.676085	2.29263
ENSG00000087008	ACOX3	0.77921	1.09417	1.02144		ENSG00000086696.11	HSD17B2	0	0	0		ENSMUSG00000016257.15	Prelid3b	14.5011	10.1982	15.5072
ENSG00000087053	MTMR2	51.0075	34.2366	35.268		ENSG00000086712.13	TXLNG	1.02458	1.03955	0.958051		ENSMUSG00000016262.14	Sertad4	0.55142	0.262877	0.847023
ENSG00000087074	PPP1R15A	4.86487	6.56528	2.7868		ENSG00000086717.19	PPEF1	0.039221	0.080141	0.120064		ENSMUSG00000016283.13	H2-M2	0	0	0
ENSG00000087076	HSD17B14	0	0	0		ENSG00000086730.17	LAT2	0.614906	0.885372	0.534349		ENSMUSG00000016308.12	Ube2a	15.4028	9.79402	20.3859
ENSG00000087077	TRIP6	2.90806	1.48015	1.31519		ENSG00000086758.17	HUWE1	10.2913	10.7537	8.96516		ENSMUSG00000016319.3	Slc25a5	49.3121	34.388	78.3928
ENSG00000087085	ACHE	0.153495	0.146032	0.148857		ENSG00000086827.9	ZW10	2.12606	2.07429	1.91716		ENSMUSG00000016327.9	Atp1b4	0	0	0.023958
ENSG00000087086	FTL	106.295	104.197	76.457		ENSG00000086848.15	ALG9	3.58408	3.07995	1.79132		ENSMUSG00000016344.14	Ppdpf	5.29265	3.74294	9.13283
ENSG00000087087	SRRT	4.58839	4.72281	3.43829		ENSG00000086967.10	MYBPC2	0	0.004136	0		ENSMUSG00000016346.17	Kcnq2	0	0.010797	0
ENSG00000087088	BAX	0.642954	0	0		ENSG00000086991.13	NOX4	2.11481	0.540453	0.842897		ENSMUSG00000016349.10	Eef1a2	67.1294	41.5502	112.87
ENSG00000087095	NLK	6.52725	8.77206	5.71651		ENSG00000087008.16	ACOX3	3.94433	3.5978	2.36666		ENSMUSG00000016356.18	Col20a1	0.063281	0.025818	0.118926
ENSG00000087111	PIGS	1.75483	2.4609	2.40462		ENSG00000087053.20	MTMR2	3.30159	3.44394	2.63176		ENSMUSG00000016382.15	Pls3	9.16254	4.34391	10.5176
ENSG00000087116	ADAMTS2	0.353651	0.431759	0.182733		ENSG00000087074.9	PPP1R15A	14.209	16.9577	10.1915		ENSMUSG00000016386.15	Mpped2	2.21023	1.00736	3.70988
ENSG00000087128	TMPRSS11E	0.085302	4.24354	0.124314		ENSG00000087076.9	HSD17B14	0.4425	0.524034	0.528327		ENSMUSG00000016409.4	Nkap	3.50985	2.26157	4.04283
ENSG00000087152	ATXN7L3	2.13348	2.97914	1.90536		ENSG00000087077.14	TRIP6	4.26317	3.36059	3.43649		ENSMUSG00000016427.7	Ndufa1	217.154	134.482	262.719
ENSG00000087157	PGS1	1.56639	1.45063	1.77989		ENSG00000087085.16	ACHE	0.152284	0.331316	0.088418		ENSMUSG00000016458.15	Wt1	1.12971	0.236046	1.78039
ENSG00000087191	PSMC5	44.5964	54.1913	48.9145		ENSG00000087086.15	FTL	283.686	281.814	385.49		ENSMUSG00000016477.18	E2f3	1.65781	0.703636	2.60648
ENSG00000087206	UIMC1	4.70813	3.32248	4.06454		ENSG00000087087.20	SRRT	10.984	12.8498	9.39831		ENSMUSG00000016481.15	Cr1l	24.2314	10.8784	28.6938
ENSG00000087237	CETP	0	0	0		ENSG00000087088.21	BAX	6.23945	6.61251	4.3535		ENSMUSG00000016487.15	Ppfibp1	17.5507	7.32941	23.86
ENSG00000087245	MMP2	0.945209	2.27901	2.04375		ENSG00000087095.13	NLK	3.35135	3.24687	4.60944		ENSMUSG00000016493.13	Cd46	2.02639	0.442284	3.72384
ENSG00000087250	MT3	3.28534	3.84921	0		ENSG00000087111.22	PIGS	7.06638	6.09043	6.70004		ENSMUSG00000016494.9	Cd34	22.1002	12.8966	30.4774
ENSG00000087253	LPCAT2	3.649	3.82649	3.40293		ENSG00000087116.17	ADAMTS2	1.22451	1.1381	0.905799		ENSMUSG00000016495.12	Plgrkt	9.54117	3.34508	17.5092
ENSG00000087258	GNAO1	5.95222	5.72445	6.97665		ENSG00000087128.10	TMPRSS11E	0	0	0.022853		ENSMUSG00000016496.7	Cd274	0.71914	0.19844	0.9374
ENSG00000087263	OGFOD1	1.53089	1.54958	1.99829		ENSG00000087152.16	ATXN7L3	7.31808	9.53357	9.08489		ENSMUSG00000016498.10	Pdcd1lg2	0	0	0
ENSG00000087266	SH3BP2	0.084586	0.241531	0.122629		ENSG00000087157.19	PGS1	3.21099	3.09369	2.43308		ENSMUSG00000016503.18	Gtf3a	3.9766	3.57579	3.90826
ENSG00000087269	NOP14	2.5109	2.4492	1.1805		ENSG00000087191.14	PSMC5	34.4807	28.7649	30.2358		ENSMUSG00000016510.11	Mtif3	3.07234	1.7977	3.62418
ENSG00000087274	ADD1	3.79285	4.49911	5.90431		ENSG00000087206.17	UIMC1	18.0066	11.9112	7.11668		ENSMUSG00000016520.7	Lnx2	1.11438	0.278368	2.016
ENSG00000087299	L2HGDH	13.9224	13.7022	12.738		ENSG00000087237.12	CETP	0.017982	0.292009	0.068289		ENSMUSG00000016524.12	Il19	0	0	0
ENSG00000087301	TXNDC16	2.69072	2.1701	3.33327		ENSG00000087245.13	MMP2	65.594	31.9194	25.7927		ENSMUSG00000016526.8	Dyrk3	0.052008	0.010676	0.11331
ENSG00000087302	RTRAF	16.9304	15.9791	19.9621		ENSG00000087250.9	MT3	0.653896	2.56468	1.70273		ENSMUSG00000016528.10	Mapkapk2	38.4049	13.9846	53.4893
ENSG00000087303	NID2	1.19859	0.853262	1.78688		ENSG00000087253.13	LPCAT2	1.7284	0.630167	1.3978		ENSMUSG00000016529.5	Il10	0	0.014595	0
ENSG00000087338	GMCL1	4.64691	4.18486	5.60754		ENSG00000087258.17	GNAO1	4.09761	3.06908	2.21747		ENSMUSG00000016534.15	Lamp2	78.7694	49.9656	108.968
ENSG00000087365	SF3B2	5.57188	4.24409	4.48244		ENSG00000087263.17	OGFOD1	9.90783	5.96223	8.27115		ENSMUSG00000016541.10	Atxn10	6.99072	2.41028	9.97214
ENSG00000087448	KLHL42	2.13261	2.67867	2.76389		ENSG00000087266.18	SH3BP2	4.51032	4.65951	3.03077		ENSMUSG00000016552.13	Foxred2	0.175719	0.0372	0.124654
ENSG00000087460	GNAS	199.7	144.167	135.761		ENSG00000087269.16	NOP14	3.4116	3.40425	2.98314		ENSMUSG00000016554.9	Eif3d	5.83445	3.32057	7.25122
ENSG00000087470	DNM1L	65.1328	49.3994	51.6646		ENSG00000087274.19	ADD1	41.8118	50.4419	35.8196		ENSMUSG00000016559.14	H3f3b	31.0799	17.6172	46.9416
ENSG00000087494	PTHLH	1.80669	0.674131	1.77843		ENSG00000087299.12	L2HGDH	2.23396	2.08094	2.48867		ENSMUSG00000016619.10	Nup50	1.44878	0.520677	1.98548
ENSG00000087495	PHACTR3	0.096443	0	0.20988		ENSG00000087301.9	TXNDC16	0.566509	0.318857	0.490736		ENSMUSG00000016624.15	Phf21b	0.210537	0	0.588471
ENSG00000087502	ERGIC2	48.6871	34.9063	40.3851		ENSG00000087302.9	RTRAF	104.9	104.998	110.32		ENSMUSG00000016626.10	Nlrp14	0	0	0
ENSG00000087510	TFAP2C	0	0	0		ENSG00000087303.19	NID2	10.6513	7.19951	10.1503		ENSMUSG00000016637.7	Ift27	0.881378	0.323339	1.49558
ENSG00000087586	AURKA	0.10557	0.306493	0.308463		ENSG00000087338.5	GMCL1	1.22781	1.50348	1.66308		ENSMUSG00000016664.16	Pacsin2	20.2659	9.90849	28.6273
ENSG00000087589	CASS4	0.044268	0.084247	0		ENSG00000087365.16	SF3B2	22.6971	21.0919	17.7532		ENSMUSG00000016756.17	Cmah	0.661189	0.357057	1.33391
ENSG00000087842	PIR	1.1328	1.41354	2.98173		ENSG00000087448.11	KLHL42	1.16966	0.960165	0.716612		ENSMUSG00000016757.11	Ttll12	0.193536	0.061829	0.214212
ENSG00000087884	AAMDC	95.4024	112.137	122.974		ENSG00000087460.29	GNAS	274.61	282.687	257.407		ENSMUSG00000016758.4	Bik	1.16541	0.734407	1.24834
ENSG00000087903	RFX2	0.139996	0.04444	0		ENSG00000087470.21	DNM1L	14.5288	11.0033	10.8531		ENSMUSG00000016763.15	Scube1	0.130268	0.005678	0.310148
ENSG00000088002	SULT2B1	0.126175	0	0		ENSG00000087494.16	PTHLH	0.059159	0.259076	0.076258		ENSMUSG00000016831.12	Tox4	4.51707	2.07972	5.72612
ENSG00000088035	ALG6	29.3667	16.3942	16.5768		ENSG00000087495.17	PHACTR3	1.57349	8.60472	2.28485		ENSMUSG00000016833.14	Mrps18c	19.8161	14.4406	26.6371
ENSG00000088038	CNOT3	0.859064	0.560437	0.71214		ENSG00000087502.19	ERGIC2	30.6099	34.4571	29.9728		ENSMUSG00000016918.15	Sulf1	6.19516	2.92875	7.49898
ENSG00000088053	GP6	0.124517	0.486506	0.834269		ENSG00000087510.7	TFAP2C	0.026436	0.037176	0.023798		ENSMUSG00000016921.14	Srsf6	17.6385	6.52607	25.4222
ENSG00000088179	PTPN4	5.26407	6.02491	3.26952		ENSG00000087586.18	AURKA	1.96251	1.31472	1.66563		ENSMUSG00000016933.17	Plcg1	9.74941	1.26531	20.8475
ENSG00000088205	DDX18	21.5291	18.4513	20.2893		ENSG00000087589.17	CASS4	0.091824	0.22128	0.092175		ENSMUSG00000016940.18	Kctd2	2.7457	0.965131	4.30995
ENSG00000088247	KHSRP	3.2455	2.45904	2.01626		ENSG00000087842.11	PIR	3.4925	3.75816	7.21216		ENSMUSG00000016942.6	Tmprss6	0.034342	0	0
ENSG00000088256	GNA11	2.41431	3.507	2.08838		ENSG00000087884.16	AAMDC	37.2218	33.5716	38.2483		ENSMUSG00000016946.6	Kctd5	1.49829	0.605112	2.26694
ENSG00000088280	ASAP3	0.231695	0.18097	0.274125		ENSG00000087903.13	RFX2	1.99299	1.06588	2.07784		ENSMUSG00000016982.6	Pom121l2	0.014916	0	0
ENSG00000088298	EDEM2	4.79247	4.39644	5.75092		ENSG00000087995.16	METTL2A	2.50419	3.02234	2.69221		ENSMUSG00000016984.7	Etaa1	1.73968	1.02464	1.88263
ENSG00000088305	DNMT3B	0.179565	0.064393	0		ENSG00000088002.12	SULT2B1	0.049393	0.034767	0.010386		ENSMUSG00000016995.17	Matn4	0	0.008596	0
ENSG00000088320	REM1	0	0.12723	0		ENSG00000088035.18	ALG6	0.988111	1.17183	1.26058		ENSMUSG00000016998.2	Svs4	0	0	0
ENSG00000088325	TPX2	0.521923	0.495999	0.461662		ENSG00000088038.20	CNOT3	4.67622	4.86696	3.89293		ENSMUSG00000017000.2	Svs6	0	0	0
ENSG00000088356	PDRG1	6.33948	7.58632	4.48964		ENSG00000088053.11	GP6	0.102131	0.082653	0.189209		ENSMUSG00000017002.14	Slpi	0	0	0.195171
ENSG00000088367	EPB41L1	1.61811	1.38859	1.3704		ENSG00000088179.9	PTPN4	3.16161	4.47724	4.50589		ENSMUSG00000017003.7	Svs3a	0	0	0
ENSG00000088386	SLC15A1	0	0.065953	0.050227		ENSG00000088205.13	DDX18	6.00225	6.88978	5.85064		ENSMUSG00000017004.7	Svs5	0	0	0
ENSG00000088387	DOCK9	6.14358	6.71664	7.16816		ENSG00000088247.19	KHSRP	10.0217	12.005	6.24386		ENSMUSG00000017007.9	Rbpjl	0	0	0
ENSG00000088448	ANKRD10	9.04868	10.2034	10.3414		ENSG00000088256.9	GNA11	16.5108	15.1294	11.2209		ENSMUSG00000017009.3	Sdc4	3.72898	1.73832	6.02175
ENSG00000088451	TGDS	12.0512	13.679	11.7096		ENSG00000088280.21	ASAP3	6.61511	4.55451	5.30917		ENSMUSG00000017049.4	Ccdc70	0	0	0
ENSG00000088538	DOCK3	0.020529	0.027807	0.021175		ENSG00000088298.13	EDEM2	2.48625	2.21577	2.02383		ENSMUSG00000017057.9	Il13ra1	14.4103	7.55649	19.8556
ENSG00000088543	C3orf18	1.19865	1.14193	1.52194		ENSG00000088305.19	DNMT3B	0.325855	0.403347	0.128416		ENSMUSG00000017064.4	Prl5a1	0	0	0
ENSG00000088682	COQ9	514.307	301.994	231.45		ENSG00000088320.4	REM1	0.391781	0.787058	0.599562		ENSMUSG00000017119.19	Nbr1	9.76292	2.26223	13.7127
ENSG00000088726	TMEM40	0.444265	0.166035	0.196679		ENSG00000088325.16	TPX2	0.28209	0.055952	0.061717		ENSMUSG00000017132.17	Cyth1	7.70944	2.27692	11.4032
ENSG00000088727	KIF9	0.173173	0.212705	0		ENSG00000088340.18	FER1L4	0	0	0		ENSMUSG00000017144.8	Rnd3	5.6085	2.30831	7.14971
ENSG00000088756	ARHGAP28	1.21062	0.794682	3.18486		ENSG00000088356.6	PDRG1	1.50346	1.98286	1.61683		ENSMUSG00000017146.12	Brca1	0.065339	0.02711	0.298836
ENSG00000088766	CRLS1	23.785	22.5479	30.6478		ENSG00000088367.23	EPB41L1	3.70955	18.2438	9.71697		ENSMUSG00000017165.1	Gast	0	0	0
ENSG00000088782	DEFB127	0	0	0		ENSG00000088386.17	SLC15A1	0	0	0.008651		ENSMUSG00000017167.6	Cntnap1	0.119308	0.045877	0.41311
ENSG00000088808	PPP1R13B	53.3136	33.3344	43.8108		ENSG00000088387.22	DOCK9	9.0139	8.56368	5.93126		ENSMUSG00000017176.17	Nt5c3b	4.17497	2.8176	5.02729
ENSG00000088812	ATRN	5.70944	4.12302	3.63771		ENSG00000088448.14	ANKRD10	17.6857	23.0193	22.3372		ENSMUSG00000017188.3	Coa3	11.6637	10.376	16.0167
ENSG00000088826	SMOX	0.394698	0.375995	0.416032		ENSG00000088451.11	TGDS	1.09798	1.24713	1.27696		ENSMUSG00000017195.15	Zpbp2	0	0	0
ENSG00000088827	SIGLEC1	0.484085	0.599509	0.679937		ENSG00000088538.13	DOCK3	0.833879	0.58514	0.466609		ENSMUSG00000017204.4	Gsdma	0	0.006279	0
ENSG00000088832	FKBP1A	24.6765	13.7534	9.22975		ENSG00000088543.15	C3orf18	13.2438	13.9084	13.0872		ENSMUSG00000017210.14	Med24	2.10347	0.45675	4.61564
ENSG00000088833	NSFL1C	9.83006	5.18223	5.69169		ENSG00000088682.14	COQ9	106.225	101.056	93.6515		ENSMUSG00000017211.14	Gsdma2	0	0	0
ENSG00000088836	SLC4A11	0.101353	0	0.055356		ENSG00000088726.16	TMEM40	1.3564	1.33387	2.20156		ENSMUSG00000017221.14	Psmd3	5.64837	1.56151	9.03973
ENSG00000088854	DNAAF9	2.19469	2.06016	3.21337		ENSG00000088727.14	KIF9	3.16844	3.8274	5.35801		ENSMUSG00000017264.16	Exosc10	2.65369	0.608646	3.56551
ENSG00000088876	ZNF343	3.02361	0	0		ENSG00000088756.13	ARHGAP28	0.229073	0.083313	0.191752		ENSMUSG00000017286.15	Glod4	13.3694	7.25736	17.6453
ENSG00000088876_AS	ZNF343_AS	2.04362	2.53149	0.116875		ENSG00000088766.12	CRLS1	28.7142	40.9077	30.8165		ENSMUSG00000017288.15	Vps53	2.91199	1.34259	3.10579
ENSG00000088881	EBF4	0	0.053222	0		ENSG00000088782.5	DEFB127	0	0	0		ENSMUSG00000017291.13	Taok1	24.3854	10.4515	32.8558
ENSG00000088882	CPXM1	0	0	0.05997		ENSG00000088808.18	PPP1R13B	14.0718	17.7326	15.512		ENSMUSG00000017299.13	Dnttip1	2.50783	0.90537	3.87432
ENSG00000088888	MAVS	7.35094	5.75464	5.00145		ENSG00000088812.18	ATRN	5.30362	5.373	4.07395		ENSMUSG00000017300.9	Tnnc2	0	0	0
ENSG00000088899	LZTS3	0.262635	0.783941	0.491677		ENSG00000088826.18	SMOX	0.376173	0.605799	4.1778		ENSMUSG00000017307.16	Acot8	1.45445	0.565584	3.13735
ENSG00000088926	F11	0	0	0		ENSG00000088827.14	SIGLEC1	1.43975	0.778469	1.61681		ENSMUSG00000017309.11	Cd300lg	7.18011	2.56073	11.8146
ENSG00000088930	XRN2	13.5093	10.8861	10.9437		ENSG00000088832.18	FKBP1A	29.596	28.8429	23.3388		ENSMUSG00000017310.7	Spint4	0	0	0
ENSG00000088970	KIZ	14.3646	11.0127	12.6818		ENSG00000088833.18	NSFL1C	14.2256	17.8411	12.4409		ENSMUSG00000017311.15	Pyy	0	0	0
ENSG00000088986	DYNLL1	47.8555	28.4977	36.222		ENSG00000088836.14	SLC4A11	0.086368	0.072051	0.041732		ENSMUSG00000017314.12	Mpp2	0.201224	0.044603	0.516214
ENSG00000088992	TESC	4.55975	2.40813	3.20932		ENSG00000088854.13	DNAAF9	2.81803	3.58591	2.88269		ENSMUSG00000017316.13	Ppy	0	0	0
ENSG00000089006	SNX5	12.6172	12.6911	19.9872		ENSG00000088876.13	ZNF343	1.31857	1.34228	1.03698		ENSMUSG00000017344.4	Vtn	1.53563	0.510098	1.77345
ENSG00000089009	RPL6	1090.71	1025.19	1056.95		ENSG00000088881.22	EBF4	1.09404	1.01219	0.720102		ENSMUSG00000017376.15	Nlk	3.86312	1.77418	7.13198
ENSG00000089012	SIRPG	0.093429	1.09276	0		ENSG00000088882.8	CPXM1	0.064959	0.345819	0		ENSMUSG00000017386.10	Traf4	0.632216	0.09817	0.398213
ENSG00000089012_AS	SIRPG_AS	0	0	0		ENSG00000088888.18	MAVS	4.97189	5.98908	4.75257		ENSMUSG00000017390.15	Aldoc	0.017415	0	0
ENSG00000089022	MAPKAPK5	10.9725	11.6614	8.89683		ENSG00000088899.16	LZTS3	2.43125	2.34246	1.81891		ENSMUSG00000017400.10	Stac2	0.018042	0	0
ENSG00000089041	P2RX7	1.73725	0.749869	1.07683		ENSG00000088926.15	F11	0	0.044319	0.004435		ENSMUSG00000017404.12	Rpl19	115.702	91.139	114.57
ENSG00000089048	ESF1	47.2416	24.6851	29.55		ENSG00000088930.8	XRN2	6.34466	7.64756	5.38147		ENSMUSG00000017405.14	Nek8	0.264515	0.154686	0.678669
ENSG00000089050	RBBP9	6.81258	4.29319	7.23828		ENSG00000088970.16	KIZ	4.21068	5.01088	3.97942		ENSMUSG00000017412.15	Cacnb4	0.335302	0.186086	0.567241
ENSG00000089053	ANAPC5	1.88979	1.73167	2.30784		ENSG00000088986.11	DYNLL1	24.7689	25.5006	51.9201		ENSMUSG00000017417.14	Plxdc1	0.48976	0.187891	2.36809
ENSG00000089057	SLC23A2	1.21609	0.68132	1.0665		ENSG00000088992.18	TESC	18.552	16.9821	21.8405		ENSMUSG00000017418.14	Arl5b	7.91231	3.31645	11.4204
ENSG00000089060	SLC8B1	0.107618	0.321278	0.259831		ENSG00000089006.17	SNX5	14.9621	17.732	16.338		ENSMUSG00000017421.18	Zfp207	16.4735	6.23768	25.1321
ENSG00000089063	TMEM230	24.1791	22.5932	26.7068		ENSG00000089009.16	RPL6	274.993	267.393	328.115		ENSMUSG00000017428.16	Psmd11	18.9134	10.4781	24.3069
ENSG00000089091	DZANK1	0.46453	0.618308	0.565063		ENSG00000089012.14	SIRPG	0	0.060052	0.011319		ENSMUSG00000017446.14	C1qtnf1	0.824537	0.17863	1.45545
ENSG00000089094	KDM2B	0.477768	0.599826	0.83335		ENSG00000089022.15	MAPKAPK5	5.48052	5.63241	5.22545		ENSMUSG00000017453.4	Pipox	0.057789	0.073297	0.053921
ENSG00000089101	CFAP61	0.28359	0.021771	0.033159		ENSG00000089041.17	P2RX7	0.224555	0.21315	0.204908		ENSMUSG00000017466.9	Timp2	4.46472	1.47121	5.31942
ENSG00000089116	LHX5	0	0	0		ENSG00000089048.15	ESF1	2.18065	1.94094	2.09158		ENSMUSG00000017478.15	Zc3h18	2.26247	0.797189	4.3669
ENSG00000089123	TASP1	12.1307	8.74321	8.54308		ENSG00000089050.16	RBBP9	1.00487	1.24133	0.994724		ENSMUSG00000017485.11	Top2b	21.5004	6.56738	29.977
ENSG00000089127	OAS1	2.74866	4.64553	3.82486		ENSG00000089053.13	ANAPC5	24.7723	27.677	24.9664		ENSMUSG00000017491.9	Rarb	3.52256	1.24847	6.19057
ENSG00000089154	GCN1	1.37152	1.75464	1.54641		ENSG00000089057.15	SLC23A2	0.954573	1.0682	0.656111		ENSMUSG00000017493.12	Igfbp4	5.21967	1.84899	5.5777
ENSG00000089157	RPLP0	609.839	472.74	561.188		ENSG00000089060.12	SLC8B1	2.76671	2.21261	1.53511		ENSMUSG00000017499.15	Cdc6	0.046308	0.039982	0.143717
ENSG00000089159	PXN	1.11826	1.39644	1.17665		ENSG00000089063.16	TMEM230	22.4944	20.7914	21.6868		ENSMUSG00000017548.15	Suz12	10.9421	4.12606	12.4309
ENSG00000089163	SIRT4	0.362958	1.62725	1.23948		ENSG00000089091.17	DZANK1	0.178594	0.153884	0.12015		ENSMUSG00000017550.14	Atad5	0.334587	0.173388	0.450416
ENSG00000089169	RPH3A	0	0	0		ENSG00000089094.20	KDM2B	1.11914	1.27795	0.776131		ENSMUSG00000017561.16	Crlf3	4.15307	1.95278	5.59689
ENSG00000089177	KIF16B	5.87522	5.16424	5.05853		ENSG00000089101.19	CFAP61	10.8869	14.0292	6.41445		ENSMUSG00000017588.2	Krt27	0	0	0
ENSG00000089195	TRMT6	7.63384	4.44988	8.02584		ENSG00000089116.4	LHX5	0	0	0		ENSMUSG00000017607.9	Tns4	0.033644	0	0.020951
ENSG00000089199	CHGB	0.290011	0	0		ENSG00000089123.16	TASP1	1.31721	0.899221	1.56829		ENSMUSG00000017615.12	Tnfaip1	6.62455	3.32483	9.25753
ENSG00000089220	PEBP1	162.695	145.75	188.768		ENSG00000089127.15	OAS1	1.43625	0.911555	4.50493		ENSMUSG00000017631.19	Abr	2.68504	0.616904	4.56287
ENSG00000089225	TBX5	3.06211	3.14109	3.01947		ENSG00000089154.11	GCN1	14.7823	9.69178	9.4028		ENSMUSG00000017639.13	Rab11fip4	0.025607	0	0.020506
ENSG00000089234	BRAP	1.82296	1.47506	1.58496		ENSG00000089157.16	RPLP0	245.137	171.907	206.794		ENSMUSG00000017652.16	Cd40	0.598575	0.147923	1.28025
ENSG00000089248	ERP29	4.98481	4.24946	5.98258		ENSG00000089159.17	PXN	12.4331	12.6033	7.27218		ENSMUSG00000017664.16	Slc35c2	2.63133	1.03492	3.54117
ENSG00000089250	NOS1	0	0.020083	0		ENSG00000089163.4	SIRT4	1.27344	0.659884	1.8256		ENSMUSG00000017667.9	Zfp334	0.435084	0.146942	0.575651
ENSG00000089280	FUS	3.73485	3.84272	4.26338		ENSG00000089169.15	RPH3A	0	0.043037	0		ENSMUSG00000017670.16	Elmo2	1.29581	0.313597	1.96649
ENSG00000089289	IGBP1	26.4886	24.5947	18.8413		ENSG00000089177.20	KIF16B	1.81652	1.98561	1.30965		ENSMUSG00000017677.11	Wsb1	6.04881	1.80668	11.1799
ENSG00000089327	FXYD5	3.51832	2.50553	0.838399		ENSG00000089195.15	TRMT6	2.12916	2.57345	1.86245		ENSMUSG00000017679.16	Ttpal	3.80701	0.621837	4.23181
ENSG00000089351	GRAMD1A	1.80509	4.0525	1.5186		ENSG00000089199.10	CHGB	2.57018	1.27933	3.18109		ENSMUSG00000017686.17	Rhot1	21.2234	9.4736	33.1907
ENSG00000089356	FXYD3	0	0	0		ENSG00000089220.5	PEBP1	130.055	134.429	143.488		ENSMUSG00000017688.14	Hnf4g	0	0	0
ENSG00000089472	HEPH	0.159549	0.176845	0.115434		ENSG00000089225.20	TBX5	7.41855	4.21641	9.67102		ENSMUSG00000017692.8	Rhbdl3	1.7454	0.575707	2.38112
ENSG00000089486	CDIP1	14.0952	13.0061	12.6668		ENSG00000089234.16	BRAP	2.20565	1.84258	1.98548		ENSMUSG00000017697.3	Ada	0.05268	0.021565	0.098271
ENSG00000089505	CMTM1	0	0	0		ENSG00000089248.7	ERP29	24.6261	25.4923	29.184		ENSMUSG00000017707.9	Serinc3	57.3774	33.5763	81.9986
ENSG00000089558	KCNH4	0	0	0		ENSG00000089250.20	NOS1	0.012435	0.010619	0.002115		ENSMUSG00000017713.9	Tha1	0.384754	0.109954	0.65061
ENSG00000089597	GANAB	3.1443	3.12253	3.25371		ENSG00000089280.20	FUS	47.6934	52.8475	24.356		ENSMUSG00000017715.11	Pgs1	1.75179	0.327302	3.92381
ENSG00000089639	GMIP	0.085192	0.377789	0.1233		ENSG00000089289.16	IGBP1	9.63168	12.3352	10.3222		ENSMUSG00000017716.15	Birc5	0.060776	0.060354	0.397005
ENSG00000089682	RBM41	18.6766	13.2717	12.6905		ENSG00000089327.15	FXYD5	7.49659	5.31289	4.77266		ENSMUSG00000017718.15	Afmid	0.182838	0.149187	0.829149
ENSG00000089685	BIRC5	1.7512	0.762971	1.63445		ENSG00000089335.22	ZNF302	12.5466	10.9858	11.1972		ENSMUSG00000017720.2	Trp53tg5	0	0	0
ENSG00000089692	LAG3	0.114964	0	0		ENSG00000089351.15	GRAMD1A	4.40902	4.4448	3.57793		ENSMUSG00000017721.15	Pigt	0.743249	0.163082	1.61156
ENSG00000089693	MLF2	7.30783	6.48847	6.78658		ENSG00000089356.19	FXYD3	0.196153	0.267991	0.405702		ENSMUSG00000017723.11	Wfdc2	0	0.025658	0
ENSG00000089723	OTUB2	0.095308	0	0.139066		ENSG00000089472.18	HEPH	1.68635	2.10234	3.30307		ENSMUSG00000017724.14	Etv4	0.024215	0.073677	0.868688
ENSG00000089737	DDX24	4.45266	4.26347	4.40641		ENSG00000089486.17	CDIP1	14.4609	11.4495	6.92704		ENSMUSG00000017733.4	Eppin	0	0	0
ENSG00000089775	ZBTB25	5.61073	5.04643	6.03103		ENSG00000089505.18	CMTM1	0.016825	0.086991	0.078353		ENSMUSG00000017734.15	Dbndd2	3.22586	2.22001	3.53014
ENSG00000089818	NECAP1	2.66904	5.42093	6.27693		ENSG00000089558.9	KCNH4	0.062961	0.091867	0.017898		ENSMUSG00000017737.2	Mmp9	0.058335	0	0
ENSG00000089820	ARHGAP4	0.338032	0.126986	0.287288		ENSG00000089597.18	GANAB	23.0308	29.6645	19.8371		ENSMUSG00000017740.17	Slc12a5	0.187309	0.020044	0.130143
ENSG00000089847	ANKRD24	0.028172	0	0		ENSG00000089639.11	GMIP	0.539593	0.5709	0.386876		ENSMUSG00000017747.13	Ghdc	1.09612	0.51272	2.30952
ENSG00000089876	DHX32	8.35968	4.11794	3.79852		ENSG00000089682.18	RBM41	1.73001	3.45992	3.05694		ENSMUSG00000017754.13	Pltp	1.95987	0.306357	3.03409
ENSG00000089902	RCOR1	2.71906	2.18493	2.6315		ENSG00000089685.15	BIRC5	0.195378	0.01691	0.005661		ENSMUSG00000017756.9	Slc12a7	8.44853	1.50071	18.3033
ENSG00000089916	GPATCH2L	6.59277	6.2828	3.6912		ENSG00000089692.9	LAG3	0.049071	0.024111	0.015959		ENSMUSG00000017760.16	Ctsa	7.00972	2.76397	17.0721
ENSG00000090006	LTBP4	1.16518	1.85591	3.27226		ENSG00000089693.11	MLF2	30.0356	31.449	25.7654		ENSMUSG00000017764.2	Zswim1	0.205763	0.063323	0.249713
ENSG00000090013	BLVRB	8.67646	1.75567	8.79752		ENSG00000089723.10	OTUB2	0.031436	0.018946	0.057729		ENSMUSG00000017765.17	Slc12a4	4.3301	0.936473	8.36449
ENSG00000090020	SLC9A1	0.235361	0.491078	0.186978		ENSG00000089737.19	DDX24	41.5811	50.4981	41.095		ENSMUSG00000017767.3	Spata25	0.423555	0	0.524878
ENSG00000090054	SPTLC1	11.8862	9.27182	13.2736		ENSG00000089775.12	ZBTB25	3.28909	3.84354	3.59033		ENSMUSG00000017774.19	Myo1c	6.38564	1.92803	9.93093
ENSG00000090054_AS	SPTLC1_AS	0	0	0		ENSG00000089818.18	NECAP1	3.35067	6.1847	4.73084		ENSMUSG00000017776.15	Crk	31.669	16.8704	37.7687
ENSG00000090060	PAPOLA	37.5362	27.2795	37.1839		ENSG00000089820.17	ARHGAP4	2.67125	3.1285	1.89894		ENSMUSG00000017778.14	Cox7c	919.361	832.045	1208.88
ENSG00000090061	CCNK	9.29457	6.77539	8.0436		ENSG00000089847.13	ANKRD24	0.066644	0.131043	0.020789		ENSMUSG00000017781.17	Pitpna	14.2541	7.82488	17.6055
ENSG00000090097	PCBP4	4.51812	4.46516	2.63649		ENSG00000089876.12	DHX32	7.00553	8.17158	6.73088		ENSMUSG00000017801.15	Mlx	3.91085	2.31079	8.23845
ENSG00000090104	RGS1	9.48422	2.8928	5.82259		ENSG00000089902.10	RCOR1	3.45962	1.55408	1.17292		ENSMUSG00000017802.14	Retreg3	4.87246	2.29454	7.84158
ENSG00000090238	YPEL3	12.9673	9.74133	4.17838		ENSG00000089916.18	GPATCH2L	1.71015	1.70909	1.2362		ENSMUSG00000017817.11	Jph2	12.8559	2.9123	24.1216
ENSG00000090263	MRPS33	123.454	67.988	53.3036		ENSG00000090006.18	LTBP4	33.1522	26.2423	25.5916		ENSMUSG00000017830.15	Dhx58	0.412726	0.035934	0.885593
ENSG00000090266	NDUFB2	245.468	507.038	535.329		ENSG00000090013.11	BLVRB	26.3776	25.2691	27.247		ENSMUSG00000017831.8	Rab5a	26.9516	16.2394	29.7051
ENSG00000090273	NUDC	12.2064	10.4378	8.25949		ENSG00000090020.11	SLC9A1	3.7658	1.83871	2.20351		ENSMUSG00000017832.2	Hspb9	0.125425	0.075898	0.232709
ENSG00000090316	MAEA	3.02815	5.95641	2.25754		ENSG00000090054.16	SPTLC1	7.71588	5.12406	6.0105		ENSMUSG00000017837.12	Nkiras2	5.78927	3.55771	9.68815
ENSG00000090339	ICAM1	2.69441	1.5491	1.9596		ENSG00000090060.19	PAPOLA	27.8693	27.4586	30.6349		ENSMUSG00000017843.14	Ppp2r5c	17.8653	9.22921	25.9444
ENSG00000090372	STRN4	4.19322	4.19281	1.78677		ENSG00000090061.17	CCNK	20.5602	5.49964	17.9839		ENSMUSG00000017858.12	Ift52	2.81064	1.19283	4.69782
ENSG00000090376	IRAK3	2.23992	1.34235	0.918337		ENSG00000090097.22	PCBP4	13.2781	15.816	9.80746		ENSMUSG00000017861.11	Mybl2	0.037136	0.004576	0.110975
ENSG00000090382	LYZ	82.5078	87.4032	256.829		ENSG00000090104.12	RGS1	0.240197	0.138177	0.069511		ENSMUSG00000017868.16	Sgk2	0	0	0
ENSG00000090402	SI	0	0	0		ENSG00000090238.12	YPEL3	18.8928	18.7776	16.1156		ENSMUSG00000017897.18	Eya2	0.2669	0.04951	0.171684
ENSG00000090432	MUL1	13.5663	11.2617	8.32734		ENSG00000090263.16	MRPS33	34.295	35.9985	46.8151		ENSMUSG00000017922.14	Prl3c1	0	0	0
ENSG00000090447	TFAP4	5.56433	6.52467	0.867082		ENSG00000090266.13	NDUFB2	202.22	224.288	226.937		ENSMUSG00000017929.13	B4galt5	1.49268	0.428503	2.22822
ENSG00000090470	PDCD7	3.32505	2.61794	3.15672		ENSG00000090273.14	NUDC	19.2931	19.5518	19.8731		ENSMUSG00000017943.15	Gdap1l1	0.02564	0	0
ENSG00000090487	SPG21	0.574177	0.902893	0.569018		ENSG00000090316.16	MAEA	11.1677	11.8105	8.99343		ENSMUSG00000017950.16	Hnf4a	0.030761	0.003792	0
ENSG00000090512	FETUB	0	0	0.140978		ENSG00000090339.9	ICAM1	1.4278	1.7999	1.18052		ENSMUSG00000017969.13	Ptgis	1.41922	0.793548	2.08127
ENSG00000090520	DNAJB11	6.0167	5.57974	5.48361		ENSG00000090372.15	STRN4	10.7785	12.2516	8.21271		ENSMUSG00000017978.18	Cadps2	0.414126	0.18119	0.881251
ENSG00000090530	P3H2	0	0	0		ENSG00000090376.11	IRAK3	1.21525	1.46733	0.704865		ENSMUSG00000017999.16	Ddx27	1.22108	0.732322	2.66073
ENSG00000090534	THPO	0	0	0		ENSG00000090382.7	LYZ	7.3983	4.77416	2.92295		ENSMUSG00000018001.18	Cyth3	6.69958	2.30919	8.27963
ENSG00000090539	CHRD	0.029456	0	0		ENSG00000090402.8	SI	0	0	0		ENSMUSG00000018008.8	Cyth4	1.39265	0.353434	2.13837
ENSG00000090554	FLT3LG	0.843264	0	0.607558		ENSG00000090432.7	MUL1	6.32496	6.87226	5.87356		ENSMUSG00000018012.11	Rac3	0.288964	0.168158	0.534431
ENSG00000090554_AS	FLT3LG_AS	0	0	0		ENSG00000090447.12	TFAP4	1.12955	0.443839	0.922603		ENSMUSG00000018040.9	Rrp7a	1.74195	0.828081	3.08604
ENSG00000090565	RAB11FIP3	1.7272	1.93177	1.49961		ENSG00000090470.15	PDCD7	3.20285	4.18194	3.94489		ENSMUSG00000018042.18	Cyb5r3	4.07115	2.12584	7.306
ENSG00000090581	GNPTG	5.76186	6.01664	6.59018		ENSG00000090487.11	SPG21	10.0309	9.39549	9.70552		ENSMUSG00000018068.13	Ints2	1.15419	0.386315	1.50905
ENSG00000090612	ZNF268	7.1882	6.91146	6.36981		ENSG00000090512.12	FETUB	0.033118	0	0.031474		ENSMUSG00000018076.12	Med13l	3.39464	4.24171	5.60557
ENSG00000090615	GOLGA3	1.80754	1.52504	1.06807		ENSG00000090520.12	DNAJB11	5.29465	6.34789	5.77152		ENSMUSG00000018102.5	H2bc4	2.94576	1.76134	4.01291
ENSG00000090621	PABPC4	27.8644	27.4453	20.0512		ENSG00000090530.10	P3H2	0.118776	0.209638	0.213386		ENSMUSG00000018126.15	Baiap2l2	0	0	0
ENSG00000090621_AS	PABPC4_AS	0	0	0		ENSG00000090534.20	THPO	3.55166	0.135879	0.072625		ENSMUSG00000018143.10	Mafk	5.56502	2.18216	7.27148
ENSG00000090659	CD209	0	0	0		ENSG00000090539.16	CHRD	1.87255	1.34006	1.28137		ENSMUSG00000018160.15	Med1	6.66849	2.37215	9.86206
ENSG00000090661	CERS4	0.841339	0.639524	0.93161		ENSG00000090554.13	FLT3LG	0.696375	1.02079	1.06945		ENSMUSG00000018166.8	Erbb3	0.65281	0.24857	1.4653
ENSG00000090674	MCOLN1	0.720299	1.97699	1.68701		ENSG00000090565.17	RAB11FIP3	9.5341	5.82486	6.24495		ENSMUSG00000018167.10	Stard3	2.49502	0.921807	4.41494
ENSG00000090686	USP48	7.589	9.89742	8.35185		ENSG00000090581.11	GNPTG	8.74121	7.98208	8.0127		ENSMUSG00000018168.8	Ikzf3	0.135072	0	0.14324
ENSG00000090776	EFNB1	0	0.105607	0.643546		ENSG00000090612.22	ZNF268	1.23228	1.51136	1.41596		ENSMUSG00000018169.12	Mfng	0.638821	0.186488	1.29649
ENSG00000090857	PDPR	5.79806	5.51963	5.944		ENSG00000090615.16	GOLGA3	3.9035	4.02753	3.11507		ENSMUSG00000018171.9	Vmp1	34.1955	17.4222	31.3081
ENSG00000090861	AARS1	6.57949	5.92791	7.48957		ENSG00000090621.15	PABPC4	29.1583	43.0541	32.2292		ENSMUSG00000018189.12	Uchl5	4.3935	2.50724	6.59819
ENSG00000090863	GLG1	10.9528	11.4388	13.0599		ENSG00000090659.18	CD209	0.505185	0.65299	0.428133		ENSMUSG00000018196.18	Glrx2	18.0578	9.22931	21.562
ENSG00000090889	KIF4A	0	0.02049	0		ENSG00000090661.12	CERS4	1.92615	2.86633	2.50634		ENSMUSG00000018199.9	Ro60	8.7569	5.65162	11.1224
ENSG00000090905	TNRC6A	0.223995	0.559047	0.153257		ENSG00000090674.16	MCOLN1	3.61235	2.87232	2.31533		ENSMUSG00000018209.15	Stk4	3.27697	0.931623	5.11326
ENSG00000090924	PLEKHG2	0	0.021608	0		ENSG00000090686.16	USP48	10.7866	8.66993	6.64725		ENSMUSG00000018211.13	Wfdc15b	0	0	0
ENSG00000090932	DLL3	0	0	0		ENSG00000090776.6	EFNB1	4.20296	3.10789	3.24546		ENSMUSG00000018217.12	Pmp22	6.05021	4.18063	8.3197
ENSG00000090971	NAT14	1.00001	2.10839	0.729983		ENSG00000090857.14	PDPR	7.19381	3.48626	3.35581		ENSMUSG00000018238.6	Gdf9	0	0	0.0916
ENSG00000090975	PITPNM2	0.273109	0.445977	0.452024		ENSG00000090861.17	AARS1	9.30604	11.0514	9.34167		ENSMUSG00000018239.9	Zcchc10	2.08513	1.38378	1.61928
ENSG00000090989	EXOC1	34.0096	25.3356	25.043		ENSG00000090863.12	GLG1	9.35076	14.6898	12.5916		ENSMUSG00000018259.13	Prl8a2	0	0	0
ENSG00000091009	RBM27	11.4778	7.99489	8.42728		ENSG00000090889.12	KIF4A	0.058325	0.006705	0.015022		ENSMUSG00000018263.11	Tbx5	1.88985	0.754237	3.91937
ENSG00000091010	POU4F3	0	0	0		ENSG00000090905.19	TNRC6A	11.3317	7.12946	6.33778		ENSMUSG00000018286.6	Psmb6	60.6031	44.706	68.6487
ENSG00000091039	OSBPL8	31.0342	25.338	32.58		ENSG00000090924.15	PLEKHG2	2.92302	4.00631	2.45304		ENSMUSG00000018287.12	Spag7	7.80551	3.85959	11.6926
ENSG00000091073	DTX2	0.98739	0.903947	0.702558		ENSG00000090932.11	DLL3	0	0	0		ENSMUSG00000018293.4	Pfn1	9.22065	5.65158	17.7878
ENSG00000091106	NLRC4	0.818147	0.637587	0.591077		ENSG00000090971.5	NAT14	0.596296	1.07035	0.728671		ENSMUSG00000018322.10	Tomm34	1.00357	0.256048	2.05794
ENSG00000091127	PUS7	1.66846	0.928135	1.65495		ENSG00000090975.14	PITPNM2	2.39174	1.52108	1.72653		ENSMUSG00000018326.9	Ywhab	15.3132	9.23674	19.2984
ENSG00000091128	LAMB4	0	0	0.024649		ENSG00000090989.18	EXOC1	7.13548	5.62842	6.61465		ENSMUSG00000018334.18	Ksr1	0.407696	0.066439	0.758692
ENSG00000091129	NRCAM	0.051968	0.098739	0.037596		ENSG00000091009.8	RBM27	1.10753	1.47687	2.16297		ENSMUSG00000018339.11	Gpx3	23.4583	13.3791	27.2228
ENSG00000091136	LAMB1	9.27948	10.171	9.5596		ENSG00000091010.6	POU4F3	0	0	0.010694		ENSMUSG00000018340.13	Anxa6	13.6159	6.56079	22.4311
ENSG00000091137	SLC26A4	0.079722	0.392005	0.232206		ENSG00000091039.17	OSBPL8	3.03696	3.36026	1.58393		ENSMUSG00000018341.12	Il12rb2	0.075234	0.006614	0.140459
ENSG00000091138	SLC26A3	0.086487	1.01368	0.625909		ENSG00000091073.20	DTX2	1.22663	2.2279	1.34196		ENSMUSG00000018347.16	Zkscan6	1.07236	0.36825	1.5636
ENSG00000091140	DLD	410.184	330.339	392.127		ENSG00000091106.19	NLRC4	0.125736	0.129269	0.103967		ENSMUSG00000018362.14	Kpna2	7.42445	3.89106	9.85525
ENSG00000091157	WDR7	5.1057	4.41125	4.9191		ENSG00000091127.14	PUS7	1.26265	1.26297	0.675497		ENSMUSG00000018363.16	Smurf2	9.53185	3.68165	13.3736
ENSG00000091164	TXNL1	75.9127	49.2952	71.5956		ENSG00000091128.13	LAMB4	0.047652	0.015884	0		ENSMUSG00000018372.13	Cep95	2.2397	0.681051	3.12305
ENSG00000091181	IL5RA	0	0	0.092627		ENSG00000091129.22	NRCAM	0.086632	0.058012	0.035354		ENSMUSG00000018377.10	Vezf1	16.3358	9.67506	19.3767
ENSG00000091262	ABCC6	0	0	0		ENSG00000091136.15	LAMB1	34.7604	49.0929	114.221		ENSMUSG00000018378.13	Cuedc1	5.965	1.21927	10.0679
ENSG00000091317	CMTM6	3.74079	3.39285	2.91145		ENSG00000091137.14	SLC26A4	0.13876	0.183861	0.140091		ENSMUSG00000018379.17	Srsf1	31.1728	10.1702	45.9575
ENSG00000091409	ITGA6	4.47361	4.82784	4.4925		ENSG00000091138.13	SLC26A3	0	0	0		ENSMUSG00000018381.15	Abi3	1.44701	0.203067	2.59742
ENSG00000091428	RAPGEF4	0.603745	0.419749	0.319525		ENSG00000091140.15	DLD	82.2739	101.775	98.7214		ENSMUSG00000018387.12	Shroom1	0.078634	0.010154	0.142733
ENSG00000091436	MAP3K20	396.397	254.435	256.22		ENSG00000091157.15	WDR7	2.23108	2.45981	2.43459		ENSMUSG00000018395.19	Kif3a	1.51532	0.413816	2.1821
ENSG00000091482	SMPX	10.703	6.68836	6.65643		ENSG00000091164.13	TXNL1	36.5477	40.3891	36.7263		ENSMUSG00000018398.18	Septin8	4.30939	1.19506	7.158
ENSG00000091483	FH	99.2889	70.7822	89.69		ENSG00000091181.20	IL5RA	0.125255	0.105635	0.042214		ENSMUSG00000018401.17	Mtmr4	1.64712	0.576498	2.7247
ENSG00000091490	SEL1L3	7.72776	7.27936	2.19189		ENSG00000091262.17	ABCC6	0.131377	0.223093	0.002679		ENSMUSG00000018405.7	Mrm1	1.88747	1.39074	3.44524
ENSG00000091513	TF	0.252217	0	0.374993		ENSG00000091317.8	CMTM6	3.04241	2.76349	2.44006		ENSMUSG00000018411.17	Mapt	6.25888	1.63527	10.3292
ENSG00000091527	CDV3	35.8047	27.1862	34.9904		ENSG00000091409.17	ITGA6	13.1445	11.2981	4.59647		ENSMUSG00000018412.16	Kansl1	5.93164	2.44349	8.12872
ENSG00000091536	MYO15A	0.00826	0	0.03578		ENSG00000091428.18	RAPGEF4	1.76457	1.43158	0.56296		ENSMUSG00000018415.14	Gid4	10.2096	3.83706	12.9551
ENSG00000091542	ALKBH5	4.82155	4.9717	5.16912		ENSG00000091436.17	MAP3K20	49.522	51.0879	53.4472		ENSMUSG00000018417.14	Myo1b	7.0577	2.0278	11.5507
ENSG00000091583	APOH	0	0	0.162159		ENSG00000091482.8	SMPX	199.812	228.475	311.63		ENSMUSG00000018425.18	Dhx40	4.59959	2.18436	5.78246
ENSG00000091592	NLRP1	0	0	0		ENSG00000091483.8	FH	50.8066	51.1151	51.5645		ENSMUSG00000018427.8	Ypel2	3.12128	1.23646	3.40828
ENSG00000091622	PITPNM3	0.120717	0.03817	0.019378		ENSG00000091490.11	SEL1L3	1.14416	1.22223	0.791608		ENSMUSG00000018428.15	Akap1	7.91865	2.48226	12.7567
ENSG00000091640	SPAG7	34.6595	36.9497	27.8035		ENSG00000091513.16	TF	0.665764	0.493044	0.189791		ENSMUSG00000018433.14	Nol11	3.09387	1.24022	4.84109
ENSG00000091651	ORC6	0.248547	0	0		ENSG00000091527.17	CDV3	25.7045	23.7705	17.5161		ENSMUSG00000018442.13	Derl2	12.14	11.7977	15.3854
ENSG00000091656	ZFHX4	0.05851	0.034664	0.052792		ENSG00000091536.20	MYO15A	0.095508	0.100065	0.074835		ENSMUSG00000018446.8	C1qbp	21.4165	17.0298	27.6531
ENSG00000091664	SLC17A6	0	0	0		ENSG00000091542.9	ALKBH5	20.8318	23.7195	18.4828		ENSMUSG00000018449.12	Rpain	3.73726	1.1548	4.58282
ENSG00000091704	CPA1	0	0	0		ENSG00000091583.11	APOH	0	0	0		ENSMUSG00000018451.7	6330403K07Rik	0.081186	0.012452	0.075699
ENSG00000091732	ZC3HC1	8.0905	6.58533	7.12995		ENSG00000091592.17	NLRP1	3.04857	3.18467	2.59534		ENSMUSG00000018459.15	Slc13a3	0.017535	0	0.070658
ENSG00000091831	ESR1	1.94561	0.665022	1.09552		ENSG00000091622.16	PITPNM3	0.052232	0.072843	0.029711		ENSMUSG00000018470.8	Kcnab3	0.040386	0.016554	0.041217
ENSG00000091844	RGS17	0.466156	0.361822	0.142867		ENSG00000091640.8	SPAG7	36.9365	38.5417	35.6021		ENSMUSG00000018474.18	Chd3	1.74349	0.282462	4.06699
ENSG00000091879	ANGPT2	0.504147	0.17998	0.276554		ENSG00000091651.9	ORC6	0.342448	0.54286	0.417453		ENSMUSG00000018476.7	Kdm6b	0.972045	0.185676	1.98834
ENSG00000091947	TMEM101	3.09958	3.26616	2.53451		ENSG00000091656.19	ZFHX4	0.08294	0.038373	0.023247		ENSMUSG00000018479.12	1700125H20Rik	0	0.034973	0
ENSG00000091972	CD200	2.22768	4.03682	4.94452		ENSG00000091664.9	SLC17A6	0	0	0		ENSMUSG00000018481.9	Appbp2	4.52557	1.8131	5.69807
ENSG00000091986	CCDC80	9.39844	10.2367	11.0964		ENSG00000091704.10	CPA1	0.014156	0	0.037559		ENSMUSG00000018486.2	Wnt9b	0.023675	0.014593	0.088452
ENSG00000092009	CMA1	0	0	0		ENSG00000091732.18	ZC3HC1	2.90756	3.44893	2.79973		ENSMUSG00000018500.2	Adora2b	0.221653	0.106999	0.206783
ENSG00000092010	PSME1	13.9185	10.3976	8.52909		ENSG00000091831.25	ESR1	0.065869	0.047324	0.055236		ENSMUSG00000018501.17	Ncor1	24.8996	8.8941	40.1344
ENSG00000092020	PPP2R3C	5.0832	3.74827	4.3263		ENSG00000091844.8	RGS17	0.00153	0.007376	0		ENSMUSG00000018507.16	Trpv2	0.110757	0.063699	0.455812
ENSG00000092036	HAUS4	0.797227	0.81903	1.15845		ENSG00000091879.14	ANGPT2	0.586128	1.70665	0.257713		ENSMUSG00000018509.8	Cenpv	3.51953	1.67281	4.20693
ENSG00000092051	JPH4	0	0	0		ENSG00000091947.10	TMEM101	3.13132	2.84901	2.62005		ENSMUSG00000018537.16	Pcgf2	0.338511	0	1.07002
ENSG00000092054	MYH7	14.2614	9.81062	19.6886		ENSG00000091972.19	CD200	0.223713	0.064632	0.100928		ENSMUSG00000018541.10	Cwc25	1.05608	0.464404	1.32601
ENSG00000092067	CEBPE	0	0	0		ENSG00000091986.16	CCDC80	23.2944	15.298	26.6293		ENSMUSG00000018543.8	1700001P01Rik	0	0	0
ENSG00000092068	SLC7A8	0.446947	0.548357	0.556852		ENSG00000092009.10	CMA1	0.033504	0.121152	0		ENSMUSG00000018547.8	Pip4k2b	2.29317	0.645265	3.38013
ENSG00000092094	OSGEP	2.42565	2.62859	4.12194		ENSG00000092010.15	PSME1	45.8583	51.9638	56.6795		ENSMUSG00000018548.15	Trim37	2.48665	0.569021	3.59098
ENSG00000092096	SLC22A17	0.129184	0.068351	0		ENSG00000092020.11	PPP2R3C	12.406	13.8082	15.9993		ENSMUSG00000018554.13	Ybx2	4.18178	0.767695	6.53053
ENSG00000092098	RNF31	1.20688	0.998475	0.861733		ENSG00000092036.19	HAUS4	4.49313	4.91759	4.86499		ENSMUSG00000018559.16	Ctdnep1	10.1286	4.99378	15.3743
ENSG00000092108	SCFD1	37.6936	31.3365	39.8343		ENSG00000092051.18	JPH4	0.034397	0.00691	0.024771		ENSMUSG00000018565.17	Elp5	3.745	2.07019	5.85453
ENSG00000092140	G2E3	5.4424	4.49788	4.96806		ENSG00000092054.14	MYH7	1321.86	2415.99	1633.14		ENSMUSG00000018566.14	Slc2a4	23.5401	8.03444	36.3839
ENSG00000092148	HECTD1	25.7497	23.3463	25.1691		ENSG00000092067.7	CEBPE	0.02446	0.014742	0		ENSMUSG00000018567.14	Gabarap	51.4843	47.2252	62.2553
ENSG00000092199	HNRNPC	9.46022	7.97949	9.86377		ENSG00000092068.21	SLC7A8	4.52309	4.25615	3.25522		ENSMUSG00000018569.12	Cldn7	0	0	0.113014
ENSG00000092200	RPGRIP1	0	0	0		ENSG00000092094.11	OSGEP	9.55417	7.66458	6.61224		ENSMUSG00000018570.17	2810408A11Rik	0.057428	0.02091	0.026792
ENSG00000092201	SUPT16H	7.29207	6.41686	6.70078		ENSG00000092096.19	SLC22A17	1.48931	0.894883	0.991723		ENSMUSG00000018572.10	Phf23	2.69015	1.51611	3.16813
ENSG00000092203	TOX4	16.0551	11.1638	9.09247		ENSG00000092098.18	RNF31	7.83107	9.40944	5.91444		ENSMUSG00000018574.14	Acadvl	71.4802	29.9926	87.1935
ENSG00000092208	GEMIN2	9.05934	8.52269	7.53774		ENSG00000092108.22	SCFD1	8.34605	9.37118	8.50723		ENSMUSG00000018581.15	Dnah11	0.003656	0	0.005894
ENSG00000092295	TGM1	0	0	0		ENSG00000092140.16	G2E3	1.98762	1.62627	1.77753		ENSMUSG00000018583.5	G3bp1	5.91291	2.02586	8.36829
ENSG00000092330	TINF2	1.47481	1.69882	2.17515		ENSG00000092148.14	HECTD1	32.1134	20.4396	20.678		ENSMUSG00000018585.9	Atox1	6.77398	6.70604	10.4086
ENSG00000092421	SEMA6A	1.35602	1.53818	1.33485		ENSG00000092199.19	HNRNPC	93.0625	100.377	117.717		ENSMUSG00000018589.8	Glra2	0	0	0
ENSG00000092445	TYRO3	0.023895	0.068084	0.138261		ENSG00000092200.13	RPGRIP1	0.235758	0.119054	0.082239		ENSMUSG00000018593.13	Sparc	43.7041	28.1877	49.0368
ENSG00000092470	WDR76	3.37914	2.68601	1.70142		ENSG00000092201.10	SUPT16H	5.20094	5.39576	4.11076		ENSMUSG00000018595.6	Glra4	0	0	0
ENSG00000092529	CAPN3	0.570388	2.37364	1.43163		ENSG00000092203.15	TOX4	13.4901	16.9274	13.8347		ENSMUSG00000018599.5	Mief2	4.09552	1.4425	6.70118
ENSG00000092531	SNAP23	23.5647	14.7127	19.0235		ENSG00000092208.19	GEMIN2	2.15856	2.00442	2.28871		ENSMUSG00000018604.18	Tbx3	1.01647	0.409199	1.54133
ENSG00000092607	TBX15	0	0	0		ENSG00000092295.12	TGM1	0.044613	0.100758	0.264516		ENSMUSG00000018620.3	Mmp20	0	0	0
ENSG00000092621	PHGDH	0.166118	0.940202	0.37264		ENSG00000092330.19	TINF2	5.55521	5.90738	4.64079		ENSMUSG00000018623.9	Mmp7	0	0	0
ENSG00000092758	COL9A3	0.031926	0.03035	0		ENSG00000092345.14	DAZL	0	0	0		ENSMUSG00000018634.10	Crhr1	0	0	0
ENSG00000092820	EZR	19.7326	14.6807	15.6032		ENSG00000092377.15	TBL1Y	0	0	0		ENSMUSG00000018648.15	Dusp14	0.021093	0.037102	0.196653
ENSG00000092841	MYL6	719.895	753.429	723.235		ENSG00000092421.17	SEMA6A	0.825884	1.03106	0.472871		ENSMUSG00000018651.14	Tada2a	1.07414	0.350369	1.73775
ENSG00000092847	AGO1	1.23099	1.33046	1.17727		ENSG00000092439.16	TRPM7	8.68614	6.53468	6.95393		ENSMUSG00000018654.17	Ikzf1	0.348674	0.117293	0.720982
ENSG00000092850	TEKT2	0	0	0		ENSG00000092445.12	TYRO3	0.347314	1.0771	0.335543		ENSMUSG00000018656.5	Tcaf3	0.035543	0	0
ENSG00000092853	CLSPN	0.052228	0.049566	0		ENSG00000092470.12	WDR76	0.267217	0.336105	0.171782		ENSMUSG00000018659.12	Pnpo	1.57154	0.660587	3.16427
ENSG00000092871	RFFL	0.855602	1.75685	1.03686		ENSG00000092529.26	CAPN3	1.48547	1.73135	2.63522		ENSMUSG00000018661.17	Cog1	1.63241	0.360565	2.10089
ENSG00000092929	UNC13D	0.199429	0.023679	0.108194		ENSG00000092531.10	SNAP23	14.4929	22.7524	23.6181		ENSMUSG00000018666.13	Cbx1	6.07396	2.44402	10.8019
ENSG00000092931	MFSD11	5.46365	7.02047	6.06904		ENSG00000092607.15	TBX15	0.418333	0.226733	0.046016		ENSMUSG00000018669.14	Cdk5rap3	2.70936	1.26749	3.99083
ENSG00000092964	DPYSL2	7.81768	9.75561	7.47813		ENSG00000092621.13	PHGDH	2.4631	0.507887	1.02785		ENSMUSG00000018672.15	Copz2	6.41903	3.03718	8.4031
ENSG00000092969	TGFB2	4.01024	2.60202	2.58187		ENSG00000092758.18	COL9A3	1.28594	0.813054	0.805256		ENSMUSG00000018677.9	Slc25a39	9.23973	3.71858	12.9193
ENSG00000092978	GPATCH2	0.829812	0.434367	0.541309		ENSG00000092820.19	EZR	38.8611	35.7633	26.8036		ENSMUSG00000018678.13	Sp2	0.324173	0.081935	0.504457
ENSG00000093000	NUP50	2.85323	3.21322	1.83893		ENSG00000092841.19	MYL6	427.179	289.443	321.287		ENSMUSG00000018697.14	Aatf	1.66071	0.504546	2.52354
ENSG00000093009	CDC45	0.550198	0.783937	0.253269		ENSG00000092847.14	AGO1	0.938959	1.19956	1.0661		ENSMUSG00000018698.15	Lhx1	0	0	0
ENSG00000093010	COMT	23.6771	15.6913	21.9364		ENSG00000092850.12	TEKT2	0.015469	0	0		ENSMUSG00000018707.13	Dync1h1	6.8078	1.46822	13.0529
ENSG00000093072	ADA2	0.153932	0.22568	0.444806		ENSG00000092853.14	CLSPN	0.03659	0.059409	0.022232		ENSMUSG00000018727.19	Cpsf4l	0.062699	0	0.170624
ENSG00000093134	VNN3	0	0	0		ENSG00000092871.17	RFFL	4.04745	2.1046	2.83169		ENSMUSG00000018733.10	Pex12	1.76489	0.701789	2.0698
ENSG00000093144	ECHDC1	33.088	28.1734	29.8514		ENSG00000092929.13	UNC13D	5.60525	9.7949	6.67029		ENSMUSG00000018736.14	Ndel1	11.2044	7.42604	17.9764
ENSG00000093167	LRRFIP2	16.0388	17.2119	9.91359		ENSG00000092931.12	MFSD11	6.19692	8.06047	5.4428		ENSMUSG00000018740.14	Slc25a35	0.662899	0.196281	1.21649
ENSG00000093183	SEC22C	2.88951	2.60004	1.70996		ENSG00000092964.18	DPYSL2	8.84964	7.59454	5.82782		ENSMUSG00000018750.14	Zbtb4	3.42148	0.929599	5.3258
ENSG00000093217	XYLB	0	0	0		ENSG00000092969.12	TGFB2	1.2541	0.382973	0.525931		ENSMUSG00000018752.19	Tnfsfm13	0.886456	0.633491	1.76901
ENSG00000094631	HDAC6	5.99197	6.67541	3.30206		ENSG00000092978.11	GPATCH2	0.790752	0.681197	0.592148		ENSMUSG00000018761.14	Mpdu1	2.74993	0.86396	4.34749
ENSG00000094661	OR1I1	0	0	0		ENSG00000093000.19	NUP50	2.38867	1.69574	1.29864		ENSMUSG00000018765.5	Fxr2	10.6241	3.80465	13.4946
ENSG00000094755	GABRP	0	0	0		ENSG00000093009.11	CDC45	0.070648	0.021863	0.068376		ENSMUSG00000018770.9	Atp5g3	372.572	254.453	424.603
ENSG00000094796	KRT31	0	0	0		ENSG00000093010.15	COMT	17.2281	11.0452	15.3499		ENSMUSG00000018774.13	Cd68	0.515188	0.141977	0.511682
ENSG00000094804	CDC6	0.065637	0.020775	0		ENSG00000093072.19	ADA2	2.73473	7.33702	10.2723		ENSMUSG00000018776.10	Slc35g3	0	0	0
ENSG00000094841	UPRT	4.48397	3.70056	3.48991		ENSG00000093100.13	ENSG00000093100	1.49131	1.11181	1.31273		ENSMUSG00000018796.13	Acsl1	59.1871	23.8533	79.1981
ENSG00000094880	CDC23	3.08764	3.40305	2.87349		ENSG00000093134.18	VNN3P	0	0	0		ENSMUSG00000018800.14	Abca5	2.85227	1.14601	3.05077
ENSG00000094914	AAAS	0.99326	1.2258	0.594095		ENSG00000093144.19	ECHDC1	15.5619	23.0031	12.2109		ENSMUSG00000018809.2	Smyd4	2.73586	2.49375	3.23639
[truncated: 61,142 more rows]

## Sheet: Figure 1B
gene	baseMean	log2FoldChange	lfcSE	stat	pvalue	padj	comparison	DEG	Enrichment
A1BG	1.31712	-3.17979	2.43599	-1.30534	0.191778	0.239458	bat_vs_human	non-sig	non-sig
A1BG-AS1	2.76079	-4.38639	2.10542	-2.08339	0.0372161	0.0552942	bat_vs_human	non-sig	non-sig
A2M	3980.08	-4.84946	0.377746	-12.8379	1.00566e-37	3.11361e-36	bat_vs_human	down	human
A2M-AS1	21.2456	-7.3307	1.36222	-5.38144	7.38911e-08	2.37768e-07	bat_vs_human	down	human
A3GALT2	1.80412	0.601361	2.64348	0.227488	0.820044	0.845819	bat_vs_human	non-sig	non-sig
A4GALT	375.489	0.154218	0.382834	0.402831	0.687072	0.723616	bat_vs_human	non-sig	non-sig
AAAS	132.171	-3.35869	0.389697	-8.61874	6.76977e-18	5.9445e-17	bat_vs_human	down	human
AACS	88.4327	-3.21555	0.508027	-6.32948	2.45989e-10	1.03996e-09	bat_vs_human	down	human
AADAT	61.353	2.22243	0.390256	5.6948	1.23513e-08	4.36624e-08	bat_vs_human	up	bat
AAGAB	795.009	2.43763	0.219015	11.13	8.96606e-29	1.6873e-27	bat_vs_human	up	bat
AAK1	2991.23	1.5704	0.342066	4.59093	4.41266e-06	1.15008e-05	bat_vs_human	up	bat
AAMDC	429.907	-0.080403	0.336866	-0.238679	0.811354	0.837864	bat_vs_human	non-sig	non-sig
AAMP	356.513	-1.28997	0.194009	-6.64905	2.94985e-11	1.38319e-10	bat_vs_human	down	human
AANAT	3.09948	5.94484	1.91595	3.10282	0.00191688	0.00355174	bat_vs_human	up	bat
AAR2	133.527	-2.11678	0.262931	-8.05071	8.23122e-16	6.09141e-15	bat_vs_human	down	human
AARD	0.685644	-1.73761	2.52189	-0.68901	0.490817		bat_vs_human	non-sig	non-sig
AARS1	475.981	-1.20678	0.212443	-5.6805	1.34302e-08	4.72478e-08	bat_vs_human	down	human
AARS2	115.789	-0.662304	0.487186	-1.35945	0.174004	0.220518	bat_vs_human	non-sig	non-sig
AARSD1	151.634	0.66685	0.251219	2.65446	0.00794364	0.0133616	bat_vs_human	non-sig	non-sig
AASDH	213.672	2.01237	0.396388	5.07677	3.83912e-07	1.13414e-06	bat_vs_human	up	bat
AASDHPPT	1266.28	2.79676	0.191654	14.5928	3.12177e-48	1.53153e-46	bat_vs_human	up	bat
AASS	710.235	-0.718064	0.545363	-1.31667	0.187949	0.235647	bat_vs_human	non-sig	non-sig
AATBC	1.1225	-3.08777	2.98261	-1.03526	0.30055	0.352028	bat_vs_human	non-sig	non-sig
AATF	171.81	-0.931592	0.24358	-3.82459	0.000130991	0.00028461	bat_vs_human	non-sig	non-sig
AATK	28.678	-3.74624	0.8371	-4.47526	7.63174e-06	1.93238e-05	bat_vs_human	down	human
ABALON	0.521961	-1.98695	3.92931	-0.505674	0.613085		bat_vs_human	non-sig	non-sig
ABAT	178.156	-2.58391	0.632815	-4.0832	4.44207e-05	0.000102512	bat_vs_human	down	human
ABCA1	1638.45	2.74156	0.478949	5.72412	1.03973e-08	3.70805e-08	bat_vs_human	up	bat
ABCA10	74.9202	-1.17332	0.531572	-2.20727	0.0272954	0.0416302	bat_vs_human	non-sig	non-sig
ABCA12	35.3259	0	1.72429	0	1	1	bat_vs_human	non-sig	non-sig
ABCA2	256.928	-3.25801	0.542754	-6.00274	1.94021e-09	7.47067e-09	bat_vs_human	down	human
ABCA3	115.384	-1.3445	0.54101	-2.48516	0.0129495	0.0210024	bat_vs_human	non-sig	non-sig
ABCA4	23.85	-0.136891	1.09902	-0.124558	0.900874	0.917719	bat_vs_human	non-sig	non-sig
ABCA5	916.643	2.1614	0.237739	9.09145	9.77236e-20	9.91922e-19	bat_vs_human	up	bat
ABCA6	971.794	1.41729	0.314126	4.51187	6.42594e-06	1.64374e-05	bat_vs_human	up	bat
ABCA7	62.5834	-4.04354	0.769755	-5.25303	1.49617e-07	4.6432e-07	bat_vs_human	down	human
ABCA8	988.698	0.47128	0.427782	1.10168	0.270599	0.322831	bat_vs_human	non-sig	non-sig
ABCA9	836.345	0.333182	0.567931	0.586659	0.557433	0.599274	bat_vs_human	non-sig	non-sig
ABCB1	66.393	0.00235425	0.69868	0.00336957	0.997311	1	bat_vs_human	non-sig	non-sig
ABCB10	401.988	1.65065	0.282245	5.84828	4.96683e-09	1.83266e-08	bat_vs_human	up	bat
ABCB10P1	0.704275	-2.41423	3.92354	-0.615319	0.538344		bat_vs_human	non-sig	non-sig
ABCB10P4	0.682942	-2.37058	3.92405	-0.604114	0.545768		bat_vs_human	non-sig	non-sig
ABCB11	5.32413	2.51464	1.54228	1.63047	0.103003	0.13872	bat_vs_human	non-sig	non-sig
ABCB4	1045.37	4.4801	0.31739	14.1154	3.05076e-45	1.31946e-43	bat_vs_human	up	bat
ABCB6	186.573	-1.43345	0.349882	-4.09695	4.18636e-05	9.6985e-05	bat_vs_human	down	human
ABCB7	2711.44	3.11988	0.200259	15.5792	1.0074e-54	6.78084e-53	bat_vs_human	up	bat
ABCB8	160.494	-3.93108	0.462508	-8.49949	1.90425e-17	1.61252e-16	bat_vs_human	down	human
ABCB9	32.3136	-2.79322	0.731186	-3.82012	0.000133386	0.0002894	bat_vs_human	down	human
ABCC1	378.514	-1.85259	0.433362	-4.27492	1.91205e-05	4.60995e-05	bat_vs_human	down	human
ABCC10	74.0847	-2.13955	0.722895	-2.9597	0.00307937	0.00553553	bat_vs_human	down	human
ABCC11	3.21396	-0.281354	1.77972	-0.158089	0.874387	0.894711	bat_vs_human	non-sig	non-sig
ABCC12	0.555596	-2.07213	3.88261	-0.533695	0.593553		bat_vs_human	non-sig	non-sig
ABCC2	6.74101	-1.10075	1.47428	-0.746637	0.455283	0.500089	bat_vs_human	non-sig	non-sig
ABCC3	8.73759	-4.64253	1.49239	-3.11081	0.00186574	0.00346512	bat_vs_human	down	human
ABCC4	327.11	3.42001	0.335149	10.2044	1.89399e-24	2.7305e-23	bat_vs_human	up	bat
ABCC5	916.549	-0.280557	0.451612	-0.621235	0.534445	0.577552	bat_vs_human	non-sig	non-sig
ABCC6	2.7138	-4.36193	3.17265	-1.37486	0.169176	0.215188	bat_vs_human	non-sig	non-sig
ABCC8	83.5515	1.51266	0.758369	1.99462	0.0460839	0.0671345	bat_vs_human	non-sig	non-sig
ABCC9	2678.66	1.00032	0.191688	5.21846	1.80418e-07	5.53786e-07	bat_vs_human	up	bat
ABCD1	124.333	-2.01818	0.41561	-4.85596	1.19806e-06	3.33682e-06	bat_vs_human	down	human
ABCD2	166.867	-1.43324	0.446757	-3.2081	0.00133614	0.00253379	bat_vs_human	down	human
ABCD3	3244.85	2.79895	0.179874	15.5607	1.34678e-54	8.97338e-53	bat_vs_human	up	bat
ABCD4	124.108	-2.64697	0.339578	-7.79488	6.44693e-15	4.36779e-14	bat_vs_human	down	human
ABCE1	1853.47	2.46794	0.253774	9.72497	2.35985e-22	2.93264e-21	bat_vs_human	up	bat
ABCF1	572.954	-0.00886371	0.243416	-0.0364139	0.970952	0.979996	bat_vs_human	non-sig	non-sig
ABCF2	385.252	-1.05278	0.259707	-4.05374	5.04061e-05	0.000115299	bat_vs_human	down	human
ABCF2-H2BK1	56.2063	-8.73402	1.23897	-7.04944	1.79646e-12	9.49349e-12	bat_vs_human	down	human
ABCF3	493.281	-0.234597	0.21631	-1.08454	0.278126	0.330215	bat_vs_human	non-sig	non-sig
ABCG1	107.796	-1.08359	0.441466	-2.45452	0.0141072	0.0227399	bat_vs_human	non-sig	non-sig
ABCG2	308.349	0.829221	0.39249	2.11272	0.0346249	0.0517088	bat_vs_human	non-sig	non-sig
ABCG4	6.40091	-4.4949	1.46448	-3.06928	0.00214576	0.00394469	bat_vs_human	down	human
ABCG8	1.12042	-2.62153	2.22338	-1.17907	0.238369	0.289406	bat_vs_human	non-sig	non-sig
ABHD1	123.366	3.55152	0.366437	9.69204	3.25947e-22	3.98039e-21	bat_vs_human	up	bat
ABHD10	354.301	-0.278337	0.243282	-1.14409	0.252587	0.304308	bat_vs_human	non-sig	non-sig
ABHD11	154.924	0.723239	0.263577	2.74394	0.00607066	0.01042	bat_vs_human	non-sig	non-sig
ABHD12	329.455	-1.3225	0.386986	-3.41744	0.000632128	0.00125131	bat_vs_human	down	human
ABHD13	380.75	-0.250335	0.247628	-1.01093	0.31205	0.363447	bat_vs_human	non-sig	non-sig
ABHD14A	72.1149	-2.72113	0.384936	-7.06903	1.56023e-12	8.30747e-12	bat_vs_human	down	human
ABHD14A-ACY1	16.9804	-7.00741	1.34392	-5.21416	1.84655e-07	5.65491e-07	bat_vs_human	down	human
ABHD14B	71.5765	-3.13974	0.58697	-5.34907	8.84087e-08	2.81907e-07	bat_vs_human	down	human
ABHD15	62.9446	-1.77515	0.415818	-4.26905	1.96305e-05	4.726e-05	bat_vs_human	down	human
ABHD16A	318.505	-0.293652	0.254746	-1.15272	0.249024	0.300659	bat_vs_human	non-sig	non-sig
ABHD17A	338.279	-0.0528814	0.218401	-0.24213	0.808679	0.835364	bat_vs_human	non-sig	non-sig
ABHD17AP1	3.33695	-4.66093	3.13524	-1.48663	0.137114	0.178882	bat_vs_human	non-sig	non-sig
ABHD17B	358.379	2.58681	0.378365	6.83683	8.09651e-12	4.02114e-11	bat_vs_human	up	bat
ABHD17C	131.336	-0.878187	0.397248	-2.21068	0.0270582	0.0412972	bat_vs_human	non-sig	non-sig
ABHD18	3999.2	5.264	0.263304	19.9921	6.45255e-89	1.79235e-86	bat_vs_human	up	bat
ABHD2	855.724	-5.92133	0.440987	-13.4274	4.17569e-41	1.49243e-39	bat_vs_human	down	human
ABHD3	221.058	3.71114	0.378475	9.80551	1.06604e-22	1.35992e-21	bat_vs_human	up	bat
ABHD4	214.8	-1.56174	0.241551	-6.46547	1.00981e-10	4.45438e-10	bat_vs_human	down	human
ABHD5	1182.06	2.13901	0.203716	10.4999	8.64317e-26	1.35501e-24	bat_vs_human	up	bat
ABHD6	92.9991	-1.65004	0.445383	-3.70477	0.000211579	0.000446284	bat_vs_human	down	human
ABHD8	94.7513	0.0625157	0.356489	0.175365	0.860793	0.882357	bat_vs_human	non-sig	non-sig
ABI1	606.452	1.20808	0.262482	4.60253	4.17399e-06	1.09105e-05	bat_vs_human	up	bat
ABI2	889.078	0.162145	0.196862	0.823648	0.41014	0.455834	bat_vs_human	non-sig	non-sig
ABI3	96.6848	1.80701	0.518383	3.48586	0.000490549	0.000987259	bat_vs_human	up	bat
ABI3BP	377.59	-0.492326	0.384358	-1.28091	0.200227	0.248607	bat_vs_human	non-sig	non-sig
ABITRAM	283.656	1.35931	0.279427	4.86462	1.14674e-06	3.20296e-06	bat_vs_human	up	bat
ABL1	393.404	-2.6706	0.423665	-6.30355	2.90905e-10	1.22381e-09	bat_vs_human	down	human
ABL2	322.281	-1.06706	0.437445	-2.4393	0.0147159	0.0236534	bat_vs_human	non-sig	non-sig
ABLIM1	10804.1	-2.88897	0.206421	-13.9955	1.66077e-44	7.01365e-43	bat_vs_human	down	human
ABLIM2	104.626	-1.35417	0.466737	-2.90136	0.00371541	0.00659604	bat_vs_human	down	human
ABLIM3	1119.27	-3.62487	0.334499	-10.8367	2.30639e-27	4.00058e-26	bat_vs_human	down	human
ABO	30.2135	-6.01124	1.18313	-5.0808	3.75848e-07	1.11115e-06	bat_vs_human	down	human
ABR	1056.33	-1.14051	0.261167	-4.36698	1.25974e-05	3.1083e-05	bat_vs_human	down	human
ABRA	1043.55	3.19091	0.439967	7.25261	4.08802e-13	2.33557e-12	bat_vs_human	up	bat
ABRACL	166.109	1.47808	0.394712	3.74471	0.000180601	0.000384645	bat_vs_human	up	bat
ABRAXAS1	598.277	4.04656	0.384579	10.5221	6.83662e-26	1.08038e-24	bat_vs_human	up	bat
ABRAXAS2	303.256	0.474336	0.237952	1.99341	0.0462161	0.0673071	bat_vs_human	non-sig	non-sig
ABT1	79.1598	-1.34664	0.348191	-3.86754	0.000109938	0.000240803	bat_vs_human	down	human
ABTB1	201.849	-3.0465	0.321871	-9.46496	2.93673e-21	3.33054e-20	bat_vs_human	down	human
ABTB2	133.449	-2.79193	0.493478	-5.65766	1.53449e-08	5.3582e-08	bat_vs_human	down	human
ABTB3	3.93921	-4.89917	2.07403	-2.36215	0.0181695	0.0286966	bat_vs_human	non-sig	non-sig
ACAA1	446.712	-2.72998	0.302357	-9.02897	1.73289e-19	1.73394e-18	bat_vs_human	down	human
ACAA2	4162.14	0.784837	0.222188	3.5323	0.000411955	0.000836119	bat_vs_human	non-sig	non-sig
ACAA2P1	3.26956	-4.62983	2.29721	-2.01541	0.0438616	0.0641863	bat_vs_human	non-sig	non-sig
ACACA	1211.72	3.37881	0.191179	17.6736	6.69958e-70	8.31001e-68	bat_vs_human	up	bat
ACACB	2412.42	-0.487474	0.403672	-1.2076	0.227201	0.277831	bat_vs_human	non-sig	non-sig
ACAD10	174.463	-3.28394	0.538933	-6.09342	1.10525e-09	4.37355e-09	bat_vs_human	down	human
ACAD11	1234.39	1.25459	0.231126	5.42818	5.69325e-08	1.85323e-07	bat_vs_human	up	bat
ACAD8	471.585	0.532185	0.249899	2.1296	0.0332045	0.0497613	bat_vs_human	non-sig	non-sig
ACAD9	547.828	0.249456	0.275367	0.905906	0.364985	0.413431	bat_vs_human	non-sig	non-sig
ACAD9-DT	1.30106	-3.30007	3.1146	-1.05955	0.28935	0.341144	bat_vs_human	non-sig	non-sig
ACADL	15232.4	10.8742	0.425637	25.5481	5.76874e-144	7.58474e-141	bat_vs_human	up	bat
ACADM	3378.88	-7.20273	0.303342	-23.7446	1.24957e-124	8.49792e-122	bat_vs_human	down	human
ACADS	1216.74	1.2829	0.149186	8.59936	8.01597e-18	7.00137e-17	bat_vs_human	up	bat
ACADSB	1497.31	-11.7433	1.20007	-9.78557	1.29868e-22	1.64605e-21	bat_vs_human	down	human
ACADVL	7488	-1.07578	0.191149	-5.62799	1.82319e-08	6.31185e-08	bat_vs_human	down	human
ACAN	1.07734	-1.66941	2.46252	-0.677928	0.497817	0.5418	bat_vs_human	non-sig	non-sig
ACAP1	13.3758	-2.23482	0.963949	-2.31841	0.0204273	0.0319229	bat_vs_human	non-sig	non-sig
ACAP2	1173.88	3.39477	0.224665	15.1104	1.38382e-51	7.88779e-50	bat_vs_human	up	bat
ACAP3	238.686	-4.89938	0.454954	-10.769	4.82382e-27	8.17314e-26	bat_vs_human	down	human
ACAT1	4351.46	-0.240917	0.129878	-1.85495	0.0636032	0.0897398	bat_vs_human	non-sig	non-sig
ACAT2	44.5749	-2.09667	0.430673	-4.86836	1.12528e-06	3.14746e-06	bat_vs_human	down	human
ACBD3	492.767	1.01054	0.248165	4.07206	4.65987e-05	0.000107199	bat_vs_human	up	bat
ACBD4	144.753	2.33641	0.442636	5.27839	1.30323e-07	4.06811e-07	bat_vs_human	up	bat
ACBD5	775.554	-1.95427	0.222043	-8.80132	1.35216e-18	1.25375e-17	bat_vs_human	down	human
ACBD6	394.138	2.04054	0.270861	7.53354	4.93823e-14	3.09278e-13	bat_vs_human	up	bat
ACBD7	9.46825	4.36154	1.06728	4.0866	4.37734e-05	0.000101124	bat_vs_human	up	bat
ACCS	58.7961	-2.67607	0.635117	-4.2135	2.51444e-05	5.9682e-05	bat_vs_human	down	human
ACD	35.2566	-2.90073	0.809583	-3.58299	0.000339681	0.000697904	bat_vs_human	down	human
ACE	168.432	-0.711042	0.468879	-1.51647	0.1294	0.170022	bat_vs_human	non-sig	non-sig
ACE2	206.965	-6.72459	0.648699	-10.3663	3.5306e-25	5.34386e-24	bat_vs_human	down	human
ACER2	397.822	4.15639	0.241466	17.2131	2.11646e-66	2.38519e-64	bat_vs_human	up	bat
ACER3	461.116	1.52602	0.332562	4.58869	4.46042e-06	1.1613e-05	bat_vs_human	up	bat
ACHE	11.669	-0.64681	0.793044	-0.815604	0.414727	0.460413	bat_vs_human	non-sig	non-sig
ACIN1	799.655	-0.761834	0.284265	-2.68002	0.00736188	0.0124649	bat_vs_human	non-sig	non-sig
ACKR1	28.6379	-6.77705	1.34707	-5.03096	4.88024e-07	1.42717e-06	bat_vs_human	down	human
ACKR2	5.72015	-0.0959974	1.02957	-0.09324	0.925713	0.940641	bat_vs_human	non-sig	non-sig
ACKR3	384.451	-3.86578	0.478449	-8.07983	6.48567e-16	4.83228e-15	bat_vs_human	down	human
ACKR4	98.4271	2.61779	0.507345	5.15978	2.47244e-07	7.45131e-07	bat_vs_human	up	bat
ACLY	587.309	1.12956	0.316046	3.57405	0.000351499	0.000720384	bat_vs_human	up	bat
ACO1	801.623	-0.693262	0.234825	-2.95225	0.00315464	0.00566267	bat_vs_human	non-sig	non-sig
ACO2	8469.48	-0.922908	0.129082	-7.14977	8.69252e-13	4.7647e-12	bat_vs_human	non-sig	non-sig
ACOT1	71.1116	-6.19935	1.0571	-5.86448	4.50547e-09	1.67181e-08	bat_vs_human	down	human
ACOT11	762.336	0.692346	0.324737	2.13202	0.0330048	0.049496	bat_vs_human	non-sig	non-sig
ACOT13	5547.86	4.40495	0.351876	12.5185	5.91507e-36	1.65237e-34	bat_vs_human	up	bat
ACOT2	533.367	-11.199	1.22136	-9.16927	4.76247e-20	4.96435e-19	bat_vs_human	down	human
ACOT4	16.5229	0.350118	1.04558	0.334854	0.737736	0.771249	bat_vs_human	non-sig	non-sig
ACOT6	14.2806	4.23776	1.68421	2.51617	0.0118637	0.0193705	bat_vs_human	non-sig	non-sig
ACOT7	81.6683	-2.00435	0.481491	-4.16279	3.14377e-05	7.38729e-05	bat_vs_human	down	human
ACOT8	109.479	-0.552547	0.323975	-1.70552	0.0880971	0.120631	bat_vs_human	non-sig	non-sig
ACOT9	556.665	-0.616925	0.248746	-2.48014	0.0131331	0.021281	bat_vs_human	non-sig	non-sig
ACOX1	1727.96	0.793485	0.282206	2.81172	0.0049277	0.00858137	bat_vs_human	non-sig	non-sig
ACOX2	96.1446	-9.49454	1.24805	-7.60751	2.79425e-14	1.79681e-13	bat_vs_human	down	human
ACOX3	148.609	-1.52251	0.413018	-3.6863	0.000227538	0.000478464	bat_vs_human	down	human
ACOXL	4.08655	6.40645	2.35741	2.71758	0.00657605	0.0112249	bat_vs_human	non-sig	non-sig
ACOXL-AS1	0.933994	-2.82281	3.11596	-0.905919	0.364979	0.413431	bat_vs_human	non-sig	non-sig
ACP1	691.182	0.403216	0.308775	1.30586	0.191602	0.239316	bat_vs_human	non-sig	non-sig
ACP2	217.081	-1.82695	0.340927	-5.35876	8.37957e-08	2.68239e-07	bat_vs_human	down	human
ACP3	112.562	6.87789	0.526291	13.0686	4.97583e-39	1.61936e-37	bat_vs_human	up	bat
ACP5	11.4176	-3.77848	1.16339	-3.24781	0.00116297	0.00222184	bat_vs_human	down	human
ACP6	112.806	-1.71017	0.400846	-4.2664	1.98654e-05	4.78079e-05	bat_vs_human	down	human
ACR	4.504	-3.48013	1.906	-1.82588	0.0678679	0.0952383	bat_vs_human	non-sig	non-sig
ACRBP	7.63842	-0.935218	1.2678	-0.737671	0.460714	0.505266	bat_vs_human	non-sig	non-sig
ACRP1	0.573179	-2.11866	3.71263	-0.570663	0.568228		bat_vs_human	non-sig	non-sig
ACSBG1	18.4355	4.32693	0.755245	5.72917	1.00924e-08	3.60389e-08	bat_vs_human	up	bat
ACSF2	89.393	-3.01158	0.427992	-7.03653	1.97082e-12	1.03511e-11	bat_vs_human	down	human
ACSF3	411.29	2.34919	0.540776	4.3441	1.39845e-05	3.42697e-05	bat_vs_human	up	bat
ACSL1	8017.9	1.19346	0.185556	6.43183	1.26075e-10	5.50341e-10	bat_vs_human	up	bat
ACSL3	541.995	-0.0040503	0.296773	-0.0136478	0.989111	0.99603	bat_vs_human	non-sig	non-sig
ACSL4	1138.97	1.63458	0.279764	5.84271	5.13591e-09	1.89222e-08	bat_vs_human	up	bat
ACSL5	196.538	0.566701	0.350358	1.61749	0.105772	0.142127	bat_vs_human	non-sig	non-sig
ACSL6	478.536	5.0956	0.296507	17.1854	3.41357e-66	3.82514e-64	bat_vs_human	up	bat
ACSM1	1.43094	-2.99074	2.53235	-1.18102	0.237597	0.288703	bat_vs_human	non-sig	non-sig
ACSM2B	0.633569	-2.26635	3.92535	-0.577362	0.563695		bat_vs_human	non-sig	non-sig
ACSM3	163.772	-0.158301	0.532227	-0.297431	0.766137	0.797307	bat_vs_human	non-sig	non-sig
ACSM5	21.6909	-5.24665	1.29669	-4.04619	5.20573e-05	0.000118787	bat_vs_human	down	human
ACSS1	1685.74	-1.56687	0.321912	-4.86737	1.13091e-06	3.16231e-06	bat_vs_human	down	human
ACSS2	668.928	-3.01528	0.205461	-14.6757	9.22589e-49	4.64166e-47	bat_vs_human	down	human
ACSS3	378.135	-0.0278822	0.201825	-0.13815	0.890122	0.908408	bat_vs_human	non-sig	non-sig
ACTA1	8518.76	-4.13433	0.922123	-4.4835	7.343e-06	1.86334e-05	bat_vs_human	down	human
ACTA2	543.696	-2.13007	0.411781	-5.17283	2.30574e-07	6.97878e-07	bat_vs_human	down	human
ACTB	2804	-1.87178	0.20772	-9.01109	2.04019e-19	2.02805e-18	bat_vs_human	down	human
ACTBP4	1.21539	-3.20238	2.84393	-1.12604	0.260148	0.312216	bat_vs_human	non-sig	non-sig
ACTC1	49758.9	-3.50722	0.241254	-14.5374	7.01811e-48	3.37588e-46	bat_vs_human	down	human
ACTG1	1433.8	-1.83737	0.216486	-8.48725	2.11587e-17	1.78635e-16	bat_vs_human	down	human
ACTG1P23	0.501169	-1.92383	3.93032	-0.489485	0.624499		bat_vs_human	non-sig	non-sig
ACTG1P3	0.486341	-1.88155	3.93102	-0.478642	0.632193		bat_vs_human	non-sig	non-sig
ACTG1P4	1.25498	-3.24876	2.80433	-1.15848	0.246667	0.29816	bat_vs_human	non-sig	non-sig
ACTG2	14.0899	-1.96777	0.89652	-2.1949	0.0281708	0.0428263	bat_vs_human	non-sig	non-sig
ACTL6A	230.9	0.517114	0.22764	2.27163	0.0231089	0.0357314	bat_vs_human	non-sig	non-sig
ACTMAP	30.8262	-7.86717	1.32604	-5.93283	2.97758e-09	1.12476e-08	bat_vs_human	down	human
ACTN1	412.574	-4.32513	0.376426	-11.49	1.4813e-30	3.1079e-29	bat_vs_human	down	human
ACTN2	19937.2	-0.637438	0.225184	-2.83075	0.00464393	0.00812235	bat_vs_human	non-sig	non-sig
ACTN3	2.07024	-0.982933	2.10953	-0.465949	0.641252	0.679532	bat_vs_human	non-sig	non-sig
ACTN4	586.064	-3.86344	0.394265	-9.7991	1.13588e-22	1.44715e-21	bat_vs_human	down	human
ACTR10	1046.32	1.36218	0.366197	3.7198	0.000199384	0.000422369	bat_vs_human	up	bat
ACTR1A	1037.91	-0.916502	0.187657	-4.88392	1.03998e-06	2.92046e-06	bat_vs_human	non-sig	non-sig
ACTR1B	546.357	-0.882447	0.226927	-3.88869	0.000100788	0.000222044	bat_vs_human	non-sig	non-sig
ACTR2	3346.22	1.55261	0.251304	6.17821	6.48309e-10	2.63737e-09	bat_vs_human	up	bat
ACTR3	1734.77	0.901003	0.208335	4.32479	1.52676e-05	3.72244e-05	bat_vs_human	non-sig	non-sig
ACTR3-AS1	0.850593	-2.68929	3.27765	-0.820493	0.411935		bat_vs_human	non-sig	non-sig
ACTR3B	172.277	-7.37921	1.20076	-6.14546	7.97342e-10	3.20464e-09	bat_vs_human	down	human
ACTR3C	80.5719	3.57099	0.40799	8.75263	2.08437e-18	1.90315e-17	bat_vs_human	up	bat
ACTR5	73.8702	1.76744	0.278365	6.34935	2.16222e-10	9.21021e-10	bat_vs_human	up	bat
ACTR6	512.291	2.47371	0.311825	7.93301	2.13904e-15	1.51858e-14	bat_vs_human	up	bat
ACTR8	317.515	-1.21322e-05	0.291706	-4.15904e-05	0.999967	1	bat_vs_human	non-sig	non-sig
ACTRT3	11.0666	1.49802	0.846528	1.76961	0.0767921	0.106407	bat_vs_human	non-sig	non-sig
ACVR1	302.642	0.714472	0.235561	3.03307	0.00242083	0.00441417	bat_vs_human	non-sig	non-sig
ACVR1B	161.578	-1.31414	0.371172	-3.54053	0.000399327	0.000811576	bat_vs_human	down	human
ACVR1C	90.8667	5.17863	0.363955	14.2288	6.07537e-46	2.69255e-44	bat_vs_human	up	bat
ACVR2A	996.748	3.92989	0.289662	13.5672	6.27082e-42	2.3512e-40	bat_vs_human	up	bat
ACVR2B	67.0614	-2.55382	0.546462	-4.67338	2.96278e-06	7.86327e-06	bat_vs_human	down	human
ACVR2B-AS1	3.05556	-4.53334	2.04047	-2.22171	0.026303	0.040241	bat_vs_human	non-sig	non-sig
ACVRL1	225.775	-1.27932	0.315669	-4.05272	5.06258e-05	0.000115761	bat_vs_human	down	human
ACY1	67.4317	-0.906654	0.454249	-1.99594	0.0459403	0.0669401	bat_vs_human	non-sig	non-sig
ACY3	8.31554	0.552702	1.81098	0.305194	0.760218	0.791774	bat_vs_human	non-sig	non-sig
ACYP1	162.454	2.85813	0.431238	6.62775	3.40848e-11	1.58543e-10	bat_vs_human	up	bat
ACYP2	941.495	0.655468	0.575019	1.13991	0.254325	0.306103	bat_vs_human	non-sig	non-sig
ADA	30.8289	-7.82243	1.30656	-5.98705	2.13676e-09	8.18913e-09	bat_vs_human	down	human
ADA2	212.641	-3.98391	0.604687	-6.58839	4.44619e-11	2.04639e-10	bat_vs_human	down	human
ADAD2	2.61612	-1.03646	1.95519	-0.53011	0.596036	0.636473	bat_vs_human	non-sig	non-sig
ADAL	406.073	0.311025	0.296388	1.04938	0.294001	0.345713	bat_vs_human	non-sig	non-sig
ADAM10	1545.32	1.69268	0.219393	7.71531	1.20685e-14	7.96372e-14	bat_vs_human	up	bat
ADAM11	165.453	-2.80275	0.510504	-5.49015	4.01582e-08	1.33221e-07	bat_vs_human	down	human
ADAM12	4.97966	-3.45279	1.68726	-2.04639	0.0407185	0.0599784	bat_vs_human	non-sig	non-sig
ADAM15	354.561	-4.71614	0.466887	-10.1012	5.45459e-24	7.58108e-23	bat_vs_human	down	human
ADAM17	462.762	0.821166	0.187818	4.37213	1.23039e-05	3.03816e-05	bat_vs_human	non-sig	non-sig
ADAM18	2.39351	2.41662	2.87806	0.83967	0.401093	0.447014	bat_vs_human	non-sig	non-sig
ADAM19	154.336	-0.667867	0.402487	-1.65935	0.0970457	0.131515	bat_vs_human	non-sig	non-sig
ADAM1A	54.2203	4.67141	1.02998	4.53545	5.74812e-06	1.47822e-05	bat_vs_human	up	bat
ADAM1B	3.03238	5.55252	1.78564	3.10954	0.00187381	0.00347815	bat_vs_human	up	bat
ADAM2	4.43293	6.44211	2.72513	2.36396	0.0180806	0.0285726	bat_vs_human	non-sig	non-sig
ADAM20	5.3489	4.80584	1.41555	3.39503	0.000686215	0.00135241	bat_vs_human	up	bat
ADAM21	3.52779	-3.04387	1.8143	-1.67771	0.0934034	0.127077	bat_vs_human	non-sig	non-sig
ADAM22	239.283	-0.247711	0.411069	-0.602602	0.546773	0.589067	bat_vs_human	non-sig	non-sig
ADAM23	653.06	-6.49441	0.482653	-13.4557	2.85173e-41	1.03576e-39	bat_vs_human	down	human
ADAM28	24.3873	2.10562	0.982824	2.14241	0.0321601	0.04831	bat_vs_human	non-sig	non-sig
ADAM30	2.43017	5.97526	1.93481	3.0883	0.00201308	0.00371602	bat_vs_human	up	bat
ADAM32	26.5421	1.06207	0.972316	1.09231	0.274697	0.326951	bat_vs_human	non-sig	non-sig
ADAM33	92.6758	-3.57617	0.638765	-5.59857	2.16131e-08	7.38611e-08	bat_vs_human	down	human
ADAM5	2.35462	0	2.65919	0	1	1	bat_vs_human	non-sig	non-sig
ADAM8	6.46952	-2.94932	1.34547	-2.19203	0.028377	0.0430999	bat_vs_human	non-sig	non-sig
ADAM9	2276.96	1.09008	0.200979	5.42385	5.83288e-08	1.89766e-07	bat_vs_human	up	bat
ADAMDEC1	1.23052	0.429511	2.24396	0.191408	0.848206	0.870949	bat_vs_human	non-sig	non-sig
ADAMTS1	982.809	1.2852	0.279955	4.59074	4.41683e-06	1.15101e-05	bat_vs_human	up	bat
ADAMTS10	161.115	-2.92902	0.572275	-5.11821	3.08447e-07	9.20997e-07	bat_vs_human	down	human
ADAMTS12	54.8823	-2.2197	0.572308	-3.87851	0.000105098	0.000231049	bat_vs_human	down	human
ADAMTS13	14.0879	-6.73784	1.39271	-4.83793	1.312e-06	3.63571e-06	bat_vs_human	down	human
ADAMTS14	9.85633	0.374727	0.869766	0.430837	0.666587	0.703845	bat_vs_human	non-sig	non-sig
ADAMTS15	196.487	-5.4091	0.545377	-9.91808	3.47373e-23	4.57948e-22	bat_vs_human	down	human
ADAMTS17	11.4777	-0.439281	0.863073	-0.508973	0.610771	0.650834	bat_vs_human	non-sig	non-sig
ADAMTS18	7.20056	7.19101	1.52597	4.71241	2.44805e-06	6.55361e-06	bat_vs_human	up	bat
ADAMTS19	50.6909	5.05773	1.01825	4.96706	6.79746e-07	1.95109e-06	bat_vs_human	up	bat
ADAMTS2	116.645	-2.55022	0.435572	-5.85488	4.77361e-09	1.76467e-08	bat_vs_human	down	human
ADAMTS20	75.2984	11.5376	1.29582	8.90365	5.40408e-19	5.19139e-18	bat_vs_human	up	bat
ADAMTS3	114.615	5.33918	0.425976	12.534	4.86477e-36	1.37257e-34	bat_vs_human	up	bat
ADAMTS4	45.119	-7.42688	1.26943	-5.85055	4.89952e-09	1.80884e-08	bat_vs_human	down	human
ADAMTS5	1774.62	2.90497	0.477198	6.08757	1.14638e-09	4.52814e-09	bat_vs_human	up	bat
ADAMTS6	156.198	1.27713	0.510369	2.50236	0.0123369	0.0200816	bat_vs_human	non-sig	non-sig
ADAMTS7	251.469	-2.04958	0.707068	-2.8987	0.00374717	0.00665003	bat_vs_human	down	human
ADAMTS7P1	4.33827	-5.03891	1.82309	-2.76394	0.00571082	0.0098469	bat_vs_human	down	human
ADAMTS7P3	2.51616	-4.2533	2.18746	-1.9444	0.0518474	0.0745831	bat_vs_human	non-sig	non-sig
ADAMTS7P4	2.18957	-4.05283	2.55118	-1.58861	0.112148	0.14987	bat_vs_human	non-sig	non-sig
ADAMTS8	8.83575	1.01382	0.739743	1.37051	0.170529	0.216657	bat_vs_human	non-sig	non-sig
ADAMTS9	415.143	-1.75383	0.397606	-4.41097	1.02908e-05	2.56128e-05	bat_vs_human	down	human
ADAMTS9-AS1	1.26095	-3.2575	2.8841	-1.12947	0.2587	0.310705	bat_vs_human	non-sig	non-sig
ADAMTS9-AS2	5.5985	-5.40643	1.72415	-3.1357	0.00171442	0.00320187	bat_vs_human	down	human
ADAMTSL1	31.1895	2.27076	0.598774	3.79235	0.000149226	0.000321361	bat_vs_human	up	bat
ADAMTSL2	45.1289	-3.15768	0.607917	-5.19426	2.05533e-07	6.26511e-07	bat_vs_human	down	human
ADAMTSL3	160.824	-2.64257	0.507394	-5.20812	1.90769e-07	5.8358e-07	bat_vs_human	down	human
ADAMTSL4	213.709	-4.40658	0.547848	-8.04343	8.73586e-16	6.4576e-15	bat_vs_human	down	human
ADAMTSL4-AS2	0.659334	-2.32079	3.54719	-0.654262	0.512943		bat_vs_human	non-sig	non-sig
ADAMTSL5	203.103	-0.465744	0.403704	-1.15368	0.248633	0.300257	bat_vs_human	non-sig	non-sig
ADAP1	24.1801	-1.75208	0.577616	-3.0333	0.00241892	0.0044119	bat_vs_human	down	human
ADAP2	212.143	2.47363	0.296602	8.3399	7.43546e-17	6.0198e-16	bat_vs_human	up	bat
ADAR	535.53	-3.99144	0.582745	-6.84937	7.41776e-12	3.69801e-11	bat_vs_human	down	human
ADARB1	303.449	-3.41148	0.524716	-6.50157	7.94883e-11	3.554e-10	bat_vs_human	down	human
ADARB2	3.46023	-3.38342	1.69904	-1.99138	0.0464393	0.0675873	bat_vs_human	non-sig	non-sig
ADAT1	74.3337	-2.76576	0.429881	-6.43378	1.2447e-10	5.4394e-10	bat_vs_human	down	human
ADAT2	39.5771	0.100759	0.578031	0.174315	0.861618	0.88302	bat_vs_human	non-sig	non-sig
ADAT3	4.52998	0.82759	1.3812	0.599183	0.549051	0.591359	bat_vs_human	non-sig	non-sig
ADCK1	156.68	-0.274168	0.259368	-1.05706	0.290483	0.34229	bat_vs_human	non-sig	non-sig
ADCK2	78.9573	-0.569843	0.413594	-1.37778	0.168271	0.214202	bat_vs_human	non-sig	non-sig
ADCK5	37.6886	0.140376	0.422844	0.331979	0.739905	0.773231	bat_vs_human	non-sig	non-sig
ADCY1	60.5992	-4.1181	0.85333	-4.82592	1.3936e-06	3.84345e-06	bat_vs_human	down	human
ADCY10	11.2278	2.64285	0.794852	3.32496	0.000884306	0.00171825	bat_vs_human	up	bat
ADCY2	71.9288	6.26132	0.662523	9.45072	3.36493e-21	3.79652e-20	bat_vs_human	up	bat
ADCY3	106.594	-4.13683	0.490599	-8.43219	3.39245e-17	2.81957e-16	bat_vs_human	down	human
ADCY4	213.65	-3.50118	0.624407	-5.60721	2.05614e-08	7.06588e-08	bat_vs_human	down	human
ADCY5	1184.07	-2.8515	0.511986	-5.56949	2.55492e-08	8.65923e-08	bat_vs_human	down	human
ADCY6	1473.87	-1.4914	0.31175	-4.78398	1.71858e-06	4.69509e-06	bat_vs_human	down	human
ADCY7	104.243	-5.41033	0.844297	-6.40809	1.47353e-10	6.38983e-10	bat_vs_human	down	human
ADCY8	4.76094	1.47007	2.13345	0.689058	0.490787	0.534738	bat_vs_human	non-sig	non-sig
ADCY9	573.568	-0.817395	0.429507	-1.9031	0.0570276	0.0812996	bat_vs_human	non-sig	non-sig
ADCYAP1	1.57866	-2.41508	2.24576	-1.0754	0.282197	0.334204	bat_vs_human	non-sig	non-sig
ADCYAP1R1	55.706	-5.50267	0.950938	-5.78657	7.18375e-09	2.60581e-08	bat_vs_human	down	human
ADD1	1327.13	-3.59903	0.235567	-15.2781	1.06936e-52	6.39086e-51	bat_vs_human	down	human
ADD2	24.1633	-2.54044	0.669791	-3.79289	0.000148903	0.000320702	bat_vs_human	down	human
ADD3	2380.15	1.66716	0.200649	8.30885	9.66354e-17	7.72821e-16	bat_vs_human	up	bat
ADD3-AS1	2.14441	-4.02339	2.45177	-1.64101	0.100795	0.136053	bat_vs_human	non-sig	non-sig
ADGB	1.70101	3.77798	2.09381	1.80436	0.0711754	0.0993926	bat_vs_human	non-sig	non-sig
ADGRA1	2.34821	4.09292	2.24614	1.8222	0.0684253	0.095878	bat_vs_human	non-sig	non-sig
ADGRA2	114.219	-3.86186	0.618717	-6.24173	4.32757e-10	1.7919e-09	bat_vs_human	down	human
ADGRA3	355.137	-0.533815	0.307823	-1.73416	0.0828891	0.114102	bat_vs_human	non-sig	non-sig
ADGRB1	3.61791	-3.62323	1.62601	-2.22829	0.0258609	0.0396324	bat_vs_human	non-sig	non-sig
ADGRB2	30.0868	-5.28877	1.2844	-4.11771	3.82659e-05	8.90268e-05	bat_vs_human	down	human
ADGRB3	15.4554	-5.87995	1.35271	-4.3468	1.38139e-05	3.38686e-05	bat_vs_human	down	human
ADGRB3-DT	13.8696	-6.7163	1.57578	-4.26219	2.0243e-05	4.86336e-05	bat_vs_human	down	human
ADGRD1	318.675	-6.58679	0.54386	-12.1112	9.21547e-34	2.30352e-32	bat_vs_human	down	human
ADGRE1	86.1395	3.83042	0.67939	5.63803	1.72002e-08	5.97326e-08	bat_vs_human	up	bat
ADGRE2	51.4715	2.79592	0.627668	4.45446	8.41049e-06	2.11868e-05	bat_vs_human	up	bat
ADGRE5	183.24	-9.83319	1.25897	-7.81053	5.69481e-15	3.88896e-14	bat_vs_human	down	human
ADGRF1	1.58361	-1.19014	1.82967	-0.650466	0.515391	0.559198	bat_vs_human	non-sig	non-sig
ADGRF4	13.1283	-6.04736	1.55195	-3.89662	9.75445e-05	0.000215211	bat_vs_human	down	human
ADGRF5	2943.83	0.789307	0.203513	3.87841	0.00010514	0.000231116	bat_vs_human	non-sig	non-sig
ADGRF5P1	0.724157	-2.45712	3.4564	-0.71089	0.477152		bat_vs_human	non-sig	non-sig
ADGRF5P2	0.557895	-2.08054	3.9279	-0.529683	0.596332		bat_vs_human	non-sig	non-sig
ADGRG1	188.3	-2.58929	0.413407	-6.2633	3.76919e-10	1.57325e-09	bat_vs_human	down	human
ADGRG2	43.2739	1.49721	0.570458	2.62458	0.0086757	0.0144891	bat_vs_human	non-sig	non-sig
ADGRG3	5.02457	-2.3222	1.79159	-1.29617	0.194918	0.242795	bat_vs_human	non-sig	non-sig
ADGRG5	0.776439	-0.817661	2.95329	-0.276864	0.781884		bat_vs_human	non-sig	non-sig
ADGRG6	256.235	3.9527	0.40638	9.72662	2.32183e-22	2.88721e-21	bat_vs_human	up	bat
ADGRL1	158.056	-3.93957	0.541556	-7.27454	3.47612e-13	2.00632e-12	bat_vs_human	down	human
ADGRL1-AS1	6.30446	-5.57761	1.71113	-3.25961	0.00111564	0.00213743	bat_vs_human	down	human
ADGRL2	1135.94	0.324418	0.325976	0.995222	0.319628	0.370828	bat_vs_human	non-sig	non-sig
ADGRL3	94.9627	0.375057	0.454762	0.824733	0.409523	0.4552	bat_vs_human	non-sig	non-sig
ADGRL4	1446.96	2.05837	0.27798	7.40475	1.31399e-13	7.90079e-13	bat_vs_human	up	bat
ADGRV1	13.3663	4.9667	0.93106	5.33446	9.58312e-08	3.04149e-07	bat_vs_human	up	bat
ADH1A	6.20847	-5.55646	1.69119	-3.28553	0.00101792	0.00196145	bat_vs_human	down	human
ADH1B	751.914	-12.476	1.22633	-10.1734	2.60561e-24	3.7023e-23	bat_vs_human	down	human
ADH1C	18.2698	-7.11366	1.38348	-5.14185	2.72041e-07	8.17614e-07	bat_vs_human	down	human
ADH5	1174.22	-1.53974	0.270954	-5.68266	1.32616e-08	4.66795e-08	bat_vs_human	down	human
ADH5P4	0.61346	-2.21683	3.75128	-0.590953	0.554552		bat_vs_human	non-sig	non-sig
ADH7	101.812	11.0265	1.38015	7.98935	1.35648e-15	9.83548e-15	bat_vs_human	up	bat
ADHFE1	361.138	-3.95492	0.384069	-10.2974	7.23706e-25	1.0725e-23	bat_vs_human	down	human
ADI1	1785.36	-0.444513	0.269419	-1.64989	0.0989646	0.133885	bat_vs_human	non-sig	non-sig
ADIG	1.78586	1.48382	2.36866	0.626441	0.531025	0.574108	bat_vs_human	non-sig	non-sig
ADIPOQ	91.6214	0.762946	0.892116	0.855209	0.392435	0.43853	bat_vs_human	non-sig	non-sig
ADIPOR1	2127.03	0.292358	0.299626	0.975744	0.329192	0.379801	bat_vs_human	non-sig	non-sig
ADIPOR2	2201.61	2.0746	0.172037	12.059	1.73794e-33	4.25784e-32	bat_vs_human	up	bat
ADIRF	462.361	2.0593	0.266315	7.73256	1.05402e-14	6.98736e-14	bat_vs_human	up	bat
ADIRF-AS1	24.8119	-7.55458	2.72765	-2.76963	0.00561196	0.00969168	bat_vs_human	down	human
ADISSP	28.1054	-7.73477	1.29143	-5.98928	2.10768e-09	8.08867e-09	bat_vs_human	down	human
ADK	3552.34	4.68902	0.240102	19.5293	6.19402e-85	1.54631e-82	bat_vs_human	up	bat
ADM	122.163	-0.380367	0.526639	-0.722253	0.470139	0.514458	bat_vs_human	non-sig	non-sig
ADM-DT	0.576161	-2.12839	3.89034	-0.547096	0.584313		bat_vs_human	non-sig	non-sig
ADM5	1.65799	1.58579	2.36922	0.669327	0.503287	0.54742	bat_vs_human	non-sig	non-sig
ADNP	737.715	1.28687	0.405198	3.1759	0.00149374	0.00281397	bat_vs_human	up	bat
ADNP-AS1	1.75195	-3.73076	2.476	-1.50677	0.13187	0.172864	bat_vs_human	non-sig	non-sig
ADNP2	163.198	-0.818655	0.392376	-2.0864	0.036942	0.0549118	bat_vs_human	non-sig	non-sig
ADO	872.568	2.23035	0.303501	7.34875	2.00072e-13	1.18458e-12	bat_vs_human	up	bat
ADORA1	124.352	-5.30227	0.713461	-7.43176	1.0716e-13	6.50678e-13	bat_vs_human	down	human
ADORA2A	34.8606	-2.74546	0.633949	-4.33073	1.48614e-05	3.62788e-05	bat_vs_human	down	human
ADORA2A-AS1	0.793184	-2.58735	3.30262	-0.783424	0.433378		bat_vs_human	non-sig	non-sig
ADORA2B	7.58731	-0.693432	0.870777	-0.796337	0.425836	0.471446	bat_vs_human	non-sig	non-sig
ADORA3	14.2948	-6.59472	1.33483	-4.94051	7.7919e-07	2.22005e-06	bat_vs_human	down	human
ADPGK	160.188	-1.05132	0.439496	-2.39211	0.0167518	0.0266413	bat_vs_human	non-sig	non-sig
ADPRH	122.307	-1.61939	0.257617	-6.28605	3.25651e-10	1.36445e-09	bat_vs_human	down	human
ADPRHL1	3123.04	-2.19281	0.311107	-7.0484	1.80993e-12	9.55957e-12	bat_vs_human	down	human
ADPRM	692.587	5.82286	0.230009	25.3158	2.13872e-141	2.34332e-138	bat_vs_human	up	bat
ADPRS	93.9966	0.216238	0.259444	0.833468	0.404581	0.450417	bat_vs_human	non-sig	non-sig
ADRA1A	324.437	-8.24677	1.24863	-6.60466	3.98432e-11	1.84154e-10	bat_vs_human	down	human
ADRA1B	59.5601	-0.618606	0.58132	-1.06414	0.287265	0.339285	bat_vs_human	non-sig	non-sig
ADRA1D	3.32108	1.99824	1.80279	1.10841	0.267684	0.319859	bat_vs_human	non-sig	non-sig
ADRA2A	1.92927	-2.74751	2.06756	-1.32886	0.183893	0.231332	bat_vs_human	non-sig	non-sig
ADRA2B	48.1871	-7.31495	1.3085	-5.59033	2.26642e-08	7.72258e-08	bat_vs_human	down	human
ADRA2C	13.8388	-5.64656	1.34428	-4.20043	2.66414e-05	6.30759e-05	bat_vs_human	down	human
ADRB1	218.935	-0.473836	0.377536	-1.25508	0.209451	0.258514	bat_vs_human	non-sig	non-sig
ADRB2	69.4303	-0.363999	0.454873	-0.800221	0.423583	0.469241	bat_vs_human	non-sig	non-sig
ADRM1	347.478	-1.41356	0.234419	-6.03005	1.63914e-09	6.36235e-09	bat_vs_human	down	human
ADSL	811.239	1.49942	0.250829	5.97787	2.26077e-09	8.64421e-09	bat_vs_human	up	bat
ADSS1	1286.31	1.05208	0.305267	3.44642	0.000568065	0.00113188	bat_vs_human	up	bat
ADSS2	262.933	2.72239	0.319043	8.53299	1.42615e-17	1.2213e-16	bat_vs_human	up	bat
AEBP1	125.177	-3.8761	0.528925	-7.32827	2.33146e-13	1.37011e-12	bat_vs_human	down	human
AEBP2	1244.06	3.42964	0.220198	15.5753	1.07231e-54	7.19322e-53	bat_vs_human	up	bat
AEN	112.113	-2.107	0.48943	-4.305	1.66985e-05	4.05328e-05	bat_vs_human	down	human
AFAP1	151.026	-1.74315	0.433616	-4.02003	5.81907e-05	0.000132094	bat_vs_human	down	human
AFAP1L1	682.701	-0.847665	0.203825	-4.15878	3.19951e-05	7.51289e-05	bat_vs_human	non-sig	non-sig
AFAP1L2	53.989	-2.82674	0.606303	-4.66226	3.12752e-06	8.28377e-06	bat_vs_human	down	human
AFDN	968.804	-2.10814	0.307538	-6.85491	7.13588e-12	3.5674e-11	bat_vs_human	down	human
AFDN-DT	1.3675	-3.37312	2.78466	-1.21132	0.225772	0.276272	bat_vs_human	non-sig	non-sig
AFF1	1077.56	-0.651274	0.282654	-2.30414	0.0212148	0.033058	bat_vs_human	non-sig	non-sig
AFF2	18.4773	0.146187	0.789634	0.185133	0.853125	0.875271	bat_vs_human	non-sig	non-sig
AFF3	87.4066	0.354755	0.386992	0.916698	0.359301	0.40807	bat_vs_human	non-sig	non-sig
AFF4	3601.21	3.15485	0.216983	14.5396	6.80037e-48	3.27914e-46	bat_vs_human	up	bat
AFG1L	300.826	2.31599	0.251658	9.20292	3.48339e-20	3.66788e-19	bat_vs_human	up	bat
AFG2A	19.7345	-7.224	1.32893	-5.43594	5.45084e-08	1.77865e-07	bat_vs_human	down	human
AFG2B	22.1073	-7.3882	1.29832	-5.69056	1.26621e-08	4.46969e-08	bat_vs_human	down	human
AFG3L2	1806.07	-0.194517	0.25542	-0.761558	0.446324	0.491671	bat_vs_human	non-sig	non-sig
AFMID	68.9903	-2.8428	0.514318	-5.52731	3.25171e-08	1.0888e-07	bat_vs_human	down	human
AFTPH	673.132	2.51904	0.165417	15.2284	2.29251e-52	1.34964e-50	bat_vs_human	up	bat
AFTPH-DT	0.60559	-2.19868	3.65671	-0.601272	0.547659		bat_vs_human	non-sig	non-sig
AGA	146.205	0.582978	0.412419	1.41356	0.157492	0.202152	bat_vs_human	non-sig	non-sig
AGA-DT	1.4799	-3.48665	2.79283	-1.24843	0.211874	0.261063	bat_vs_human	non-sig	non-sig
AGAP1	361.208	-1.79854	0.38099	-4.72071	2.35023e-06	6.30544e-06	bat_vs_human	down	human
AGAP10P	1.00418	-2.92775	3.91852	-0.747159	0.454968	0.499798	bat_vs_human	non-sig	non-sig
AGAP13P	8.46859	-6.00439	1.59282	-3.76967	0.000163465	0.000350154	bat_vs_human	down	human
AGAP14P	0.97061	-2.8772	3.19482	-0.900584	0.367809	0.41608	bat_vs_human	non-sig	non-sig
AGAP2	144.948	-4.51585	0.743527	-6.07356	1.25109e-09	4.92789e-09	bat_vs_human	down	human
AGAP2-AS1	1.59546	-3.59472	3.66979	-0.979543	0.327312	0.378141	bat_vs_human	non-sig	non-sig
AGAP3	213.138	-2.12653	0.397676	-5.34739	8.92299e-08	2.84296e-07	bat_vs_human	down	human
AGAP4	21.1962	-7.32706	1.34044	-5.46614	4.59932e-08	1.51609e-07	bat_vs_human	down	human
AGAP5	23.5348	-7.47844	1.29104	-5.79258	6.93117e-09	2.51882e-08	bat_vs_human	down	human
AGAP6	54.5388	-8.691	1.23933	-7.01268	2.33804e-12	1.22115e-11	bat_vs_human	down	human
AGAP9	32.1596	-7.92852	1.28211	-6.18397	6.25074e-10	2.54968e-09	bat_vs_human	down	human
AGBL1	3.55055	2.49652	1.2824	1.94676	0.0515639	0.0742402	bat_vs_human	non-sig	non-sig
AGBL2	31.1848	4.50242	0.812257	5.5431	2.97171e-08	9.98946e-08	bat_vs_human	up	bat
AGBL3	58.4601	0.305911	0.61782	0.495146	0.620497	0.65995	bat_vs_human	non-sig	non-sig
AGBL4	6.77847	1.97804	0.963313	2.05337	0.0400364	0.0590662	bat_vs_human	non-sig	non-sig
AGBL5	59.6011	-2.52263	0.441819	-5.70965	1.13211e-08	4.01812e-08	bat_vs_human	down	human
AGER	9.28608	-1.66475	0.812045	-2.05007	0.0403578	0.059496	bat_vs_human	non-sig	non-sig
AGFG1	1237.25	1.6793	0.2025	8.29282	1.10592e-16	8.80897e-16	bat_vs_human	up	bat
AGFG2	113.567	-1.47635	0.335429	-4.40137	1.07569e-05	2.67121e-05	bat_vs_human	down	human
AGGF1	813.509	2.63728	0.236723	11.1408	7.94181e-29	1.50315e-27	bat_vs_human	up	bat
AGK	210.394	-2.8646	0.312045	-9.18008	4.30769e-20	4.50457e-19	bat_vs_human	down	human
AGL	11407.8	4.38596	0.205876	21.3039	1.04378e-100	4.20109e-98	bat_vs_human	up	bat
AGMAT	2.0608	-0.802609	1.5867	-0.505837	0.612971	0.653002	bat_vs_human	non-sig	non-sig
AGMO	89.3878	1.74631	0.476068	3.6682	0.000244266	0.000511783	bat_vs_human	up	bat
AGO1	292.601	-0.043134	0.248103	-0.173855	0.86198	0.883298	bat_vs_human	non-sig	non-sig
AGO2	584.722	-1.76791	0.384229	-4.60118	4.20102e-06	1.09739e-05	bat_vs_human	down	human
AGO3	667.236	0.79845	0.21328	3.74368	0.000181346	0.000386107	bat_vs_human	non-sig	non-sig
AGO4	594.092	0.60912	0.230358	2.64423	0.00818768	0.0137346	bat_vs_human	non-sig	non-sig
AGPAT1	266.381	-2.42203	0.305025	-7.94043	2.01476e-15	1.43863e-14	bat_vs_human	down	human
AGPAT2	642.515	1.34057	0.327436	4.09416	4.23698e-05	9.80425e-05	bat_vs_human	up	bat
AGPAT3	1174.97	-11.7838	1.20164	-9.80648	1.05589e-22	1.34784e-21	bat_vs_human	down	human
AGPAT4	26.6019	-5.93145	1.24008	-4.78313	1.72583e-06	4.71423e-06	bat_vs_human	down	human
AGPAT5	233.197	0.467317	0.351566	1.32924	0.183768	0.231228	bat_vs_human	non-sig	non-sig
AGPS	1589.91	2.85216	0.155818	18.3045	7.62034e-75	1.12999e-72	bat_vs_human	up	bat
AGR3	5.60449	7.8378	2.52282	3.10676	0.0018915	0.003508	bat_vs_human	up	bat
AGRN	249.064	-3.80494	0.52112	-7.30146	2.84661e-13	1.65656e-12	bat_vs_human	down	human
AGT	430.069	-7.18072	0.527273	-13.6186	3.10481e-42	1.1983e-40	bat_vs_human	down	human
AGTPBP1	1988.02	-0.0491761	0.269415	-0.182529	0.855167	0.877184	bat_vs_human	non-sig	non-sig
AGTR1	71.9031	0.809068	0.326675	2.47667	0.0132613	0.0214781	bat_vs_human	non-sig	non-sig
AGTR2	0.548409	-2.05371	3.82386	-0.537077	0.591214		bat_vs_human	non-sig	non-sig
AGTRAP	284.174	-0.264099	0.306826	-0.860744	0.389379	0.435632	bat_vs_human	non-sig	non-sig
AHCTF1	1349.01	1.46159	0.214519	6.81333	9.5362e-12	4.70535e-11	bat_vs_human	up	bat
AHCTF1P1	2.02158	-3.93655	2.38806	-1.64843	0.099265	0.134236	bat_vs_human	non-sig	non-sig
AHCY	737.167	0.0169355	0.311771	0.0543203	0.95668	0.96777	bat_vs_human	non-sig	non-sig
AHCYL1	1379.77	0.000469327	0.199607	0.00235126	0.998124	1	bat_vs_human	non-sig	non-sig
AHCYL2	359.367	1.63661	0.315095	5.19403	2.05792e-07	6.27107e-07	bat_vs_human	up	bat
AHDC1	225.396	-4.3881	0.623696	-7.03565	1.98337e-12	1.04115e-11	bat_vs_human	down	human
AHI1	285.429	1.59261	0.4259	3.7394	0.000184461	0.000392401	bat_vs_human	up	bat
AHI1-DT	0.817726	-2.63207	3.30543	-0.796289	0.425864		bat_vs_human	non-sig	non-sig
AHNAK	15733.9	-0.708837	0.206666	-3.42987	0.000603879	0.0011984	bat_vs_human	non-sig	non-sig
AHNAK2	76.8977	0.104074	0.484812	0.214668	0.830026	0.854819	bat_vs_human	non-sig	non-sig
AHR	344.03	0.104209	0.286637	0.363556	0.716189	0.751065	bat_vs_human	non-sig	non-sig
AHRR	27.8731	-0.0391024	1.24181	-0.0314881	0.97488	0.983357	bat_vs_human	non-sig	non-sig
AHSA1	863.755	-0.0168423	0.228193	-0.0738072	0.941164	0.954031	bat_vs_human	non-sig	non-sig
AHSG	7.72873	2.43186	1.85425	1.3115	0.189688	0.23742	bat_vs_human	non-sig	non-sig
AHSP	33.8281	9.46128	1.35312	6.9922	2.7061e-12	1.40446e-11	bat_vs_human	up	bat
AIDA	615.326	-1.93841	0.269124	-7.20269	5.9036e-13	3.30675e-12	bat_vs_human	down	human
AIDAP2	0.974957	-2.88487	3.91887	-0.736147	0.461641	0.50617	bat_vs_human	non-sig	non-sig
AIF1	50.1315	-1.00913	0.393316	-2.56571	0.0102965	0.016959	bat_vs_human	non-sig	non-sig
AIF1L	302.158	-3.9238	0.546838	-7.17544	7.2076e-13	3.99293e-12	bat_vs_human	down	human
AIFM1	1142.05	-0.931308	0.192063	-4.84897	1.24106e-06	3.44787e-06	bat_vs_human	non-sig	non-sig
AIFM2	358.137	0.739725	0.257679	2.87073	0.00409526	0.00722163	bat_vs_human	non-sig	non-sig
AIFM3	2.12952	-2.8074	1.94234	-1.44537	0.148355	0.191934	bat_vs_human	non-sig	non-sig
AIG1	935.407	1.25043	0.367359	3.40382	0.000664495	0.00131183	bat_vs_human	up	bat
AIM2	15.6604	-2.46442	1.52119	-1.62006	0.105219	0.141483	bat_vs_human	non-sig	non-sig
AIMP1	1220.51	2.53085	0.287167	8.81316	1.21671e-18	1.13242e-17	bat_vs_human	up	bat
AIMP2	162.865	-2.21773	0.414832	-5.34608	8.98815e-08	2.86233e-07	bat_vs_human	down	human
AIP	230.877	-0.425843	0.270332	-1.57526	0.115197	0.15357	bat_vs_human	non-sig	non-sig
AIRIM	26.392	-7.64374	1.28693	-5.93952	2.8585e-09	1.08185e-08	bat_vs_human	down	human
AIRN	66.989	0	1.74372	0	1	1	bat_vs_human	non-sig	non-sig
AJAP1	1.0929	-2.56532	2.28952	-1.12046	0.262518	0.314493	bat_vs_human	non-sig	non-sig
AJM1	22.3656	-5.50453	1.12755	-4.88183	1.05104e-06	2.9486e-06	bat_vs_human	down	human
AJUBA	102.999	0.570735	0.309024	1.84689	0.0647626	0.091193	bat_vs_human	non-sig	non-sig
AK1	7568.77	2.04832	0.301836	6.78622	1.15112e-11	5.63193e-11	bat_vs_human	up	bat
AK2	680.155	-0.503155	0.369577	-1.36143	0.173377	0.219879	bat_vs_human	non-sig	non-sig
AK3	3619.17	1.23724	0.264559	4.6766	2.91669e-06	7.74736e-06	bat_vs_human	up	bat
AK3P3	7.11664	-5.75294	1.55046	-3.71047	0.000206872	0.000437057	bat_vs_human	down	human
AK4	952.227	-3.48947	0.254204	-13.727	6.99373e-43	2.76413e-41	bat_vs_human	down	human
AK4P1	0.752198	-2.50926	3.92247	-0.639715	0.522358		bat_vs_human	non-sig	non-sig
AK4P3	0.620191	-2.23222	3.61003	-0.61834	0.536351		bat_vs_human	non-sig	non-sig
AK5	6.70547	0.444012	1.22835	0.361472	0.717747	0.752427	bat_vs_human	non-sig	non-sig
AK6	1019.17	3.01275	0.321193	9.37989	6.60413e-21	7.32429e-20	bat_vs_human	up	bat
AK7	6.83395	2.14336	1.05035	2.04062	0.0412888	0.0607513	bat_vs_human	non-sig	non-sig
AK8	0.898202	-2.32045	2.78855	-0.832134	0.405333	0.451178	bat_vs_human	non-sig	non-sig
AK9	83.3521	-1.12482	0.317679	-3.54075	0.000398994	0.000811317	bat_vs_human	down	human
AKAP1	1660.72	-1.95853	0.190135	-10.3008	6.99127e-25	1.03827e-23	bat_vs_human	down	human
AKAP1-DT	12.1242	-6.52121	1.44426	-4.51527	6.32368e-06	1.61968e-05	bat_vs_human	down	human
AKAP10	602.216	2.67753	0.181297	14.7687	2.32999e-49	1.19047e-47	bat_vs_human	up	bat
AKAP11	1072.86	-0.310275	0.249892	-1.24164	0.214371	0.263843	bat_vs_human	non-sig	non-sig
AKAP12	398.14	0.454741	0.298452	1.52367	0.127592	0.167971	bat_vs_human	non-sig	non-sig
AKAP13	2507.15	-2.79192	0.332364	-8.40018	4.45801e-17	3.67408e-16	bat_vs_human	down	human
AKAP14	3.14745	7.00202	2.08999	3.35027	0.00080732	0.00157519	bat_vs_human	up	bat
AKAP3	13.3167	-2.47547	0.994829	-2.48834	0.0128341	0.02083	bat_vs_human	non-sig	non-sig
AKAP5	41.0076	2.68722	0.589104	4.56154	5.078e-06	1.31342e-05	bat_vs_human	up	bat
AKAP6	5694.08	1.521	0.219173	6.93975	3.92795e-12	2.00744e-11	bat_vs_human	up	bat
AKAP7	364.351	1.49231	0.273418	5.45797	4.81617e-08	1.58307e-07	bat_vs_human	up	bat
AKAP8	611.134	1.03041	0.321042	3.20957	0.00132934	0.00252162	bat_vs_human	up	bat
AKAP8L	415.036	-1.96269	0.269619	-7.27949	3.35077e-13	1.93794e-12	bat_vs_human	down	human
AKAP9	2996.66	2.89848	0.249917	11.5978	4.22829e-31	9.13366e-30	bat_vs_human	up	bat
AKIP1	189.897	1.40478	0.466297	3.01264	0.0025899	0.00470462	bat_vs_human	up	bat
AKIRIN1	852.143	-0.0299364	0.230318	-0.129979	0.896583	0.914292	bat_vs_human	non-sig	non-sig
AKIRIN2	444.608	0.673009	0.222742	3.02147	0.00251553	0.00457669	bat_vs_human	non-sig	non-sig
AKNA	60.2723	-1.89558	0.666641	-2.84348	0.00446238	0.00782563	bat_vs_human	down	human
AKR1A1	413.208	0.339536	0.231853	1.46445	0.143072	0.185869	bat_vs_human	non-sig	non-sig
AKR1B1	804.654	-1.94627	0.273885	-7.10616	1.19316e-12	6.42938e-12	bat_vs_human	down	human
AKR1B10	77.7389	-2.91485	1.29104	-2.25775	0.0239612	0.0369449	bat_vs_human	non-sig	non-sig
AKR1C1	155.463	-10.2019	1.75783	-5.80372	6.48591e-09	2.36836e-08	bat_vs_human	down	human
AKR1C2	137.817	-10.0281	2.06863	-4.84773	1.24884e-06	3.46863e-06	bat_vs_human	down	human
AKR1C3	86.9393	-9.36339	1.33443	-7.01677	2.27051e-12	1.18714e-11	bat_vs_human	down	human
AKR1C8	0.548409	-2.05371	3.82386	-0.537077	0.591214		bat_vs_human	non-sig	non-sig
AKR1E2	42.0811	3.49863	0.405074	8.63703	5.76917e-18	5.09309e-17	bat_vs_human	up	bat
AKR7A2	136.661	-0.315133	0.312111	-1.00968	0.312648	0.364037	bat_vs_human	non-sig	non-sig
AKR7L	0.868261	-2.71673	3.29423	-0.824692	0.409547		bat_vs_human	non-sig	non-sig
AKT1	1185.29	-1.1895	0.270652	-4.39493	1.10807e-05	2.74746e-05	bat_vs_human	down	human
AKT1S1	229.265	-2.78637	0.42384	-6.57411	4.89457e-11	2.24177e-10	bat_vs_human	down	human
AKT2	1087	-4.49538	0.232203	-19.3597	1.69029e-83	3.92188e-81	bat_vs_human	down	human
AKT3	485.973	-0.995338	0.191219	-5.20521	1.93773e-07	5.92036e-07	bat_vs_human	non-sig	non-sig
AKTIP	768.539	-2.74136	0.357947	-7.65858	1.88007e-14	1.22453e-13	bat_vs_human	down	human
ALAD	820.933	-1.02001	0.350926	-2.90662	0.00365352	0.00649317	bat_vs_human	down	human
ALAS1	758.119	-2.21952	0.271124	-8.18635	2.69258e-16	2.08329e-15	bat_vs_human	down	human
ALAS2	122.758	9.38657	0.967233	9.70456	2.88309e-22	3.55599e-21	bat_vs_human	up	bat
ALB	83.5876	8.1799	1.84369	4.43671	9.13432e-06	2.2902e-05	bat_vs_human	up	bat
ALCAM	593.827	3.50273	0.358416	9.77281	1.47302e-22	1.85629e-21	bat_vs_human	up	bat
ALDH16A1	60.3793	-1.49255	0.358075	-4.16825	3.06943e-05	7.22205e-05	bat_vs_human	down	human
ALDH18A1	80.8657	-0.522987	0.395665	-1.32179	0.186238	0.233945	bat_vs_human	non-sig	non-sig
ALDH1A1	282.539	-4.27514	0.468615	-9.12291	7.31322e-20	7.49253e-19	bat_vs_human	down	human
ALDH1A2	62.1641	-1.67169	0.462226	-3.61661	0.000298486	0.000618032	bat_vs_human	down	human
ALDH1A3	104.575	2.98127	0.50988	5.84701	5.00496e-09	1.84639e-08	bat_vs_human	up	bat
ALDH1A3-AS1	0.980551	-2.89292	3.06018	-0.945345	0.344483	0.394741	bat_vs_human	non-sig	non-sig
ALDH1B1	92.5846	-9.3186	1.21664	-7.65927	1.86987e-14	1.2191e-13	bat_vs_human	down	human
ALDH1L1	189.371	-10.3854	1.38693	-7.4881	6.98802e-14	4.32166e-13	bat_vs_human	down	human
ALDH1L1-AS2	52.2679	-8.62899	1.29028	-6.68769	2.26718e-11	1.07639e-10	bat_vs_human	down	human
ALDH1L2	510.025	4.03934	0.282893	14.2787	2.97152e-46	1.338e-44	bat_vs_human	up	bat
ALDH2	1519.25	-1.87481	0.269497	-6.95671	3.48303e-12	1.7884e-11	bat_vs_human	down	human
ALDH3A1	0.50575	-1.64187	3.36392	-0.488084	0.625491		bat_vs_human	non-sig	non-sig
ALDH3A2	917.942	0.979467	0.187603	5.22096	1.78e-07	5.4715e-07	bat_vs_human	non-sig	non-sig
ALDH3B1	18.8392	-4.44322	1.04772	-4.24085	2.22676e-05	5.32125e-05	bat_vs_human	down	human
ALDH4A1	317.257	-3.75623	0.379292	-9.90329	4.02805e-23	5.28551e-22	bat_vs_human	down	human
ALDH5A1	720.263	1.0432	0.17979	5.80231	6.54056e-09	2.38566e-08	bat_vs_human	up	bat
ALDH6A1	2017.78	-0.218601	0.36379	-0.600899	0.547907	0.590256	bat_vs_human	non-sig	non-sig
ALDH7A1	314.617	-2.87571	0.227708	-12.6289	1.46218e-36	4.25956e-35	bat_vs_human	down	human
ALDH8A1	4.33244	-4.67116	1.80241	-2.59162	0.00955246	0.0158155	bat_vs_human	non-sig	non-sig
ALDH9A1	480.116	-4.2682	0.343019	-12.443	1.52615e-35	4.16302e-34	bat_vs_human	down	human
ALDOAP1	0.51898	-1.97605	3.86223	-0.511633	0.608908		bat_vs_human	non-sig	non-sig
ALDOB	99.1233	5.23791	0.659159	7.94636	1.92076e-15	1.376e-14	bat_vs_human	up	bat
ALDOC	914.073	-4.21148	0.386537	-10.8954	1.21213e-27	2.14593e-26	bat_vs_human	down	human
ALG1	66.3056	-0.814211	0.382035	-2.13125	0.0330686	0.0495803	bat_vs_human	non-sig	non-sig
ALG10	290.288	5.83905	0.43821	13.3248	1.66122e-40	5.75794e-39	bat_vs_human	up	bat
ALG10B	794.317	-7.53289	1.23648	-6.09221	1.11359e-09	4.40214e-09	bat_vs_human	down	human
ALG11	324.199	-0.428101	0.260602	-1.64274	0.100437	0.135617	bat_vs_human	non-sig	non-sig
ALG12	107.657	-1.00339	0.29576	-3.39257	0.000692401	0.00136433	bat_vs_human	down	human
ALG13	190.088	-0.822472	0.363179	-2.26464	0.0235346	0.0363354	bat_vs_human	non-sig	non-sig
ALG14	138.933	-0.741058	0.804072	-0.921632	0.356721	0.405443	bat_vs_human	non-sig	non-sig
ALG1L1P	0.645871	-2.29156	3.92503	-0.583833	0.559333		bat_vs_human	non-sig	non-sig
ALG2	243.554	1.26294	0.225177	5.60865	2.03907e-08	7.0109e-08	bat_vs_human	up	bat
ALG3	43.4137	-3.13511	0.496843	-6.31006	2.78925e-10	1.17567e-09	bat_vs_human	down	human
ALG5	117.427	-0.301005	0.354697	-0.848624	0.39609	0.442063	bat_vs_human	non-sig	non-sig
ALG6	374.553	3.78311	0.284177	13.3125	1.9578e-40	6.72678e-39	bat_vs_human	up	bat
ALG8	82.2119	-0.231861	0.36148	-0.641421	0.521249	0.564839	bat_vs_human	non-sig	non-sig
ALG9	106.903	-0.482659	0.326495	-1.4783	0.139326	0.181461	bat_vs_human	non-sig	non-sig
ALK	1.40054	0.246726	2.53979	0.0971442	0.922612	0.937829	bat_vs_human	non-sig	non-sig
ALKAL2	3.25399	-0.112894	1.36329	-0.0828095	0.934003	0.947698	bat_vs_human	non-sig	non-sig
ALKBH1	169.073	0.00757618	0.370246	0.0204625	0.983674	0.991061	bat_vs_human	non-sig	non-sig
ALKBH2	53.5149	1.03699	0.33603	3.086	0.0020287	0.00374136	bat_vs_human	up	bat
ALKBH3	195.082	1.16508	0.269892	4.31684	1.58278e-05	3.85236e-05	bat_vs_human	up	bat
ALKBH4	93.0283	1.83988	0.268758	6.84587	7.60132e-12	3.78664e-11	bat_vs_human	up	bat
ALKBH5	1294.33	-1.08446	0.156371	-6.93513	4.05842e-12	2.07143e-11	bat_vs_human	down	human
ALKBH6	56.7023	-1.97208	0.580017	-3.40004	0.000673768	0.00132947	bat_vs_human	down	human
ALKBH7	562.617	1.73667	0.295366	5.87973	4.10945e-09	1.53352e-08	bat_vs_human	up	bat
ALKBH8	476.164	1.73066	0.239907	7.21387	5.43841e-13	3.05574e-12	bat_vs_human	up	bat
ALMS1	1188.7	4.86189	0.315996	15.3859	2.03487e-53	1.262e-51	bat_vs_human	up	bat
ALMS1-IT1	0.573862	-2.12033	3.83449	-0.552962	0.58029		bat_vs_human	non-sig	non-sig
ALOX12	7.6117	0.0206852	1.70135	0.0121581	0.990299	0.997125	bat_vs_human	non-sig	non-sig
ALOX15B	7.52386	-5.83261	1.71616	-3.39865	0.000677204	0.00133572	bat_vs_human	down	human
ALOX5	81.8176	-0.0476129	0.393125	-0.121114	0.903601	0.920259	bat_vs_human	non-sig	non-sig
ALOX5AP	43.1197	-2.99229	0.622317	-4.80831	1.52215e-06	4.18104e-06	bat_vs_human	down	human
ALPK1	62.5632	-5.25954	0.943029	-5.57729	2.44298e-08	8.29981e-08	bat_vs_human	down	human
ALPK2	1546.85	-1.26089	0.170176	-7.40931	1.26962e-13	7.6503e-13	bat_vs_human	down	human
ALPK3	2082.57	-2.23618	0.455003	-4.91464	8.8944e-07	2.516e-06	bat_vs_human	down	human
ALPL	119.636	-1.73611	0.360398	-4.81721	1.45582e-06	4.00777e-06	bat_vs_human	down	human
ALS2	498.867	-0.603502	0.258495	-2.33468	0.0195603	0.0306944	bat_vs_human	non-sig	non-sig
ALS2CL	307.9	-5.13964	0.769296	-6.68097	2.37364e-11	1.12234e-10	bat_vs_human	down	human
ALX4	2.1478	-1.9231	2.07421	-0.927144	0.353852	0.402856	bat_vs_human	non-sig	non-sig
ALYREF	166.96	-0.281946	0.336536	-0.837786	0.402151	0.448142	bat_vs_human	non-sig	non-sig
AMACR	87.4292	-8.44203	1.25975	-6.70137	2.06469e-11	9.86669e-11	bat_vs_human	down	human
AMBRA1	200.775	-1.02744	0.364928	-2.81546	0.00487069	0.00848659	bat_vs_human	down	human
AMD1	2985.04	1.64821	0.234179	7.03826	1.94654e-12	1.02318e-11	bat_vs_human	up	bat
AMD1P3	7.58944	-5.84489	1.58174	-3.69522	0.000219695	0.000462418	bat_vs_human	down	human
AMDHD1	1.77999	-3.67283	2.17731	-1.68686	0.0916299	0.124957	bat_vs_human	non-sig	non-sig
AMDHD2	61.8422	-0.956294	0.477123	-2.00429	0.0450388	0.0657529	bat_vs_human	non-sig	non-sig
AMER1	236.771	0.181117	0.411859	0.439754	0.660115	0.697684	bat_vs_human	non-sig	non-sig
AMFR	1664.65	1.71254	0.215855	7.93375	2.12633e-15	1.51064e-14	bat_vs_human	up	bat
AMHR2	1.09997	0.883768	2.23584	0.395273	0.692642	0.728859	bat_vs_human	non-sig	non-sig
AMIGO1	212.916	-2.16805	0.306599	-7.0713	1.53485e-12	8.17675e-12	bat_vs_human	down	human
AMIGO2	88.9726	3.01103	0.400963	7.5095	5.93526e-14	3.68794e-13	bat_vs_human	up	bat
AMIGO3	6.41697	0	2.10834	0	1	1	bat_vs_human	non-sig	non-sig
AMMECR1	298.133	-1.39032	0.497346	-2.79547	0.0051824	0.00899396	bat_vs_human	down	human
AMMECR1L	405.463	1.31046	0.197456	6.63672	3.20745e-11	1.49545e-10	bat_vs_human	up	bat
AMN1	497.504	1.22251	0.287196	4.25671	2.07461e-05	4.97635e-05	bat_vs_human	up	bat
AMOT	303.999	-0.31285	0.369649	-0.846342	0.397362	0.443356	bat_vs_human	non-sig	non-sig
AMOTL1	764.226	-2.33857	0.366579	-6.37944	1.7774e-10	7.62726e-10	bat_vs_human	down	human
AMOTL2	558.446	-2.45913	0.347016	-7.08652	1.37531e-12	7.35462e-12	bat_vs_human	down	human
AMPD1	3.97386	5.52891	1.78306	3.10079	0.00193006	0.00357414	bat_vs_human	up	bat
AMPD2	65.7587	-3.31993	0.549765	-6.03882	1.55248e-09	6.04622e-09	bat_vs_human	down	human
AMPD3	301.972	2.97423	0.260566	11.4145	3.53858e-30	7.20949e-29	bat_vs_human	up	bat
AMPH	16.7656	-3.09202	0.79241	-3.90205	9.53828e-05	0.000210677	bat_vs_human	down	human
AMT	76.5349	-2.48267	0.743732	-3.33812	0.000843462	0.00164278	bat_vs_human	down	human
AMY1C	26.5114	10.0798	1.30925	7.69894	1.37198e-14	9.01637e-14	bat_vs_human	up	bat
AMY2B	132.815	-9.97463	1.22978	-8.11091	5.02426e-16	3.7748e-15	bat_vs_human	down	human
AMZ1	4.39436	-2.54263	1.67611	-1.51699	0.12927	0.169885	bat_vs_human	non-sig	non-sig
AMZ2	1183.2	1.0005	0.386092	2.59135	0.00956006	0.0158267	bat_vs_human	non-sig	non-sig
ANAPC1	580.245	-1.76129	0.306285	-5.75051	8.89769e-09	3.1952e-08	bat_vs_human	down	human
ANAPC10	152.261	0.236103	0.617741	0.382203	0.702311	0.738246	bat_vs_human	non-sig	non-sig
ANAPC11	498.533	1.3442	0.313614	4.28616	1.81785e-05	4.39521e-05	bat_vs_human	up	bat
ANAPC13	531.829	-0.299909	0.455055	-0.659061	0.509857	0.553742	bat_vs_human	non-sig	non-sig
ANAPC15	182.925	-0.931016	0.362505	-2.56828	0.0102203	0.0168364	bat_vs_human	non-sig	non-sig
ANAPC16	1225.53	-1.82469	0.210088	-8.68539	3.77441e-18	3.38205e-17	bat_vs_human	down	human
ANAPC1P5	0.56622	-2.10146	3.7658	-0.558037	0.576819		bat_vs_human	non-sig	non-sig
ANAPC2	164.046	-1.68551	0.39319	-4.28676	1.81301e-05	4.38404e-05	bat_vs_human	down	human
ANAPC4	490.141	1.47082	0.293677	5.0083	5.49132e-07	1.59758e-06	bat_vs_human	up	bat
ANAPC5	1026.31	-3.21915	0.219611	-14.6584	1.19015e-48	5.95741e-47	bat_vs_human	down	human
ANAPC7	390.221	0.0682501	0.206008	0.331299	0.740419	0.773604	bat_vs_human	non-sig	non-sig
ANG	21.8756	-6.76432	1.28784	-5.25247	1.50074e-07	4.65592e-07	bat_vs_human	down	human
ANGEL1	129.379	-1.95636	0.465064	-4.20664	2.59196e-05	6.14629e-05	bat_vs_human	down	human
ANGEL2	527.18	2.07071	0.181786	11.3909	4.63972e-30	9.38509e-29	bat_vs_human	up	bat
ANGPT1	679.433	-1.02925	0.380541	-2.70469	0.00683675	0.0116437	bat_vs_human	non-sig	non-sig
ANGPT2	49.6201	-2.00332	0.68533	-2.92314	0.00346518	0.00618464	bat_vs_human	down	human
ANGPT4	12.421	2.01423	0.859098	2.34458	0.0190484	0.0299459	bat_vs_human	non-sig	non-sig
ANGPTL1	174.624	-0.819253	0.351123	-2.33323	0.0196358	0.0307983	bat_vs_human	non-sig	non-sig
ANGPTL2	367.022	-2.48051	0.413537	-5.99828	1.99423e-09	7.67118e-09	bat_vs_human	down	human
ANGPTL3	4.7848	0	2.13432	0	1	1	bat_vs_human	non-sig	non-sig
ANGPTL4	140.059	0.132548	0.864715	0.153285	0.878174	0.898166	bat_vs_human	non-sig	non-sig
ANGPTL5	10.8102	-3.81897	1.28667	-2.9681	0.00299642	0.00539585	bat_vs_human	down	human
ANGPTL6	10.1422	3.81633	1.46289	2.60877	0.00908679	0.0151093	bat_vs_human	non-sig	non-sig
ANGPTL7	20.9047	-4.60035	1.3126	-3.50475	0.000457039	0.000922592	bat_vs_human	down	human
ANGPTL8	0.751051	-2.02676	3.08524	-0.65692	0.511232		bat_vs_human	non-sig	non-sig
ANK1	1749.79	-0.531095	0.268885	-1.97518	0.0482479	0.0699819	bat_vs_human	non-sig	non-sig
ANK2	1973.58	-3.46711	0.269716	-12.8547	8.09628e-38	2.52251e-36	bat_vs_human	down	human
ANK3	3409.91	1.4207	0.257211	5.5235	3.32318e-08	1.11122e-07	bat_vs_human	up	bat
ANKAR	12.999	-1.57919	0.97944	-1.61234	0.106889	0.143493	bat_vs_human	non-sig	non-sig
ANKDD1A	6.52897	-3.74537	1.49041	-2.51298	0.0119717	0.0195388	bat_vs_human	non-sig	non-sig
ANKDD1B	8.32264	1.59239	1.09443	1.45499	0.145672	0.188823	bat_vs_human	non-sig	non-sig
ANKEF1	5.7452	-4.08267	1.55676	-2.62254	0.00872774	0.0145637	bat_vs_human	non-sig	non-sig
ANKFY1	742.086	0.92717	0.243323	3.81045	0.000138716	0.000300139	bat_vs_human	non-sig	non-sig
ANKH	690.915	-1.25663	0.285861	-4.39594	1.10294e-05	2.73614e-05	bat_vs_human	down	human
ANKHD1	1066.98	0.81879	0.180114	4.54595	5.46886e-06	1.40879e-05	bat_vs_human	non-sig	non-sig
ANKHD1-DT	1.8316	-3.79503	2.45127	-1.54819	0.121577	0.161019	bat_vs_human	non-sig	non-sig
ANKHD1-EIF4EBP3	112.503	-9.73516	1.22235	-7.96427	1.66202e-15	1.19455e-14	bat_vs_human	down	human
ANKIB1	808.506	1.36847	0.360433	3.79674	0.00014661	0.000316213	bat_vs_human	up	bat
ANKLE1	3.18117	-3.068	1.57206	-1.95158	0.0509884	0.0735136	bat_vs_human	non-sig	non-sig
ANKLE2	515.731	-0.343811	0.239238	-1.43711	0.150687	0.194594	bat_vs_human	non-sig	non-sig
ANKMY1	32.7077	-5.05634	1.09636	-4.61194	3.98925e-06	1.04525e-05	bat_vs_human	down	human
ANKMY2	447.28	1.25144	0.244394	5.12059	3.04579e-07	9.10138e-07	bat_vs_human	up	bat
ANKRA2	271.319	1.30199	0.295373	4.40794	1.0436e-05	2.59544e-05	bat_vs_human	up	bat
ANKRD1	42334.9	1.07043	0.276114	3.87678	0.000105847	0.000232494	bat_vs_human	up	bat
ANKRD10	553.47	-0.196849	0.329771	-0.596927	0.550556	0.592819	bat_vs_human	non-sig	non-sig
ANKRD10-IT1	4.98562	-5.23936	1.70664	-3.06998	0.00214071	0.00393688	bat_vs_human	down	human
ANKRD11	1211.23	0.28941	0.309563	0.934899	0.34984	0.399395	bat_vs_human	non-sig	non-sig
ANKRD12	2024.7	3.41381	0.217079	15.7261	1.0018e-55	7.13268e-54	bat_vs_human	up	bat
ANKRD13A	291.593	-0.434587	0.288218	-1.50784	0.131596	0.172585	bat_vs_human	non-sig	non-sig
ANKRD13B	33.9383	-2.85145	0.754745	-3.77804	0.00015807	0.000339443	bat_vs_human	down	human
ANKRD13C	821.965	2.38041	0.208772	11.4019	4.08913e-30	8.29689e-29	bat_vs_human	up	bat
ANKRD13C-DT	5.22832	-5.3078	1.68684	-3.14659	0.00165187	0.00309178	bat_vs_human	down	human
ANKRD13D	37.6028	-8.09515	1.24787	-6.4872	8.74485e-11	3.88524e-10	bat_vs_human	down	human
ANKRD16	110.367	0.671795	0.484719	1.38595	0.165763	0.211424	bat_vs_human	non-sig	non-sig
ANKRD17	2146.26	0.885054	0.250028	3.53982	0.000400398	0.000813584	bat_vs_human	non-sig	non-sig
ANKRD18A	6.56405	-3.16923	1.49835	-2.11514	0.0344177	0.0514232	bat_vs_human	non-sig	non-sig
ANKRD2	649.589	-6.44679	0.514404	-12.5326	4.95388e-36	1.39515e-34	bat_vs_human	down	human
ANKRD20A1	0.563465	-2.09205	3.92773	-0.532636	0.594285		bat_vs_human	non-sig	non-sig
ANKRD20A17P	1.62528	-3.62241	2.54927	-1.42096	0.155329	0.19972	bat_vs_human	non-sig	non-sig
ANKRD20A4P	1.63591	-3.6324	2.56696	-1.41506	0.157052	0.201626	bat_vs_human	non-sig	non-sig
ANKRD20A7P	0.680894	-2.36617	3.55969	-0.664712	0.506235		bat_vs_human	non-sig	non-sig
ANKRD22	2.05197	0.997489	1.78217	0.559704	0.575681	0.617009	bat_vs_human	non-sig	non-sig
ANKRD23	2016.91	1.20593	0.529963	2.27549	0.0228764	0.0354079	bat_vs_human	non-sig	non-sig
ANKRD24	20.3785	-2.46324	1.36093	-1.80997	0.0703004	0.098296	bat_vs_human	non-sig	non-sig
ANKRD26	123.839	-5.24142	0.766661	-6.83669	8.1046e-12	4.02414e-11	bat_vs_human	down	human
ANKRD27	248.588	0.709698	0.412759	1.7194	0.0855413	0.117409	bat_vs_human	non-sig	non-sig
ANKRD28	847.828	0.303759	0.30233	1.00473	0.315028	0.36631	bat_vs_human	non-sig	non-sig
ANKRD29	78.1083	-1.89901	0.49797	-3.81351	0.000137009	0.000296704	bat_vs_human	down	human
ANKRD31	54.6837	6.80194	0.582532	11.6765	1.68074e-31	3.71609e-30	bat_vs_human	up	bat
ANKRD33B	359.355	1.25001	0.27478	4.54912	5.38718e-06	1.38884e-05	bat_vs_human	up	bat
ANKRD33BP1	0.619963	-2.23171	3.61036	-0.61814	0.536483		bat_vs_human	non-sig	non-sig
ANKRD34A	10.2547	-0.341921	0.851053	-0.401763	0.687858	0.72429	bat_vs_human	non-sig	non-sig
ANKRD34B	20.0732	7.81634	1.35793	5.75608	8.60899e-09	3.09603e-08	bat_vs_human	up	bat
ANKRD34C	1.95593	-3.77407	2.06893	-1.82417	0.0681265	0.0955409	bat_vs_human	non-sig	non-sig
ANKRD35	13.1941	-2.02438	1.08185	-1.87122	0.0613144	0.0868709	bat_vs_human	non-sig	non-sig
ANKRD36	19.2881	-7.19162	1.32948	-5.40935	6.32555e-08	2.04949e-07	bat_vs_human	down	human
ANKRD36B	14.3337	-6.76328	1.37287	-4.92636	8.3774e-07	2.37828e-06	bat_vs_human	down	human
ANKRD36C	7.36681	-5.80297	1.60995	-3.60445	0.000312814	0.000645664	bat_vs_human	down	human
ANKRD37	25.1453	-1.73477	0.588594	-2.94731	0.00320549	0.00574767	bat_vs_human	down	human
ANKRD39	107.862	-0.12008	0.270888	-0.443281	0.657562	0.69521	bat_vs_human	non-sig	non-sig
ANKRD40	1996.68	1.28997	0.337933	3.81722	0.000134962	0.000292594	bat_vs_human	up	bat
ANKRD42	127.534	2.43565	0.436082	5.5853	2.333e-08	7.93986e-08	bat_vs_human	up	bat
ANKRD42-DT	10.0808	-6.25506	1.43465	-4.35997	1.30077e-05	3.20433e-05	bat_vs_human	down	human
ANKRD44	331.634	1.75682	0.481023	3.65225	0.000259953	0.000542345	bat_vs_human	up	bat
ANKRD45	20.8029	4.29427	0.774085	5.54755	2.89702e-08	9.75002e-08	bat_vs_human	up	bat
ANKRD46	278.472	-0.58857	0.269963	-2.18019	0.0292434	0.044293	bat_vs_human	non-sig	non-sig
ANKRD49	197.945	1.49011	0.359814	4.14133	3.45299e-05	8.08116e-05	bat_vs_human	up	bat
ANKRD50	404.924	1.81076	0.238976	7.57717	3.53163e-14	2.24463e-13	bat_vs_human	up	bat
ANKRD52	344.187	-2.8442	0.533477	-5.33143	9.74444e-08	3.08872e-07	bat_vs_human	down	human
ANKRD53	1.50465	-1.16526	2.25274	-0.517262	0.604973	0.645213	bat_vs_human	non-sig	non-sig
ANKRD54	79.4978	-1.18486	0.288605	-4.10547	4.03486e-05	9.36954e-05	bat_vs_human	down	human
ANKRD55	3.81748	4.95505	1.80331	2.74776	0.00600039	0.0103119	bat_vs_human	non-sig	non-sig
ANKRD6	108.964	-1.81534	0.47605	-3.81333	0.000137106	0.000296849	bat_vs_human	down	human
ANKRD61	1.35786	1.34403	2.83934	0.473361	0.635956	0.67457	bat_vs_human	non-sig	non-sig
ANKRD63	12.6189	-0.55646	1.02723	-0.541708	0.58802	0.628935	bat_vs_human	non-sig	non-sig
ANKRD65	5.16607	-3.25822	1.4441	-2.25622	0.0240567	0.0370805	bat_vs_human	non-sig	non-sig
ANKRD7	1.32447	-3.326	2.81765	-1.18042	0.237835	0.288847	bat_vs_human	non-sig	non-sig
ANKRD9	393.817	-2.66071	0.257084	-10.3496	4.20272e-25	6.29832e-24	bat_vs_human	down	human
ANKS1A	410.713	-0.758478	0.330357	-2.29594	0.0216796	0.0337143	bat_vs_human	non-sig	non-sig
ANKS1B	89.543	4.36023	0.511091	8.53121	1.44822e-17	1.23967e-16	bat_vs_human	up	bat
ANKS3	63.6841	-0.784808	0.531646	-1.47619	0.139894	0.182148	bat_vs_human	non-sig	non-sig
ANKS6	42.1612	-1.79555	0.515923	-3.48027	0.000500904	0.00100681	bat_vs_human	down	human
ANKZF1	228.485	-2.30715	0.444827	-5.18663	2.14134e-07	6.51017e-07	bat_vs_human	down	human
ANLN	37.9483	-0.682073	0.592589	-1.151	0.24973	0.301347	bat_vs_human	non-sig	non-sig
ANO1	117.542	-3.25218	0.444002	-7.32469	2.39449e-13	1.40506e-12	bat_vs_human	down	human
ANO10	281.613	0.244515	0.371995	0.657306	0.510984	0.554905	bat_vs_human	non-sig	non-sig
ANO2	14.0238	-6.73093	1.40114	-4.80388	1.55621e-06	4.27103e-06	bat_vs_human	down	human
ANO3	4.21882	2.21498	1.55238	1.42683	0.15363	0.197825	bat_vs_human	non-sig	non-sig
ANO4	50.9657	0.856648	1.32312	0.647448	0.517342	0.560987	bat_vs_human	non-sig	non-sig
ANO5	1127.49	0.0585852	0.266278	0.220015	0.825859	0.850794	bat_vs_human	non-sig	non-sig
ANO6	707.61	-0.460403	0.307776	-1.4959	0.134679	0.176172	bat_vs_human	non-sig	non-sig
ANO7	3.39444	-4.68441	1.98346	-2.36174	0.0181895	0.0287211	bat_vs_human	non-sig	non-sig
ANO8	86.2479	-1.24377	0.426388	-2.917	0.0035342	0.00630041	bat_vs_human	down	human
ANO9	2.20839	-2.53681	1.99725	-1.27016	0.204029	0.252533	bat_vs_human	non-sig	non-sig
ANOS1	33.9441	-2.01838	0.507406	-3.97785	6.95416e-05	0.000156457	bat_vs_human	down	human
ANP32A	731.566	-11.2251	1.21695	-9.22398	2.86261e-20	3.03203e-19	bat_vs_human	down	human
ANP32B	478.058	-0.65458	0.318581	-2.05467	0.0399107	0.0588985	bat_vs_human	non-sig	non-sig
ANP32D	236.094	11.3889	1.05519	10.7933	3.70367e-27	6.34061e-26	bat_vs_human	up	bat
ANP32E	815.961	1.85141	0.197467	9.37581	6.8644e-21	7.5843e-20	bat_vs_human	up	bat
ANPEP	54.354	-1.39758	0.446857	-3.12758	0.0017625	0.00328513	bat_vs_human	down	human
ANTKMT	75.9977	2.20158	0.41484	5.30707	1.11402e-07	3.5069e-07	bat_vs_human	up	bat
ANTXR1	426.483	0.337277	0.210444	1.60269	0.109003	0.146053	bat_vs_human	non-sig	non-sig
ANTXR2	2198.48	2.60851	0.174222	14.9723	1.11382e-50	6.00183e-49	bat_vs_human	up	bat
ANTXRL	0.479837	-1.86262	3.93134	-0.473787	0.635652		bat_vs_human	non-sig	non-sig
ANXA1	1027.2	1.34007	0.288079	4.65174	3.2914e-06	8.6951e-06	bat_vs_human	up	bat
ANXA11	1463.35	-2.78971	0.302877	-9.2107	3.2401e-20	3.41718e-19	bat_vs_human	down	human
ANXA13	9.65698	7.49231	1.51501	4.94538	7.59967e-07	2.16904e-06	bat_vs_human	up	bat
ANXA2	858.163	-2.06694	0.258158	-8.00649	1.18029e-15	8.62454e-15	bat_vs_human	down	human
ANXA2P2	2.00482	-3.92541	2.38118	-1.64852	0.0992464	0.134221	bat_vs_human	non-sig	non-sig
ANXA2R	6.38008	-5.59435	1.7182	-3.25593	0.00113022	0.00216389	bat_vs_human	down	human
ANXA2R-AS1	8.43562	-5.99787	1.48727	-4.0328	5.51159e-05	0.000125432	bat_vs_human	down	human
ANXA2R-OT1	6.37857	-5.59492	1.60313	-3.49001	0.000483011	0.00097273	bat_vs_human	down	human
ANXA3	660.999	0.56366	0.336417	1.67548	0.09384	0.127583	bat_vs_human	non-sig	non-sig
ANXA4	1454.47	4.73379	0.18464	25.6379	5.7737e-145	8.75915e-142	bat_vs_human	up	bat
ANXA5	706	-4.96567	0.292994	-16.948	1.99049e-64	2.00288e-62	bat_vs_human	down	human
ANXA6	1539.27	-1.58942	0.154866	-10.2631	1.03288e-24	1.51453e-23	bat_vs_human	down	human
ANXA7	1490.21	0.821321	0.195326	4.20487	2.61232e-05	6.19233e-05	bat_vs_human	non-sig	non-sig
ANXA8	2.99733	-1.69775	1.95256	-0.869499	0.384574	0.431407	bat_vs_human	non-sig	non-sig
ANXA9	2.66518	-1.09644	1.71225	-0.64035	0.521945	0.565314	bat_vs_human	non-sig	non-sig
AOAH	25.5096	0.74235	0.560526	1.32438	0.185377	0.233015	bat_vs_human	non-sig	non-sig
AOC2	7.93701	-0.13748	1.11025	-0.123829	0.901451	0.918212	bat_vs_human	non-sig	non-sig
AOC3	89.0796	-4.54303	0.632209	-7.18596	6.67344e-13	3.71216e-12	bat_vs_human	down	human
AOPEP	2861.15	2.97317	0.281354	10.5674	4.22137e-26	6.73575e-25	bat_vs_human	up	bat
AOX1	613.799	-8.74487	1.25432	-6.97179	3.12943e-12	1.61483e-11	bat_vs_human	down	human
AP1AR	506.485	2.997	0.218597	13.7102	8.82097e-43	3.46548e-41	bat_vs_human	up	bat
AP1AR-DT	2.17278	-4.04098	2.30866	-1.75035	0.0800571	0.110514	bat_vs_human	non-sig	non-sig
AP1B1	342.661	-1.53	0.284716	-5.37378	7.71023e-08	2.47496e-07	bat_vs_human	down	human
AP1G1	632.585	-0.777472	0.210253	-3.69779	0.000217485	0.000458154	bat_vs_human	non-sig	non-sig
AP1G2	49.8447	-2.70789	0.483138	-5.6048	2.08499e-08	7.15633e-08	bat_vs_human	down	human
AP1G2-AS1	10.9331	-6.37278	1.44785	-4.40156	1.07477e-05	2.66955e-05	bat_vs_human	down	human
AP1M1	208.245	-1.89525	0.237629	-7.97565	1.51575e-15	1.0938e-14	bat_vs_human	down	human
AP1S1	169.073	1.62334	0.348656	4.65599	3.2243e-06	8.52294e-06	bat_vs_human	up	bat
AP1S2	968.893	-1.25161	0.298581	-4.19184	2.76696e-05	6.53845e-05	bat_vs_human	down	human
AP1S3	26.9156	4.13277	0.565651	7.30623	2.74736e-13	1.60117e-12	bat_vs_human	up	bat
AP2A1	308.244	-2.04719	0.347139	-5.89731	3.69476e-09	1.38506e-08	bat_vs_human	down	human
AP2A2	417.835	-1.49997	0.380938	-3.93758	8.23063e-05	0.000183438	bat_vs_human	down	human
AP2B1	1133.75	-0.781137	0.216836	-3.60244	0.00031525	0.000650284	bat_vs_human	non-sig	non-sig
AP2M1	1548.67	-1.04584	0.241826	-4.32476	1.527e-05	3.72256e-05	bat_vs_human	down	human
AP2S1	151.715	-1.77774	0.37832	-4.69903	2.61404e-06	6.97808e-06	bat_vs_human	down	human
AP3B1	870.296	1.73904	0.204588	8.50023	1.89207e-17	1.6029e-16	bat_vs_human	up	bat
AP3B2	18.3135	3.98523	0.69736	5.71474	1.0987e-08	3.90635e-08	bat_vs_human	up	bat
AP3D1	615.205	-1.62204	0.338174	-4.79647	1.61487e-06	4.42524e-06	bat_vs_human	down	human
AP3M1	1309.72	2.28663	0.152802	14.9647	1.24906e-50	6.69403e-49	bat_vs_human	up	bat
AP3M2	75.9712	-4.1614	0.511699	-8.13251	4.20502e-16	3.18722e-15	bat_vs_human	down	human
AP3S1	313.391	-1.38198	0.376724	-3.66842	0.000244055	0.000511507	bat_vs_human	down	human
AP3S2	494.203	-0.491513	0.314405	-1.56331	0.11798	0.156898	bat_vs_human	non-sig	non-sig
AP4B1	155.244	-0.631873	0.339751	-1.85981	0.0629122	0.0888729	bat_vs_human	non-sig	non-sig
AP4E1	758.076	3.23865	0.266153	12.1684	4.58252e-34	1.16165e-32	bat_vs_human	up	bat
AP4M1	125.317	-0.0268067	0.383463	-0.0699069	0.944268	0.956784	bat_vs_human	non-sig	non-sig
AP4S1	380.512	2.00652	0.33172	6.04883	1.45904e-09	5.70598e-09	bat_vs_human	up	bat
AP5B1	68.4591	-2.63301	0.62271	-4.22831	2.35457e-05	5.60831e-05	bat_vs_human	down	human
AP5M1	681.397	0.693125	0.20003	3.46511	0.00053001	0.00106034	bat_vs_human	non-sig	non-sig
AP5S1	61.4082	-1.90884	0.409949	-4.65627	3.21985e-06	8.51345e-06	bat_vs_human	down	human
AP5Z1	54.6979	-4.1677	0.724124	-5.75551	8.63799e-09	3.1059e-08	bat_vs_human	down	human
APAF1	210.839	1.50559	0.405241	3.71528	0.000202975	0.000429515	bat_vs_human	up	bat
APBA1	95.2098	2.10416	0.789194	2.66621	0.00767109	0.0129373	bat_vs_human	non-sig	non-sig
APBA2	12.753	0.723183	1.0879	0.664749	0.506211	0.550115	bat_vs_human	non-sig	non-sig
APBA3	102.383	-1.13202	0.326079	-3.47161	0.000517343	0.00103732	bat_vs_human	down	human
APBB1	689.664	-0.967219	0.270299	-3.57832	0.000345805	0.000709525	bat_vs_human	non-sig	non-sig
APBB1IP	81.6588	1.40936	0.348072	4.04905	5.14255e-05	0.000117481	bat_vs_human	up	bat
APBB2	695.523	-0.00961195	0.179563	-0.0535298	0.95731	0.968308	bat_vs_human	non-sig	non-sig
APBB3	78.3878	-3.07393	0.636145	-4.83213	1.35082e-06	3.73434e-06	bat_vs_human	down	human
APC	1817.58	2.65053	0.213903	12.3912	2.91472e-35	7.84231e-34	bat_vs_human	up	bat
APC2	24.3998	2.14918	1.09484	1.96302	0.0496439	0.0717799	bat_vs_human	non-sig	non-sig
APCDD1	206.355	-3.32753	0.504978	-6.58945	4.41467e-11	2.03331e-10	bat_vs_human	down	human
APCDD1L	1.424	-3.43219	2.70395	-1.26933	0.204325	0.252852	bat_vs_human	non-sig	non-sig
APEH	440.833	-0.685464	0.227805	-3.00899	0.00262118	0.00475574	bat_vs_human	non-sig	non-sig
APEX1	289.44	-3.48623	0.33959	-10.266	1.0027e-24	1.47137e-23	bat_vs_human	down	human
APEX2	266.602	-3.14461	0.543488	-5.78599	7.2088e-09	2.61346e-08	bat_vs_human	down	human
APH1A	487.769	-1.07648	0.251413	-4.28171	1.85462e-05	4.47971e-05	bat_vs_human	down	human
APH1B	610.671	3.35189	0.246504	13.5977	4.13385e-42	1.56483e-40	bat_vs_human	up	bat
API5	1368.57	1.93871	0.215276	9.00572	2.14247e-19	2.12759e-18	bat_vs_human	up	bat
APIP	385.55	1.39246	0.366104	3.80346	0.000142689	0.000308125	bat_vs_human	up	bat
APLF	349.979	5.14837	0.27496	18.7241	3.15228e-78	5.50171e-76	bat_vs_human	up	bat
APLN	88.4349	-1.83532	0.387146	-4.74065	2.13036e-06	5.74761e-06	bat_vs_human	down	human
APLNR	122.174	-3.61941	0.521245	-6.94378	3.81752e-12	1.95302e-11	bat_vs_human	down	human
APLP1	76.0139	0.684211	0.363028	1.88473	0.0594663	0.0844771	bat_vs_human	non-sig	non-sig
APLP2	3302.43	-0.581098	0.174977	-3.321	0.000896965	0.00174079	bat_vs_human	non-sig	non-sig
APMAP	305.901	0.195145	0.26261	0.743099	0.457422	0.50227	bat_vs_human	non-sig	non-sig
APOA1	47.7504	-5.27435	1.1377	-4.63597	3.55273e-06	9.34351e-06	bat_vs_human	down	human
APOA2	1.64871	0	3.70759	0	1	1	bat_vs_human	non-sig	non-sig
APOB	248.759	-5.13301	1.32491	-3.87424	0.000106959	0.000234695	bat_vs_human	down	human
APOBEC1	38.0157	0	1.73719	0	1	1	bat_vs_human	non-sig	non-sig
APOBEC2	2330.56	0.973583	0.366603	2.65569	0.0079147	0.0133197	bat_vs_human	non-sig	non-sig
APOBEC3A	9.01758	2.77102	1.28516	2.15617	0.0310701	0.0468116	bat_vs_human	non-sig	non-sig
APOBEC3B	1.51405	-3.52122	2.81519	-1.25079	0.211011	0.260179	bat_vs_human	non-sig	non-sig
APOBEC3C	97.3089	-9.52607	1.21645	-7.83107	4.8375e-15	3.32422e-14	bat_vs_human	down	human
APOBEC3D	4.33117	-5.03597	1.80106	-2.79612	0.00517199	0.00897747	bat_vs_human	down	human
APOBEC3F	6.418	-5.60321	1.64471	-3.40681	0.000657263	0.00129833	bat_vs_human	down	human
APOBEC3G	14.5223	-6.78119	1.38727	-4.88816	1.01782e-06	2.85986e-06	bat_vs_human	down	human
APOBR	10.2481	-3.04112	1.08711	-2.79743	0.00515106	0.00894429	bat_vs_human	down	human
APOC1	3.35395	-4.23205	1.86441	-2.26991	0.0232129	0.0358781	bat_vs_human	non-sig	non-sig
APOD	914.428	-9.12094	0.673859	-13.5354	9.66859e-42	3.59104e-40	bat_vs_human	down	human
APOE	364.9	2.42056	0.444763	5.44235	5.25816e-08	1.7189e-07	bat_vs_human	up	bat
APOH	1.46711	3.39363	3.16842	1.07108	0.284133	0.336072	bat_vs_human	non-sig	non-sig
APOL1	151.71	-10.1666	1.28012	-7.94193	1.9906e-15	1.42293e-14	bat_vs_human	down	human
APOL2	207.928	-3.98839	0.300007	-13.2943	2.49671e-40	8.54864e-39	bat_vs_human	down	human
APOL3	170.882	-10.3383	1.24196	-8.32417	8.49219e-17	6.83325e-16	bat_vs_human	down	human
APOL4	26.0812	-7.62626	1.41902	-5.37433	7.68672e-08	2.46821e-07	bat_vs_human	down	human
APOL6	103.603	-3.4451	0.554567	-6.21224	5.22351e-10	2.14398e-09	bat_vs_human	down	human
APOLD1	826.641	1.22056	0.362758	3.36466	0.000766391	0.00150276	bat_vs_human	up	bat
APOM	4.41724	-5.065	1.8082	-2.80113	0.00509246	0.00884877	bat_vs_human	down	human
APOO	1660.82	1.38596	0.335569	4.13019	3.62464e-05	8.45879e-05	bat_vs_human	up	bat
APOOL	1313.28	1.67336	0.20564	8.13733	4.04093e-16	3.06993e-15	bat_vs_human	up	bat
APP	3026.19	-1.38165	0.222502	-6.2096	5.31184e-10	2.17797e-09	bat_vs_human	down	human
APP-DT	2.60161	-4.30099	2.25421	-1.90798	0.0563936	0.0804897	bat_vs_human	non-sig	non-sig
APPAT	10.9067	-6.36827	1.5003	-4.24465	2.18931e-05	5.23556e-05	bat_vs_human	down	human
APPBP2	908.052	2.67461	0.173242	15.4386	9.00274e-54	5.72748e-52	bat_vs_human	up	bat
APPL1	2122.76	2.3213	0.195278	11.8871	1.38037e-32	3.22937e-31	bat_vs_human	up	bat
APPL2	515.795	-0.107438	0.328254	-0.327301	0.74344	0.776349	bat_vs_human	non-sig	non-sig
APRG1	1.14261	-3.11514	2.99055	-1.04166	0.297569	0.349096	bat_vs_human	non-sig	non-sig
APRT	92.4875	-1.71997	0.307476	-5.59385	2.22089e-08	7.57269e-08	bat_vs_human	down	human
APTR	11.9475	-6.50041	1.3982	-4.64914	3.33324e-06	8.79911e-06	bat_vs_human	down	human
APTX	130.379	-1.05452	0.352045	-2.99542	0.0027407	0.00496028	bat_vs_human	down	human
AQP1	2091.72	-2.92845	0.300052	-9.7598	1.6748e-22	2.09984e-21	bat_vs_human	down	human
AQP11	25.3948	-0.797152	0.74949	-1.06359	0.287514	0.339425	bat_vs_human	non-sig	non-sig
AQP3	69.2705	-8.06988	1.30007	-6.20726	5.39163e-10	2.20976e-09	bat_vs_human	down	human
AQP4	172.977	-2.38059	0.467303	-5.09431	3.50009e-07	1.03787e-06	bat_vs_human	down	human
AQP5	0.904337	-2.77729	3.17658	-0.874302	0.381954	0.429053	bat_vs_human	non-sig	non-sig
AQP7	1985.03	0.813737	0.245861	3.30974	0.000933814	0.00180768	bat_vs_human	non-sig	non-sig
AQP7B	117.719	-9.80055	1.24717	-7.85824	3.8957e-15	2.70436e-14	bat_vs_human	down	human
AQP7P1	40.588	-8.26469	1.25282	-6.5969	4.19853e-11	1.93647e-10	bat_vs_human	down	human
AQP7P2	5.35765	-5.34378	1.74564	-3.06121	0.00220442	0.00404575	bat_vs_human	down	human
AQP7P4	16.3194	-6.94966	1.46792	-4.73438	2.1973e-06	5.91605e-06	bat_vs_human	down	human
AQP8	6.0113	1.47007	2.01675	0.728928	0.466046	0.510546	bat_vs_human	non-sig	non-sig
AQP9	4.88417	-1.65503	1.1923	-1.38811	0.165105	0.210702	bat_vs_human	non-sig	non-sig
AQR	389.803	0.841181	0.246599	3.41112	0.000646956	0.00127887	bat_vs_human	non-sig	non-sig
AR	274.878	-7.34955	0.766531	-9.58806	8.97566e-22	1.05809e-20	bat_vs_human	down	human
ARAF	703.668	-2.60801	0.314262	-8.29883	1.05143e-16	8.38167e-16	bat_vs_human	down	human
ARAP1	294.865	-2.52782	0.457906	-5.52039	3.38257e-08	1.13012e-07	bat_vs_human	down	human
ARAP2	389.736	2.15661	0.398887	5.40656	6.42472e-08	2.0808e-07	bat_vs_human	up	bat
ARAP3	263.128	-3.17039	0.46809	-6.77304	1.26102e-11	6.13013e-11	bat_vs_human	down	human
ARB2A	53.4982	-8.66306	1.23538	-7.01246	2.34168e-12	1.22273e-11	bat_vs_human	down	human
ARC	7.7571	-0.258279	1.36639	-0.189023	0.850074	0.872595	bat_vs_human	non-sig	non-sig
ARCN1	1877.64	0.770297	0.186868	4.12214	3.75363e-05	8.74326e-05	bat_vs_human	non-sig	non-sig
AREG	7.76543	-1.75679	1.27806	-1.37457	0.169264	0.215258	bat_vs_human	non-sig	non-sig
AREL1	366.01	-1.10368	0.201528	-5.47659	4.336e-08	1.4336e-07	bat_vs_human	down	human
ARF1	1921.56	-0.825877	0.286824	-2.87938	0.00398454	0.00704426	bat_vs_human	non-sig	non-sig
ARF3	256.376	-1.10387	0.232334	-4.75124	2.02178e-06	5.47638e-06	bat_vs_human	down	human
ARF4	947.745	0.514574	0.285494	1.8024	0.0714821	0.0997785	bat_vs_human	non-sig	non-sig
ARF4-AS1	1.87938	-3.8308	2.50158	-1.53135	0.125682	0.165744	bat_vs_human	non-sig	non-sig
ARF5	438.127	-0.75649	0.255874	-2.95649	0.00311158	0.00558792	bat_vs_human	non-sig	non-sig
ARF6	464.266	1.11589	0.161107	6.92641	4.3165e-12	2.20031e-11	bat_vs_human	up	bat
ARFGAP1	238.656	-1.8239	0.30701	-5.94084	2.83573e-09	1.07406e-08	bat_vs_human	down	human
ARFGAP2	636.118	0.00513638	0.214574	0.0239376	0.980902	0.988471	bat_vs_human	non-sig	non-sig
ARFGAP3	243.143	-0.23847	0.295188	-0.807858	0.419172	0.464877	bat_vs_human	non-sig	non-sig
ARFGEF1	2460.21	1.61476	0.198694	8.12685	4.4059e-16	3.3318e-15	bat_vs_human	up	bat
ARFGEF1-DT	0.987965	-2.90355	3.05882	-0.949239	0.342499	0.392879	bat_vs_human	non-sig	non-sig
ARFGEF2	1277.37	1.26615	0.135935	9.3144	1.22648e-20	1.33344e-19	bat_vs_human	up	bat
ARFGEF3	73.9289	2.04937	0.377544	5.42817	5.69351e-08	1.85323e-07	bat_vs_human	up	bat
ARFIP1	394.748	1.34719	0.310975	4.33215	1.47661e-05	3.6082e-05	bat_vs_human	up	bat
ARFIP2	170.041	-0.262912	0.220206	-1.19394	0.232503	0.283489	bat_vs_human	non-sig	non-sig
ARFRP1	366.502	0.580835	0.25504	2.27743	0.0227608	0.0352622	bat_vs_human	non-sig	non-sig
ARG1	2.41211	-0.171101	2.0187	-0.0847579	0.932454	0.946418	bat_vs_human	non-sig	non-sig
ARG2	4.67829	-3.20161	1.47519	-2.17031	0.0299834	0.0453129	bat_vs_human	non-sig	non-sig
ARGLU1	1148.69	-0.915138	0.249756	-3.66413	0.000248184	0.000519331	bat_vs_human	non-sig	non-sig
ARGLU1-DT	0.800371	-2.60006	3.29138	-0.789961	0.42955		bat_vs_human	non-sig	non-sig
ARHGAP1	360.431	-4.44349	0.444876	-9.98815	1.7176e-23	2.32017e-22	bat_vs_human	down	human
ARHGAP10	805.856	0.315592	0.374004	0.843821	0.398769	0.444675	bat_vs_human	non-sig	non-sig
ARHGAP11A	42.6206	-0.514165	0.585402	-0.878311	0.379775	0.42741	bat_vs_human	non-sig	non-sig
ARHGAP11A-DT	2.11413	-4.00168	2.37994	-1.68142	0.0926812	0.126198	bat_vs_human	non-sig	non-sig
ARHGAP11A-SCG5	0.660244	-2.32272	3.58348	-0.648175	0.516872		bat_vs_human	non-sig	non-sig
ARHGAP11B	1.65562	-3.64854	2.54297	-1.43475	0.151358	0.195294	bat_vs_human	non-sig	non-sig
ARHGAP11B-DT	1.1086	-3.07085	3.91741	-0.783898	0.4331	0.478494	bat_vs_human	non-sig	non-sig
ARHGAP12	1192.99	2.1302	0.405544	5.2527	1.49889e-07	4.6509e-07	bat_vs_human	up	bat
ARHGAP15	91.5323	1.73696	0.342597	5.06996	3.97896e-07	1.17387e-06	bat_vs_human	up	bat
ARHGAP17	267.533	-3.86908	0.351841	-10.9967	3.96524e-28	7.19434e-27	bat_vs_human	down	human
ARHGAP18	738.148	3.54047	0.269407	13.1417	1.89882e-39	6.32575e-38	bat_vs_human	up	bat
ARHGAP19	106.17	0.424899	0.343339	1.23755	0.215884	0.265506	bat_vs_human	non-sig	non-sig
ARHGAP20	550.987	5.43501	0.45157	12.0358	2.3035e-33	5.56735e-32	bat_vs_human	up	bat
ARHGAP21	1664.68	0.792754	0.318851	2.48629	0.0129084	0.0209428	bat_vs_human	non-sig	non-sig
ARHGAP22	20.7506	-1.32972	0.865298	-1.53672	0.124361	0.164189	bat_vs_human	non-sig	non-sig
ARHGAP23	277.024	-4.92793	0.611004	-8.0653	7.3058e-16	5.42488e-15	bat_vs_human	down	human
ARHGAP24	350.506	1.79448	0.30391	5.90466	3.53375e-09	1.32647e-08	bat_vs_human	up	bat
ARHGAP25	93.8134	1.00437	0.399088	2.51666	0.0118473	0.019347	bat_vs_human	non-sig	non-sig
ARHGAP27	182.372	-3.52591	0.684834	-5.14856	2.6249e-07	7.89511e-07	bat_vs_human	down	human
ARHGAP27P1-BPTFP1-KPNA2P3	20.5626	-7.28383	1.32337	-5.50399	3.71284e-08	1.23523e-07	bat_vs_human	down	human
ARHGAP28	44.9517	1.99271	0.633919	3.14348	0.00166954	0.0031228	bat_vs_human	up	bat
ARHGAP29	1532	0.399952	0.222771	1.79535	0.0725984	0.101201	bat_vs_human	non-sig	non-sig
ARHGAP30	63.3572	-0.69677	0.467627	-1.49001	0.136221	0.177812	bat_vs_human	non-sig	non-sig
ARHGAP31	958.521	0.209118	0.299298	0.698696	0.484742	0.528619	bat_vs_human	non-sig	non-sig
ARHGAP32	355.218	-0.455565	0.410532	-1.1097	0.26713	0.319332	bat_vs_human	non-sig	non-sig
ARHGAP33	22.6615	-7.22021	1.40908	-5.12407	2.99016e-07	8.94329e-07	bat_vs_human	down	human
ARHGAP35	1097.01	-2.61032	0.298693	-8.73913	2.34911e-18	2.13695e-17	bat_vs_human	down	human
ARHGAP39	25.7887	-2.40093	0.888039	-2.70363	0.00685862	0.0116739	bat_vs_human	non-sig	non-sig
ARHGAP4	52.2068	-3.08537	0.631572	-4.88523	1.03311e-06	2.902e-06	bat_vs_human	down	human
ARHGAP42	653.278	2.69559	0.221792	12.1537	5.48436e-34	1.3867e-32	bat_vs_human	up	bat
ARHGAP44	267.615	1.25688	0.24506	5.12885	2.91516e-07	8.73617e-07	bat_vs_human	up	bat
ARHGAP45	42.9287	-1.72905	0.729824	-2.36913	0.0178298	0.0281988	bat_vs_human	non-sig	non-sig
ARHGAP5	7536.25	2.48568	0.287641	8.64162	5.5421e-18	4.9036e-17	bat_vs_human	up	bat
ARHGAP5-AS1	33.3038	-7.97888	1.27596	-6.25323	4.02041e-10	1.67068e-09	bat_vs_human	down	human
ARHGAP6	173.866	1.2457	0.328217	3.79534	0.000147439	0.000317757	bat_vs_human	up	bat
ARHGAP8	3.81935	1.44395	1.90959	0.756159	0.449554	0.494788	bat_vs_human	non-sig	non-sig
ARHGAP9	20.8139	-3.81628	0.938698	-4.0655	4.79298e-05	0.000110018	bat_vs_human	down	human
ARHGDIA	432.669	-2.71228	0.32049	-8.46292	2.60753e-17	2.18503e-16	bat_vs_human	down	human
ARHGDIB	244.945	-2.69174	0.262163	-10.2674	9.88136e-25	1.45216e-23	bat_vs_human	down	human
ARHGDIG	14.4508	-6.70653	1.43932	-4.65951	3.16964e-06	8.38859e-06	bat_vs_human	down	human
ARHGEF1	225.657	-3.52787	0.428212	-8.2386	1.74239e-16	1.36961e-15	bat_vs_human	down	human
ARHGEF10	227.589	-2.46799	0.412361	-5.98503	2.16347e-09	8.28666e-09	bat_vs_human	down	human
ARHGEF10L	406.409	-2.51695	0.201387	-12.4981	7.64869e-36	2.12162e-34	bat_vs_human	down	human
ARHGEF11	354.979	-4.17023	0.414364	-10.0641	7.95726e-24	1.09437e-22	bat_vs_human	down	human
ARHGEF12	5092.85	1.81592	0.299742	6.05827	1.37591e-09	5.39577e-09	bat_vs_human	up	bat
ARHGEF15	264.051	-2.85122	0.529682	-5.38288	7.33026e-08	2.3599e-07	bat_vs_human	down	human
ARHGEF16	2.15442	-3.58006	1.74171	-2.05548	0.0398326	0.0588228	bat_vs_human	non-sig	non-sig
ARHGEF17	586.909	-4.25472	0.337959	-12.5895	2.41318e-36	6.93772e-35	bat_vs_human	down	human
ARHGEF17-AS1	1.34741	-3.35126	2.77815	-1.20629	0.227706	0.278363	bat_vs_human	non-sig	non-sig
ARHGEF18	132.681	-0.583131	0.370271	-1.57488	0.115285	0.153656	bat_vs_human	non-sig	non-sig
ARHGEF19	36.0594	-3.0343	1.05929	-2.86446	0.00417718	0.00735688	bat_vs_human	down	human
ARHGEF2	331.301	-2.37804	0.507332	-4.68736	2.76758e-06	7.36504e-06	bat_vs_human	down	human
ARHGEF2-AS2	1.86478	-3.81973	2.46853	-1.54737	0.121775	0.161174	bat_vs_human	non-sig	non-sig
ARHGEF25	137.134	-0.52147	0.261543	-1.99382	0.0461713	0.067247	bat_vs_human	non-sig	non-sig
ARHGEF26	50.1124	0.587152	0.446878	1.3139	0.188881	0.236576	bat_vs_human	non-sig	non-sig
ARHGEF26-AS1	0.558123	-2.08115	3.86136	-0.538968	0.589909		bat_vs_human	non-sig	non-sig
ARHGEF28	118.545	1.1403	0.414309	2.7523	0.00591776	0.010177	bat_vs_human	non-sig	non-sig
ARHGEF3	441.907	1.1501	0.285759	4.0247	5.70474e-05	0.000129604	bat_vs_human	up	bat
ARHGEF33	6.41067	1.09955	1.21434	0.905471	0.365216	0.41362	bat_vs_human	non-sig	non-sig
ARHGEF34P	3.338	-4.6614	2.04268	-2.282	0.0224894	0.0348664	bat_vs_human	non-sig	non-sig
ARHGEF35	3.04496	-4.5281	3.08161	-1.46939	0.141726	0.184314	bat_vs_human	non-sig	non-sig
ARHGEF35-AS1	22.6132	-7.42072	1.31091	-5.66074	1.5072e-08	5.26947e-08	bat_vs_human	down	human
ARHGEF37	291.307	-1.12619	0.334604	-3.36574	0.000763391	0.00149733	bat_vs_human	down	human
ARHGEF39	4.05083	-2.98244	1.61917	-1.84195	0.0654818	0.092153	bat_vs_human	non-sig	non-sig
ARHGEF40	165.742	-9.75143	1.25107	-7.79446	6.46855e-15	4.38093e-14	bat_vs_human	down	human
ARHGEF5	125.371	-5.07542	1.26719	-4.00526	6.19488e-05	0.000140013	bat_vs_human	down	human
ARHGEF6	1081.55	-0.111376	0.191882	-0.580441	0.561617	0.60328	bat_vs_human	non-sig	non-sig
ARHGEF7	818.128	0.33167	0.289586	1.14532	0.252075	0.303747	bat_vs_human	non-sig	non-sig
ARHGEF9	418.076	-3.25004	0.334919	-9.70395	2.90049e-22	3.57522e-21	bat_vs_human	down	human
ARID1A	506.594	-1.0324	0.309521	-3.33549	0.000851504	0.00165729	bat_vs_human	down	human
ARID1B	634.714	0.345515	0.32793	1.05362	0.292055	0.343793	bat_vs_human	non-sig	non-sig
ARID2	984.934	3.03429	0.36523	8.30789	9.74206e-17	7.78496e-16	bat_vs_human	up	bat
ARID3A	34.9889	-3.46193	0.709303	-4.88074	1.05687e-06	2.96409e-06	bat_vs_human	down	human
ARID3B	40.5744	-0.0969794	0.575632	-0.168475	0.86621	0.887219	bat_vs_human	non-sig	non-sig
ARID4A	582.141	1.70631	0.294895	5.78615	7.20179e-09	2.61139e-08	bat_vs_human	up	bat
ARID4B	1085.35	1.92316	0.131239	14.6539	1.27191e-48	6.33451e-47	bat_vs_human	up	bat
ARID5A	125.551	-2.16454	0.532786	-4.06267	4.85136e-05	0.000111254	bat_vs_human	down	human
ARID5B	842.289	1.63314	0.313559	5.20838	1.90498e-07	5.82843e-07	bat_vs_human	up	bat
ARIH1	1884.78	1.0896	0.209908	5.19084	2.09348e-07	6.37154e-07	bat_vs_human	up	bat
ARIH2	1249.42	-2.0081	0.227674	-8.82009	1.14367e-18	1.06797e-17	bat_vs_human	down	human
ARIH2OS	2.28462	-4.11366	2.25588	-1.82353	0.0682238	0.0956636	bat_vs_human	non-sig	non-sig
ARIH2P1	2.12248	-4.00787	2.32629	-1.72286	0.0849134	0.11662	bat_vs_human	non-sig	non-sig
ARK2C	8.95782	-6.08493	1.63604	-3.7193	0.000199776	0.000423108	bat_vs_human	down	human
ARK2N	171.348	-10.3424	1.21971	-8.47933	2.26494e-17	1.90812e-16	bat_vs_human	down	human
ARL1	2357.72	2.26134	0.305853	7.39354	1.42966e-13	8.56751e-13	bat_vs_human	up	bat
ARL10	86.3862	-4.37627	0.584904	-7.48204	7.31798e-14	4.50875e-13	bat_vs_human	down	human
ARL11	8.4336	0.00349152	0.861257	0.00405398	0.996765	1	bat_vs_human	non-sig	non-sig
ARL13B	202.707	1.89393	0.195243	9.7004	3.00314e-22	3.69482e-21	bat_vs_human	up	bat
ARL14EP	1695.98	3.65389	0.241925	15.1034	1.5377e-51	8.7145e-50	bat_vs_human	up	bat
ARL15	350.576	1.49166	0.325382	4.58433	4.55435e-06	1.18466e-05	bat_vs_human	up	bat
ARL16	75.9429	-0.112279	0.506468	-0.221691	0.824554	0.849538	bat_vs_human	non-sig	non-sig
ARL17A	71.3082	-9.07736	1.23066	-7.37602	1.63093e-13	9.72347e-13	bat_vs_human	down	human
ARL17B	10.0606	-6.25196	1.48269	-4.21665	2.47962e-05	5.89406e-05	bat_vs_human	down	human
ARL2	316.039	-2.69235	0.417645	-6.44649	1.1447e-10	5.02019e-10	bat_vs_human	down	human
ARL2-SNX15	22.6667	-7.42413	1.39907	-5.30646	1.11775e-07	3.51753e-07	bat_vs_human	down	human
ARL2BP	725.401	0.14199	0.269165	0.527522	0.597831	0.638148	bat_vs_human	non-sig	non-sig
ARL3	325.747	0.449234	0.377754	1.18922	0.234352	0.285442	bat_vs_human	non-sig	non-sig
ARL4A	1052.11	3.86644	0.35328	10.9444	7.06779e-28	1.26489e-26	bat_vs_human	up	bat
ARL4C	60.4809	1.1772	0.536098	2.19587	0.028101	0.04273	bat_vs_human	non-sig	non-sig
ARL4D	53.9356	0.95921	0.359536	2.66791	0.00763239	0.0128787	bat_vs_human	non-sig	non-sig
ARL5A	3944.47	3.81355	0.305	12.5035	7.14792e-36	1.98551e-34	bat_vs_human	up	bat
ARL5B	984.983	3.08883	0.183148	16.8653	8.10389e-64	7.94434e-62	bat_vs_human	up	bat
ARL5C	4.15345	5.67543	1.61522	3.51372	0.000441876	0.000893997	bat_vs_human	up	bat
ARL6	157.057	3.13465	0.37993	8.25058	1.57624e-16	1.24346e-15	bat_vs_human	up	bat
ARL6IP1	388.227	-0.633919	0.295491	-2.14531	0.0319282	0.0480128	bat_vs_human	non-sig	non-sig
ARL6IP4	368.849	-2.09019	0.264716	-7.89599	2.88026e-15	2.02008e-14	bat_vs_human	down	human
ARL6IP5	1963.36	0.13478	0.295062	0.456785	0.647826	0.685945	bat_vs_human	non-sig	non-sig
ARL6IP6	242.665	2.05309	0.347477	5.90856	3.45119e-09	1.29646e-08	bat_vs_human	up	bat
ARL8A	202.324	-2.1223	0.26719	-7.94304	1.97288e-15	1.41129e-14	bat_vs_human	down	human
ARL8B	1234.34	0.0407743	0.208212	0.19583	0.844743	0.867664	bat_vs_human	non-sig	non-sig
ARMC1	1062.27	1.7656	0.30128	5.86035	4.61898e-09	1.71007e-08	bat_vs_human	up	bat
ARMC10	335.24	1.78036	0.219499	8.11104	5.01901e-16	3.77229e-15	bat_vs_human	up	bat
ARMC10P1	0.705185	-2.41606	3.92352	-0.615789	0.538034		bat_vs_human	non-sig	non-sig
ARMC12	3.63886	-0.497098	1.1953	-0.415877	0.6775	0.714336	bat_vs_human	non-sig	non-sig
ARMC2	184.47	-1.46955	0.361968	-4.0599	4.90938e-05	0.000112493	bat_vs_human	down	human
ARMC5	41.0486	-1.2702	0.525042	-2.41924	0.0155532	0.0248775	bat_vs_human	non-sig	non-sig
ARMC6	67.2154	-2.36127	0.617835	-3.82185	0.000132457	0.00028751	bat_vs_human	down	human
ARMC7	25.4483	-0.512236	0.604769	-0.846994	0.396998	0.443026	bat_vs_human	non-sig	non-sig
ARMC8	569.549	0.502716	0.205367	2.44788	0.0143698	0.0231329	bat_vs_human	non-sig	non-sig
ARMC9	44.0795	-0.605029	0.568638	-1.064	0.287331	0.339285	bat_vs_human	non-sig	non-sig
ARMCX1	233.768	-0.432093	0.363091	-1.19004	0.23403	0.285086	bat_vs_human	non-sig	non-sig
ARMCX2	428.652	1.38025	0.432263	3.19308	0.00140762	0.00265962	bat_vs_human	up	bat
ARMCX3	507.923	-3.62235	0.235272	-15.3964	1.72912e-53	1.08604e-51	bat_vs_human	down	human
ARMCX4	142.807	0.419789	0.250302	1.67713	0.0935169	0.127208	bat_vs_human	non-sig	non-sig
ARMCX5	90.1736	-3.71334	0.598232	-6.20718	5.39439e-10	2.21043e-09	bat_vs_human	down	human
ARMCX5-GPRASP2	4.66255	-5.14251	1.75152	-2.93602	0.00332452	0.00595136	bat_vs_human	down	human
ARMCX6	1786.95	4.78662	0.233104	20.5343	1.06333e-93	3.13001e-91	bat_vs_human	up	bat
ARMH1	1.3746	-3.10356	2.43711	-1.27346	0.202854	0.251368	bat_vs_human	non-sig	non-sig
ARMH3	473.978	-1.62305	0.213919	-7.58723	3.26821e-14	2.08527e-13	bat_vs_human	down	human
ARMH4	344.953	1.28029	0.319014	4.01329	5.98795e-05	0.000135664	bat_vs_human	up	bat
ARMT1	1038.42	3.403	0.158317	21.4949	1.73764e-102	7.6155e-100	bat_vs_human	up	bat
ARNILA	0.729727	-2.46604	3.62327	-0.680611	0.496118		bat_vs_human	non-sig	non-sig
ARNT	585.102	-1.10442	0.2945	-3.75016	0.000176723	0.000376751	bat_vs_human	down	human
ARNT2	31.9347	-2.13014	1.01475	-2.09918	0.0358009	0.0533081	bat_vs_human	non-sig	non-sig
ARNT2-DT	2.4002	-4.18452	2.21614	-1.8882	0.0589988	0.0838672	bat_vs_human	non-sig	non-sig
ARPC1A	433.951	-0.666413	0.215357	-3.09446	0.00197174	0.00364518	bat_vs_human	non-sig	non-sig
ARPC1AP4	0.9009	-2.77037	3.18614	-0.869507	0.38457	0.431407	bat_vs_human	non-sig	non-sig
ARPC1B	214.695	1.30084	0.35516	3.66267	0.000249597	0.000522176	bat_vs_human	up	bat
ARPC2	1265.65	-1.09888	0.288348	-3.81095	0.000138436	0.000299599	bat_vs_human	down	human
ARPC3	719.285	0.618458	0.289978	2.13277	0.0329434	0.0494113	bat_vs_human	non-sig	non-sig
ARPC3P1	0.547499	-2.05141	3.87905	-0.528843	0.596914		bat_vs_human	non-sig	non-sig
ARPC3P3	1.66784	-3.65958	3.60678	-1.01464	0.310279	0.361704	bat_vs_human	non-sig	non-sig
ARPC4	467.116	-0.178564	0.345907	-0.516218	0.605702	0.645956	bat_vs_human	non-sig	non-sig
ARPC4-TTLL3	2.71415	-4.36277	2.14616	-2.03282	0.0420703	0.0618126	bat_vs_human	non-sig	non-sig
ARPC5	641.901	0.734237	0.25111	2.92396	0.00345608	0.00616896	bat_vs_human	non-sig	non-sig
ARPC5L	1286.76	2.73495	0.318418	8.58918	8.75941e-18	7.63043e-17	bat_vs_human	up	bat
ARPIN	182.809	-0.782341	0.253058	-3.09155	0.00199116	0.00367831	bat_vs_human	non-sig	non-sig
ARPIN-AP3S2	147.159	-10.1228	1.21125	-8.35728	6.41793e-17	5.22387e-16	bat_vs_human	down	human
ARPP19	2983.78	1.70599	0.383574	4.44762	8.6825e-06	2.18219e-05	bat_vs_human	up	bat
ARPP21	5.57434	3.25405	1.95359	1.66567	0.0957784	0.130012	bat_vs_human	non-sig	non-sig
ARRB1	372.363	0.81387	0.332009	2.45135	0.0142321	0.0229244	bat_vs_human	non-sig	non-sig
ARRB2	155.706	-0.795468	0.373508	-2.12972	0.0331947	0.0497504	bat_vs_human	non-sig	non-sig
ARRDC1	68.7199	-3.9604	0.516063	-7.67426	1.66373e-14	1.08829e-13	bat_vs_human	down	human
ARRDC1-AS1	38.1297	-8.17435	1.25239	-6.52701	6.70964e-11	3.02948e-10	bat_vs_human	down	human
ARRDC2	412.658	0.475855	0.358325	1.328	0.184179	0.231642	bat_vs_human	non-sig	non-sig
ARRDC3	2317.01	4.34046	0.288975	15.0202	5.41473e-51	2.94998e-49	bat_vs_human	up	bat
ARRDC3-AS1	4.13968	-4.97052	1.84148	-2.6992	0.00695056	0.0118233	bat_vs_human	non-sig	non-sig
ARRDC4	178.834	-7.23423	0.956728	-7.56143	3.98665e-14	2.51599e-13	bat_vs_human	down	human
ARSA	108.505	-6.23739	0.730856	-8.53436	1.40937e-17	1.20745e-16	bat_vs_human	down	human
ARSB	117.402	-1.5823	0.284926	-5.55339	2.80188e-08	9.4427e-08	bat_vs_human	down	human
ARSD	41.1516	-6.42772	1.10306	-5.82718	5.63725e-09	2.06727e-08	bat_vs_human	down	human
ARSG	32.0049	-0.36234	0.440961	-0.821704	0.411245	0.456908	bat_vs_human	non-sig	non-sig
ARSI	5.38434	0.981609	1.18362	0.82933	0.406918	0.452672	bat_vs_human	non-sig	non-sig
ARSJ	10.7145	-5.15207	1.30482	-3.94849	7.86459e-05	0.000175617	bat_vs_human	down	human
ARSK	172.442	1.51828	0.393216	3.86118	0.000112839	0.000246801	bat_vs_human	up	bat
ARSL	1.4258	-2.24895	2.31082	-0.973223	0.330442	0.380999	bat_vs_human	non-sig	non-sig
ART1	401.069	4.12439	0.729076	5.65701	1.5403e-08	5.37757e-08	bat_vs_human	up	bat
ART3	2997.52	1.76793	0.216647	8.1604	3.33916e-16	2.56145e-15	bat_vs_human	up	bat
ART4	151.525	-1.8766	0.712323	-2.63448	0.0084267	0.0141079	bat_vs_human	non-sig	non-sig
ART5	43.0397	0.902142	0.390792	2.3085	0.0209715	0.0327024	bat_vs_human	non-sig	non-sig
ARV1	92.2991	-2.1079	0.350872	-6.0076	1.88292e-09	7.26427e-09	bat_vs_human	down	human
ARVCF	118.305	-4.09351	0.587685	-6.96548	3.27286e-12	1.68487e-11	bat_vs_human	down	human
AS3MT	241.739	-9.60309	1.20432	-7.97388	1.53769e-15	1.10923e-14	bat_vs_human	down	human
ASAH1	4160.35	-2.39785	0.251198	-9.54568	1.35222e-21	1.57895e-20	bat_vs_human	down	human
ASAH1-AS1	14.8226	-6.81162	1.37892	-4.93981	7.82007e-07	2.22679e-06	bat_vs_human	down	human
ASAH2	210.167	0.313779	0.827303	0.37928			bat_vs_human	non-sig	non-sig
ASAH2B	27.6899	-7.71276	1.37824	-5.5961	2.19225e-08	7.4815e-08	bat_vs_human	down	human
ASAP1	366.438	-2.63031	0.434543	-6.05305	1.42129e-09	5.56495e-09	bat_vs_human	down	human
ASAP2	367.719	1.42297	0.355881	3.99844	6.37611e-05	0.000143895	bat_vs_human	up	bat
ASAP3	174.652	-4.17026	0.398115	-10.475	1.12502e-25	1.74982e-24	bat_vs_human	down	human
ASB1	389.475	-3.69989	0.396857	-9.32297	1.1313e-20	1.232e-19	bat_vs_human	down	human
ASB10	216.476	-1.87293	0.307789	-6.0851	1.16416e-09	4.59467e-09	bat_vs_human	down	human
ASB11	907.687	-0.611781	0.262411	-2.33138	0.0197333	0.0309378	bat_vs_human	non-sig	non-sig
ASB12	74.1168	0.900204	0.480164	1.87478	0.0608224	0.0862172	bat_vs_human	non-sig	non-sig
ASB13	95.9973	-3.48642	0.490046	-7.11447	1.12342e-12	6.08183e-12	bat_vs_human	down	human
ASB14	1232.93	3.36951	0.444264	7.58447	3.33857e-14	2.12741e-13	bat_vs_human	up	bat
ASB15	1207.45	-0.472295	0.257647	-1.83311	0.0667865	0.093835	bat_vs_human	non-sig	non-sig
ASB15-AS1	5.83695	-5.46628	1.68149	-3.25086	0.00115059	0.00220138	bat_vs_human	down	human
ASB16	19.8235	-3.94958	0.879186	-4.49231	7.04546e-06	1.79314e-05	bat_vs_human	down	human
ASB16-AS1	10.2745	-6.28216	1.44176	-4.3573	1.31678e-05	3.24174e-05	bat_vs_human	down	human
ASB18	100.959	-5.03099	0.913848	-5.50528	3.68579e-08	1.22644e-07	bat_vs_human	down	human
ASB2	1560.81	-0.782523	0.145463	-5.37955	7.46717e-08	2.40162e-07	bat_vs_human	non-sig	non-sig
ASB3	249.945	1.66668	0.304988	5.46472	4.63627e-08	1.52751e-07	bat_vs_human	up	bat
ASB4	455.653	3.73247	0.343528	10.8651	1.69006e-27	2.96016e-26	bat_vs_human	up	bat
ASB5	3173.21	7.39841	0.415109	17.8228	4.70232e-71	6.2241e-69	bat_vs_human	up	bat
ASB6	64.8953	-3.01945	0.44588	-6.77188	1.27121e-11	6.17661e-11	bat_vs_human	down	human
ASB7	154.141	-2.95991	0.426226	-6.94446	3.79923e-12	1.94417e-11	bat_vs_human	down	human
ASB8	618.975	-0.611718	0.212923	-2.87296	0.00406649	0.00717604	bat_vs_human	non-sig	non-sig
ASB9	6.91991	1.05452	0.895738	1.17726	0.239092	0.290176	bat_vs_human	non-sig	non-sig
ASCC1	243.686	-1.00949	0.341254	-2.95817	0.00309467	0.00556162	bat_vs_human	down	human
ASCC2	221.858	-0.969223	0.400445	-2.42037	0.0155049	0.0248043	bat_vs_human	non-sig	non-sig
ASCC3	936.662	2.34605	0.201345	11.6519	2.24411e-31	4.89584e-30	bat_vs_human	up	bat
ASDURF	11.6873	-1.2896	0.944601	-1.36523	0.172181	0.218587	bat_vs_human	non-sig	non-sig
ASF1A	549.748	1.7619	0.28069	6.27703	3.45112e-10	1.44477e-09	bat_vs_human	up	bat
ASF1B	6.23559	-0.0360828	1.1254	-0.0320622	0.974422	0.982945	bat_vs_human	non-sig	non-sig
ASGR1	0.888814	-2.40447	2.83935	-0.846837	0.397086		bat_vs_human	non-sig	non-sig
ASGR2	0.940006	-1.737	2.38154	-0.729363	0.46578	0.510311	bat_vs_human	non-sig	non-sig
ASH1L	1424.08	-2.31292	0.253327	-9.13017	6.83943e-20	7.02538e-19	bat_vs_human	down	human
ASH1L-AS1	5.07631	-5.26489	1.79786	-2.92841	0.00340696	0.00608844	bat_vs_human	down	human
ASH2L	320.884	-1.65912	0.31102	-5.33446	9.58289e-08	3.04149e-07	bat_vs_human	down	human
ASIC1	6.40911	-5.25873	1.51706	-3.46639	0.000527501	0.00105554	bat_vs_human	down	human
ASIC3	20.3004	-7.23742	1.38711	-5.21761	1.81242e-07	5.55876e-07	bat_vs_human	down	human
ASIP	21.3367	-7.33667	1.37505	-5.33557	9.52446e-08	3.02434e-07	bat_vs_human	down	human
ASL	185.01	1.31914	0.504062	2.61701	0.00887032	0.0147729	bat_vs_human	non-sig	non-sig
ASMER1	5.13643	-5.28173	1.73745	-3.03993	0.00236635	0.00432322	bat_vs_human	down	human
ASNS	132.716	1.78542	0.325158	5.49093	3.99821e-08	1.32659e-07	bat_vs_human	up	bat
ASNSD1	1668.55	0.588541	0.337586	1.74338	0.0812672	0.112034	bat_vs_human	non-sig	non-sig
ASNSP3	0.526166	-1.9954	3.83397	-0.520452	0.602749		bat_vs_human	non-sig	non-sig
ASPA	75.5385	1.30826	0.353722	3.69855	0.000216836	0.000456884	bat_vs_human	up	bat
ASPG	77.1836	-1.42897	0.611438	-2.33707	0.0194357	0.0305087	bat_vs_human	non-sig	non-sig
ASPH	2731.83	-1.09068	0.288854	-3.77589	0.00015944	0.000342237	bat_vs_human	down	human
ASPHD2	5.95939	1.75264	1.09847	1.59553	0.110594	0.147956	bat_vs_human	non-sig	non-sig
ASPM	26.2052	1.20291	0.646678	1.86013	0.0628672	0.0888221	bat_vs_human	non-sig	non-sig
ASPN	1594.93	3.46552	0.471679	7.34719	2.02417e-13	1.19691e-12	bat_vs_human	up	bat
ASPRV1	1.77715	0	2.76981	0	1	1	bat_vs_human	non-sig	non-sig
ASPSCR1	162.284	-1.32272	0.322737	-4.09845	4.15929e-05	9.64032e-05	bat_vs_human	down	human
ASRGL1	401.11	3.80874	0.385266	9.88601	4.7874e-23	6.25279e-22	bat_vs_human	up	bat
ASS1	208.955	-2.45093	0.471335	-5.19997	1.99318e-07	6.08223e-07	bat_vs_human	down	human
ASTE1	99.5756	1.6543	0.350124	4.72491	2.30222e-06	6.1842e-06	bat_vs_human	up	bat
ASTILCS	1.91318	-3.85731	2.43008	-1.58732	0.11244	0.15023	bat_vs_human	non-sig	non-sig
ASTN1	12.4169	-5.07175	1.34132	-3.78117	0.000156094	0.000335566	bat_vs_human	down	human
ASTN2	61.2768	0.951343	0.386704	2.46013	0.0138887	0.0224096	bat_vs_human	non-sig	non-sig
ASXL1	420.753	-1.38439	0.32037	-4.32124	1.55158e-05	3.78061e-05	bat_vs_human	down	human
ASXL2	948.785	0.863596	0.175727	4.91441	8.90515e-07	2.51868e-06	bat_vs_human	non-sig	non-sig
ASXL3	29.0893	-0.592742	0.479845	-1.23528	0.216728	0.266428	bat_vs_human	non-sig	non-sig
ATAD1	3495.24	2.14876	0.231531	9.28066	1.68431e-20	1.81519e-19	bat_vs_human	up	bat
ATAD2	320.828	-1.25338	0.424141	-2.9551	0.00312567	0.00561272	bat_vs_human	down	human
ATAD2B	645.415	2.78104	0.204088	13.6267	2.77878e-42	1.07457e-40	bat_vs_human	up	bat
ATAD3A	149.519	-9.31233	1.26364	-7.36948	1.71301e-13	1.01974e-12	bat_vs_human	down	human
ATAD3B	65.1361	-0.817591	0.596003	-1.37179	0.170129	0.216205	bat_vs_human	non-sig	non-sig
ATAD3C	3.01478	-4.51316	2.2206	-2.0324	0.0421129	0.0618614	bat_vs_human	non-sig	non-sig
ATAD5	260.19	6.00703	0.309425	19.4136	5.92767e-84	1.42568e-81	bat_vs_human	up	bat
ATAT1	28.6217	-2.40221	0.581645	-4.13002	3.62726e-05	8.46388e-05	bat_vs_human	down	human
ATCAY	5.49116	-0.068164	2.31922	-0.029391	0.976553	0.984741	bat_vs_human	non-sig	non-sig
ATE1	935.93	0.5557	0.248234	2.23861	0.0251814	0.0386748	bat_vs_human	non-sig	non-sig
ATF1	561.442	2.43597	0.297882	8.17761	2.89532e-16	2.2314e-15	bat_vs_human	up	bat
ATF2	1414.96	3.2894	0.218137	15.0795	2.20892e-51	1.23412e-49	bat_vs_human	up	bat
ATF3	98.7764	-1.4107	0.644442	-2.18903	0.0285946	0.0434102	bat_vs_human	non-sig	non-sig
ATF4	2467.52	1.00795	0.157496	6.39986	1.55522e-10	6.71808e-10	bat_vs_human	up	bat
ATF5	211.271	1.3758	0.289021	4.7602	1.93403e-06	5.25167e-06	bat_vs_human	up	bat
ATF6	1077.43	-2.85284	0.236947	-12.04	2.19026e-33	5.30667e-32	bat_vs_human	down	human
ATF6-DT	0.580821	-2.13731	3.71473	-0.57536	0.565048		bat_vs_human	non-sig	non-sig
ATF6B	160.572	-2.55083	0.367284	-6.94511	3.78153e-12	1.93713e-11	bat_vs_human	down	human
ATF7	404.937	-3.63677	0.377504	-9.63371	5.76098e-22	6.89849e-21	bat_vs_human	down	human
ATF7IP	1682.21	1.56184	0.283821	5.50291	3.73577e-08	1.24244e-07	bat_vs_human	up	bat
ATF7IP2	114.34	-1.48682	0.379719	-3.91557	9.01907e-05	0.000199769	bat_vs_human	down	human
ATG10	301.666	3.20137	0.411289	7.78374	7.04132e-15	4.75904e-14	bat_vs_human	up	bat
ATG101	107.596	-1.27452	0.477556	-2.66884	0.00761126	0.0128485	bat_vs_human	non-sig	non-sig
ATG12	611.833	1.1303	0.173022	6.53269	6.45989e-11	2.92676e-10	bat_vs_human	up	bat
ATG12P1	2.21227	-4.06726	3.33629	-1.2191	0.222808	0.273102	bat_vs_human	non-sig	non-sig
ATG13	448.058	-1.23199	0.286638	-4.29807	1.72291e-05	4.17487e-05	bat_vs_human	down	human
ATG14	342.92	0.37195	0.299009	1.24394	0.213521	0.262944	bat_vs_human	non-sig	non-sig
ATG16L1	263.063	-1.50392	0.358392	-4.19629	2.71324e-05	6.41767e-05	bat_vs_human	down	human
ATG16L2	123.347	-4.11218	0.588882	-6.98303	2.88885e-12	1.49538e-11	bat_vs_human	down	human
ATG2A	135.58	-2.26327	0.472925	-4.78569	1.70399e-06	4.65653e-06	bat_vs_human	down	human
ATG2B	529.932	0.64848	0.369131	1.75678	0.0789561	0.109168	bat_vs_human	non-sig	non-sig
ATG3	486.087	0.585541	0.261935	2.23544	0.0253882	0.0389715	bat_vs_human	non-sig	non-sig
ATG4A	280.104	0.163891	0.235969	0.694545	0.487341	0.531218	bat_vs_human	non-sig	non-sig
ATG4B	229.166	-2.87041	0.481996	-5.95526	2.59658e-09	9.87273e-09	bat_vs_human	down	human
ATG4C	697.996	4.1942	0.366853	11.4329	2.86365e-30	5.88302e-29	bat_vs_human	up	bat
ATG4D	292.475	-1.61265	0.271918	-5.93066	3.01723e-09	1.13952e-08	bat_vs_human	down	human
ATG5	474.638	1.60106	0.265348	6.03381	1.60141e-09	6.22325e-09	bat_vs_human	up	bat
ATG7	120.544	0.470045	0.262322	1.79186	0.0731552	0.101912	bat_vs_human	non-sig	non-sig
ATG9A	463.722	-2.70516	0.263015	-10.2852	8.21887e-25	1.21236e-23	bat_vs_human	down	human
ATG9B	3.63824	0.518906	2.47751	0.209447	0.8341	0.858476	bat_vs_human	non-sig	non-sig
ATIC	327.081	0.257239	0.207842	1.23767	0.21584	0.265469	bat_vs_human	non-sig	non-sig
ATL1	59.0009	0.723973	0.464357	1.55909	0.118975	0.158073	bat_vs_human	non-sig	non-sig
ATL2	1374.74	2.22762	0.242354	9.19163	3.86918e-20	4.05894e-19	bat_vs_human	up	bat
ATL3	1419.78	3.21903	0.251018	12.8239	1.20464e-37	3.71797e-36	bat_vs_human	up	bat
ATM	1602.55	3.07933	0.244228	12.6084	1.89689e-36	5.47738e-35	bat_vs_human	up	bat
ATMIN	674.606	1.17865	0.234669	5.02261	5.0975e-07	1.48872e-06	bat_vs_human	up	bat
ATN1	446.258	-3.68394	0.562242	-6.55223	5.6685e-11	2.58364e-10	bat_vs_human	down	human
ATOH8	145.518	-4.08657	0.450587	-9.06944	1.19631e-19	1.20931e-18	bat_vs_human	down	human
ATOSA	187.434	-10.4719	1.2341	-8.48548	2.14828e-17	1.81294e-16	bat_vs_human	down	human
ATOSB	100.812	-9.57697	1.22187	-7.83795	4.57964e-15	3.15582e-14	bat_vs_human	down	human
ATOX1	287.327	1.99287	0.461259	4.32051	1.55672e-05	3.79219e-05	bat_vs_human	up	bat
ATP10A	32.588	-6.11672	1.2833	-4.76638	1.87561e-06	5.09936e-06	bat_vs_human	down	human
ATP10B	0.51111	-1.95454	3.92982	-0.49736	0.618935		bat_vs_human	non-sig	non-sig
ATP10D	228.715	-0.0920245	0.342041	-0.269045	0.787895	0.816874	bat_vs_human	non-sig	non-sig
ATP11A	917.496	-2.19335	0.345829	-6.34229	2.2638e-10	9.62837e-10	bat_vs_human	down	human
ATP11B	1585.59	2.37986	0.212489	11.1999	4.08133e-29	7.85287e-28	bat_vs_human	up	bat
ATP11C	534.137	2.78835	0.282947	9.85467	6.54298e-23	8.46169e-22	bat_vs_human	up	bat
ATP13A1	131.266	-2.40404	0.562683	-4.27246	1.93331e-05	4.65894e-05	bat_vs_human	down	human
ATP13A2	77.3231	-2.70679	0.752711	-3.59606	0.000323077	0.000666011	bat_vs_human	down	human
ATP13A3	1747.97	0.599838	0.20902	2.86977	0.00410772	0.00724037	bat_vs_human	non-sig	non-sig
ATP13A3-DT	3.37096	-4.67498	1.9584	-2.38714	0.0169802	0.0269763	bat_vs_human	non-sig	non-sig
ATP13A4	1.38907	-3.29279	2.29511	-1.4347	0.151374	0.195302	bat_vs_human	non-sig	non-sig
ATP13A5-AS1	0.555824	-2.07272	3.89059	-0.532751	0.594206		bat_vs_human	non-sig	non-sig
ATP1A1	3883.8	-1.45322	0.27181	-5.34647	8.96862e-08	2.85658e-07	bat_vs_human	down	human
ATP1A1-AS1	20.4699	-7.27669	1.53419	-4.74303	2.10548e-06	5.68982e-06	bat_vs_human	down	human
ATP1A2	5127.42	-1.57047	0.467928	-3.35623	0.000790118	0.00154452	bat_vs_human	down	human
ATP1A3	1314.77	-3.84868	0.356498	-10.7958	3.60234e-27	6.17786e-26	bat_vs_human	down	human
ATP1A4	1.08634	-2.91006	2.49345	-1.16708	0.243178	0.294357	bat_vs_human	non-sig	non-sig
ATP1B1	3215.39	-0.632535	0.288052	-2.1959	0.0280988	0.0427299	bat_vs_human	non-sig	non-sig
ATP1B2	26.9033	-3.43005	0.854945	-4.01201	6.02036e-05	0.000136287	bat_vs_human	down	human
ATP1B3	447.512	0.126697	0.273725	0.462864	0.643462	0.681691	bat_vs_human	non-sig	non-sig
ATP1B4	2.0158	-2.60623	2.1349	-1.22078	0.22217	0.272473	bat_vs_human	non-sig	non-sig
ATP23	55.3373	0.296062	0.448622	0.659937	0.509295	0.553192	bat_vs_human	non-sig	non-sig
ATP2A1	4.81802	0.342879	1.07403	0.319245	0.749541	0.782057	bat_vs_human	non-sig	non-sig
ATP2A1-AS1	0.649393	-2.29721	3.70005	-0.620858	0.534693		bat_vs_human	non-sig	non-sig
ATP2A2	110117	1.85324	0.223617	8.28755	1.15606e-16	9.18979e-16	bat_vs_human	up	bat
ATP2A3	49.379	-1.01561	0.548304	-1.85228	0.0639856	0.0902276	bat_vs_human	non-sig	non-sig
ATP2B1	1869.24	4.16762	0.251777	16.5528	1.52845e-61	1.38913e-59	bat_vs_human	up	bat
ATP2B1-AS1	1.07801	-3.03066	2.99627	-1.01148	0.311788	0.363236	bat_vs_human	non-sig	non-sig
ATP2B2	3.46293	-0.550781	1.83911	-0.299483	0.764572	0.795845	bat_vs_human	non-sig	non-sig
ATP2B4	1042.89	-2.0188	0.227709	-8.86571	7.60201e-19	7.23236e-18	bat_vs_human	down	human
ATP2C1	2882.11	2.71794	0.173247	15.6883	1.81977e-55	1.26818e-53	bat_vs_human	up	bat
ATP2C2-AS1	0.966405	-2.87242	3.08371	-0.931482	0.351604	0.400893	bat_vs_human	non-sig	non-sig
ATP5F1A	20818.3	0.743849	0.228695	3.25258	0.00114364	0.00218916	bat_vs_human	non-sig	non-sig
ATP5F1AP2	0.810995	-2.62041	3.32438	-0.788241	0.430556		bat_vs_human	non-sig	non-sig
ATP5F1AP3	1.33372	-3.33681	2.73572	-1.21972	0.222571	0.272898	bat_vs_human	non-sig	non-sig
ATP5F1B	17684.9	-0.405443	0.209984	-1.93083	0.0535037	0.0767195	bat_vs_human	non-sig	non-sig
ATP5F1BP1	0.487251	-1.88417	3.93097	-0.479314	0.631716		bat_vs_human	non-sig	non-sig
ATP5F1C	8847.92	1.43597	0.262936	5.4613	4.72673e-08	1.55629e-07	bat_vs_human	up	bat
ATP5F1D	2638.88	2.72539	0.250788	10.8673	1.65024e-27	2.89555e-26	bat_vs_human	up	bat
ATP5F1E	1175.41	-2.11511	0.535155	-3.95233	7.73943e-05	0.000173097	bat_vs_human	down	human
ATP5IF1	1973.05	1.51508	0.353185	4.28977	1.78862e-05	4.32664e-05	bat_vs_human	up	bat
ATP5MC1	3713.41	2.07228	0.171249	12.101	1.04394e-33	2.59303e-32	bat_vs_human	up	bat
ATP5MC2	1471.27	0.168744	0.277261	0.608611	0.542783	0.585265	bat_vs_human	non-sig	non-sig
ATP5MC3	4270.98	0.381235	0.214415	1.77803	0.0753994	0.104683	bat_vs_human	non-sig	non-sig
ATP5ME	815.213	-2.10447	0.423312	-4.97144	6.64558e-07	1.90944e-06	bat_vs_human	down	human
ATP5MF	14385.3	4.08169	0.403549	10.1145	4.76514e-24	6.65097e-23	bat_vs_human	up	bat
ATP5MF-PTCD1	22.0111	-7.38169	1.29632	-5.69432	1.23863e-08	4.37781e-08	bat_vs_human	down	human
ATP5MFP5	0.886981	-2.74839	3.17133	-0.866635	0.386142		bat_vs_human	non-sig	non-sig
ATP5MG	14310.2	3.84273	0.234615	16.3789	2.70743e-60	2.36265e-58	bat_vs_human	up	bat
ATP5MJ	4746.23	2.46603	0.336122	7.33671	2.18902e-13	1.29102e-12	bat_vs_human	up	bat
ATP5MK	841.537	-1.62784	0.416249	-3.91072	9.20207e-05	0.000203685	bat_vs_human	down	human
ATP5PB	12934.7	1.76445	0.294882	5.98359	2.18272e-09	8.35714e-09	bat_vs_human	up	bat
ATP5PBP6	0.933311	-2.82178	3.12697	-0.902402	0.366844	0.415154	bat_vs_human	non-sig	non-sig
ATP5PD	3694.22	1.30572	0.203447	6.41801	1.38067e-10	6.00167e-10	bat_vs_human	up	bat
ATP5PDP4	2.00789	-3.92693	2.35807	-1.66532	0.0958498	0.130082	bat_vs_human	non-sig	non-sig
ATP5PF	3695.9	-0.0892261	0.238579	-0.37399	0.708412	0.743946	bat_vs_human	non-sig	non-sig
ATP5PO	4977.52	0.575194	0.302613	1.90076	0.0573336	0.0816945	bat_vs_human	non-sig	non-sig
ATP6AP1	549.007	-2.45533	0.210715	-11.6524	2.23149e-31	4.87369e-30	bat_vs_human	down	human
ATP6AP1-DT	6.13115	-5.5373	1.63427	-3.38824	0.00070342	0.00138438	bat_vs_human	down	human
[truncated: 63,180 more rows]

## Sheet: Figure 1C
id	ID	Description	GeneRatio	BgRatio	pvalue	p.adjust	qvalue	geneID	Count	FoldEnrich	RichFactor	species	comparison	geneset
[truncated: 26 more rows]

[truncated: 10 more sheets: Figure 1D, Figure 1E, Figure 1F, Figure 2, Figure 3, Figure 4, Figure 5, Figure 6, Figure 7, Figure 8]
